# Supplementary material for: From Black Box to Biological Insight: AttentioFuse Unlocks Multi-Omics Dynamics in Lung Cancer
Source: Cancers (Basel). 2026 Mar 9;18(5):878. doi: 10.3390/cancers18050878 (PMC12985206; doi:10.3390/cancers18050878)
Supplement: Supplementary file 1 [file cancers-18-00878-s001.zip]

Archive with 4 entries (4 files):
- Supplementary Material Figure S1.pdf
- Supplementary Material File S1.zip
- Supplementary Material File S2.xlsx
- Supplementary Material File S3.xlsx
