# Supplementary material for: From Black Box to Biological Insight: AttentioFuse Unlocks Multi-Omics Dynamics in Lung Cancer
Source: Cancers (Basel). 2026 Mar 9;18(5):878. doi: 10.3390/cancers18050878 (PMC12985206; doi:10.3390/cancers18050878)
Supplement: Supplementary file 1 [file cancers-18-00878-s001.zip › Supplementary Material File S2.xlsx]

## Sheet: LUAD_MultiOmic_Fusion_Compariso
fusion_type	stage	smote	model	accuracy	accuracy_std	f1_score	f1_score_std
Early	T	TRUE	LogisticRegression	0.2246534653465347	0.01607550071880981
Early	T	TRUE	LASSO	0.2226336633663366	0.017981419245829976
Early	T	TRUE	ElasticNet	0.21863366336633666	0.022064098190897156
Early	T	TRUE	NaiveBayes	0.8707722772277228	0.000630561715963987
Early	T	TRUE	RandomForest	0.8687722772277228	0.004414376172069002
Early	T	TRUE	XGBoost	0.8648118811881188	0.01341423029306772
Early	T	TRUE	LogisticRegression	0.2246534653465347	0.01607550071880981
Early	T	TRUE	LASSO	0.2226336633663366	0.017981419245829976
Early	T	TRUE	ElasticNet	0.21863366336633666	0.022064098190897156
Early	T	TRUE	NaiveBayes	0.8707722772277228	0.000630561715963987
Early	T	TRUE	RandomForest	0.8687722772277228	0.004414376172069002
Early	T	TRUE	XGBoost	0.8648118811881188	0.01341423029306772
Early	IntegratalNet	T	TRUE	0.7538811881188119	0.7294706766423176	0.7922130241840394	0.7538811881188119
Early	MLP	T	TRUE	0.6805148514851485	0.6744111138134457	0.8230081462557537	0.6805148514851485
Early	T	FALSE	LogisticRegression	0.21669306930693072	0.01692317591212275
Early	T	FALSE	LASSO	0.21271287128712874	0.011679072952293666
Early	T	FALSE	ElasticNet	0.2206732673267327	0.01458028286981656
Early	T	FALSE	NaiveBayes	0.8707722772277228	0.000630561715963987
Early	T	FALSE	RandomForest	0.8687920792079208	0.00374744300628893
Early	T	FALSE	XGBoost	0.8667722772277229	0.00840094196500736
Early	IntegratalNet	T	FALSE	0.8628514851485148	0.8160165151429976	0.8011059592843026	0.8628514851485148
Early	MLP	T	FALSE	0.7692871287128713	0.7724196051535953	0.7981467827150395	0.7692871287128713
Early	N	TRUE	LogisticRegression	0.48983714698000413	0.04118517604662717
Early	N	TRUE	LASSO	0.49181612038754896	0.04361733916896124
Early	N	TRUE	ElasticNet	0.4897959183673469	0.04075860730697297
Early	N	TRUE	NaiveBayes	0.649824778396207	0.023128075810178582
Early	N	TRUE	RandomForest	0.6903318903318904	0.02108165352698375
Early	N	TRUE	XGBoost	0.6660688517831375	0.02199271159814223
Early	IntegratalNet	N	TRUE	0.6619872191300763	0.630270827697414	0.6479659587551315	0.6619872191300763
Early	MLP	N	TRUE	0.5481962481962481	0.4286729180709476	0.6701552850627757	0.5481962481962481
Early	N	FALSE	LogisticRegression	0.46759431045145333	0.03436322629356993
Early	N	FALSE	LASSO	0.4958771387342815	0.041029305929881854
Early	N	FALSE	ElasticNet	0.4877963306534735	0.0355779039632026
Early	N	FALSE	NaiveBayes	0.649824778396207	0.023128075810178582
Early	N	FALSE	RandomForest	0.6720057720057719	0.01638680469446277
Early	N	FALSE	XGBoost	0.6578849721706864	0.03351193922823592
Early	IntegratalNet	N	FALSE	0.6053803339517625	0.5907294971212907	0.6187986844133471	0.6053803339517625
Early	MLP	N	FALSE	0.6234384662956092	0.6070361160761907	0.6327370524974181	0.6234384662956092
Early	M	TRUE	LogisticRegression	0.12576823398741205	0.030767607997058615
Early	M	TRUE	LASSO	0.13676416142169567	0.03606353100319896
Early	M	TRUE	ElasticNet	0.12306553128470936	0.03031810197195079
Early	M	TRUE	NaiveBayes	0.9316919659385412	0.00037023324694560603
Early	M	TRUE	RandomForest	0.9316919659385412	0.00037023324694560603
Early	M	TRUE	XGBoost	0.917993335801555	0.02134419554078686
Early	IntegratalNet	M	TRUE	0.9262495372084413	0.9004804486049638	0.883631914894816	0.9262495372084413
Early	MLP	M	TRUE	0.8879303961495741	0.8798107834008183	0.8774618874788553	0.8879303961495741
Early	M	FALSE	LogisticRegression	0.12302850796001481	0.026268198894403162
Early	M	FALSE	LASSO	0.13128470936690112	0.03561066502056688
Early	M	FALSE	ElasticNet	0.11762310255460942	0.033380916128045536
Early	M	FALSE	NaiveBayes	0.9316919659385412	0.00037023324694560603
Early	M	FALSE	RandomForest	0.9316919659385412	0.00037023324694560603
Early	M	FALSE	XGBoost	0.9316919659385412	0.00037023324694560603
Early	IntegratalNet	M	FALSE	0.931728989263236	0.9032362743395128	0.8839863695558947	0.931728989263236
Early	MLP	M	FALSE	0.9207330618289522	0.8932142556428111	0.8673361548257533	0.9207330618289522
Intermediate	DirectFusionNetwork	T	TRUE	0.8529900990099011	0.8463624484356622	0.8542381299273367	0.8529900990099011
Intermediate	AttentioFuse-3F	T	TRUE	0.8470891089108911	0.8478795338735818	0.8542351255628162	0.8470891089108911
Intermediate	DirectFusionNetwork	T	FALSE	0.8846930693069307	0.8685804835637038	0.868903717751048	0.8846930693069307
Intermediate	AttentioFuse-3F	T	FALSE	0.8986534653465347	0.8954703807644624	0.8982431420297766	0.8986534653465347
Intermediate	DirectFusionNetwork	N	TRUE	0.8706864564007422	0.8687751344495226	0.8685151552223346	0.8706864564007422
Intermediate	AttentioFuse-3F	N	TRUE	0.8585240156668729	0.8611992997621705	0.8700333313149822	0.8585240156668729
Intermediate	DirectFusionNetwork	N	FALSE	0.8624407338693054	0.8564850353536106	0.8554294222927711	0.8624407338693054
Intermediate	AttentioFuse-3F	N	FALSE	0.8685219542362399	0.8659234744333094	0.8665166320862921	0.8685219542362399
Intermediate	DirectFusionNetwork	M	TRUE	0.9098482043687521	0.8982595567516836	0.8874702928271816	0.9098482043687521
Intermediate	AttentioFuse-3F	M	TRUE	0.9291373565346166	0.9171440985824653	0.9062188258081116	0.9291373565346166
Intermediate	DirectFusionNetwork	M	FALSE	0.9316919659385412	0.8987457331963306	0.868050056467081	0.9316919659385412
Intermediate	AttentioFuse-3F	M	FALSE	0.9453905960755276	0.9233394448318004	0.907773267189475	0.9453905960755276
Early	T	TRUE	LogisticRegression	0.2246534653465347	0.01607550071880981
Early	T	TRUE	LASSO	0.2226336633663366	0.017981419245829976
Early	T	TRUE	ElasticNet	0.21863366336633666	0.022064098190897156
Early	T	TRUE	NaiveBayes	0.8707722772277228	0.000630561715963987
Early	T	TRUE	RandomForest	0.8687722772277228	0.004414376172069002
Early	T	TRUE	XGBoost	0.8648118811881188	0.01341423029306772
Early	IntegratalNet	T	TRUE	0.8052871287128713	0.795829137145861	0.7933005791726783	0.8052871287128713
Early	MLP	T	TRUE	0.7299009900990099	0.7323255754826488	0.7829436958528428	0.7299009900990099
Early	T	FALSE	LogisticRegression	0.21669306930693072	0.01692317591212275
Early	T	FALSE	LASSO	0.21271287128712874	0.011679072952293666
Early	T	FALSE	ElasticNet	0.2206732673267327	0.01458028286981656
Early	T	FALSE	NaiveBayes	0.8707722772277228	0.000630561715963987
Early	T	FALSE	RandomForest	0.8687920792079208	0.00374744300628893
Early	T	FALSE	XGBoost	0.8667722772277229	0.00840094196500736
Early	IntegratalNet	T	FALSE	0.7013069306930693	0.6939834088125926	0.8030688661986674	0.7013069306930693
Early	MLP	T	FALSE	0.7773861386138614	0.7771769336296395	0.7878128782347971	0.7773861386138614
Early	N	TRUE	LogisticRegression	0.48983714698000413	0.04118517604662717
Early	N	TRUE	LASSO	0.49181612038754896	0.04361733916896124
Early	N	TRUE	ElasticNet	0.4897959183673469	0.04075860730697297
Early	N	TRUE	NaiveBayes	0.649824778396207	0.023128075810178582
Early	N	TRUE	RandomForest	0.6903318903318904	0.02108165352698375
Early	N	TRUE	XGBoost	0.6660688517831375	0.02199271159814223
Early	IntegratalNet	N	TRUE	0.5569160997732426	0.5303698456312359	0.676028896798323	0.5569160997732426
Early	MLP	N	TRUE	0.5528550814265101	0.49165890422210323	0.5754434426058574	0.5528550814265101
Early	N	FALSE	LogisticRegression	0.46759431045145333	0.03436322629356993
Early	N	FALSE	LASSO	0.4958771387342815	0.041029305929881854
Early	N	FALSE	ElasticNet	0.4877963306534735	0.0355779039632026
Early	N	FALSE	NaiveBayes	0.649824778396207	0.023128075810178582
Early	N	FALSE	RandomForest	0.6720057720057719	0.01638680469446277
Early	N	FALSE	XGBoost	0.6578849721706864	0.03351193922823592
Early	IntegratalNet	N	FALSE	0.6071119356833643	0.6000966032757754	0.6541650760014722	0.6071119356833643
Early	MLP	N	FALSE	0.5974025974025975	0.5156403639776845	0.6380426288106883	0.5974025974025975
Early	M	TRUE	LogisticRegression	0.12576823398741205	0.030767607997058615
Early	M	TRUE	LASSO	0.13676416142169567	0.03606353100319896
Early	M	TRUE	ElasticNet	0.12306553128470936	0.03031810197195079
Early	M	TRUE	NaiveBayes	0.9316919659385412	0.00037023324694560603
Early	M	TRUE	RandomForest	0.9316919659385412	0.00037023324694560603
Early	M	TRUE	XGBoost	0.917993335801555	0.02134419554078686
Early	IntegratalNet	M	TRUE	0.9207330618289522	0.8932142556428111	0.8673361548257533	0.9207330618289522
Early	MLP	M	TRUE	0.912550907071455	0.8890793996477353	0.8668040991019961	0.912550907071455
Early	M	FALSE	LogisticRegression	0.12302850796001481	0.026268198894403162
Early	M	FALSE	LASSO	0.13128470936690112	0.03561066502056688
Early	M	FALSE	ElasticNet	0.11762310255460942	0.033380916128045536
Early	M	FALSE	NaiveBayes	0.9316919659385412	0.00037023324694560603
Early	M	FALSE	RandomForest	0.9316919659385412	0.00037023324694560603
Early	M	FALSE	XGBoost	0.9316919659385412	0.00037023324694560603
Early	IntegratalNet	M	FALSE	0.9152536097741578	0.8902756217474957	0.8669345667983919	0.9152536097741578
Early	MLP	M	FALSE	0.9289522399111441	0.9011866580847665	0.8769866601806031	0.9289522399111441
Intermediate	DirectFusionNetwork	T	TRUE	0.8151683168316831	0.8104527714976442	0.813289621846154	0.8151683168316831
Intermediate	AttentioFuse-3F	T	TRUE	0.8948712871287128	0.8868272515424683	0.8847535651232047	0.8948712871287128
Intermediate	DirectFusionNetwork	T	FALSE	0.8707722772277228	0.810621882356303	0.7582447563964317	0.8707722772277228
Intermediate	AttentioFuse-3F	T	FALSE	0.9145742574257426	0.9077733641546943	0.9069925372504283	0.9145742574257426
Intermediate	DirectFusionNetwork	N	TRUE	0.7834879406307977	0.7868751055900779	0.7949662332021978	0.7834879406307977
Intermediate	AttentioFuse-3F	N	TRUE	0.8706039991754277	0.8650799129408571	0.8662868415911994	0.8706039991754277
Intermediate	DirectFusionNetwork	N	FALSE	0.9009482580911152	0.8950389866835412	0.8962789004269084	0.9009482580911152
Intermediate	AttentioFuse-3F	N	FALSE	0.8565038136466707	0.8562490431981151	0.8581135603510722	0.8565038136466707
Intermediate	DirectFusionNetwork	M	TRUE	0.9345427619400221	0.9233602500472824	0.9174702694828692	0.9345427619400221
Intermediate	AttentioFuse-3F	M	TRUE	0.9371714179933358	0.9237407548188044	0.9131417971171546	0.9371714179933358
Intermediate	DirectFusionNetwork	M	FALSE	0.9727878563495003	0.9651955004921883	0.9597384546881512	0.9727878563495003
Intermediate	AttentioFuse-3F	M	FALSE	0.9453905960755276	0.9377351146320771	0.9330588729321649	0.9453905960755276

## Sheet: LUSC_MultiOmic_Fusion_Compariso
fusion_type	stage	smote	model	accuracy	accuracy_std	f1_score	f1_score_std
Early	T	TRUE	LogisticRegression	0.36195360195360193	0.04027961444283519
Early	T	TRUE	LASSO	0.34864468864468867	0.04218205625818118
Early	T	TRUE	ElasticNet	0.34864468864468867	0.04218205625818118
Early	T	TRUE	NaiveBayes	0.8432722832722833	0.01065944555583664
Early	T	TRUE	RandomForest	0.8366544566544567	0.014452941476129532
Early	T	TRUE	XGBoost	0.8278388278388279	0.00448624495015238
Early	T	FALSE	LogisticRegression	0.3531379731379731	0.03838594816255239
Early	T	FALSE	LASSO	0.3442490842490843	0.034065155067000925
Early	T	FALSE	ElasticNet	0.3442490842490843	0.0380822118551256
Early	T	FALSE	NaiveBayes	0.8432722832722833	0.01065944555583664
Early	T	FALSE	RandomForest	0.8344566544566545	0.009478745015176036
Early	T	FALSE	XGBoost	0.8277899877899877	0.01938996071948514
Early	N	TRUE	LogisticRegression	0.5775280898876405	0.04471853649917393
Early	N	TRUE	LASSO	0.5685393258426966	0.024202987897233734
Early	N	TRUE	ElasticNet	0.5685393258426966	0.040574090079253465
Early	N	TRUE	NaiveBayes	0.7123595505617978	0.008988764044943804
Early	N	TRUE	RandomForest	0.6674157303370787	0.034522003361207226
Early	N	TRUE	XGBoost	0.6921348314606741	0.02895303084657331
Early	N	FALSE	LogisticRegression	0.5550561797752809	0.050549311816638166
Early	N	FALSE	LASSO	0.5640449438202246	0.026013116635483675
Early	N	FALSE	ElasticNet	0.5595505617977528	0.027886907069642357
Early	N	FALSE	NaiveBayes	0.7123595505617978	0.008988764044943804
Early	N	FALSE	RandomForest	0.7123595505617978	0.038003448371433164
Early	N	FALSE	XGBoost	0.6831460674157304	0.03363287538673206
Early	M	TRUE	LogisticRegression	0.13669011477230653	0.019796091631128106
Early	M	TRUE	LASSO	0.1339503887449093	0.022256407739799533
Early	M	TRUE	ElasticNet	0.13669011477230653	0.019796091631128106
Early	M	TRUE	NaiveBayes	0.9891151425398	0.010132763843445646
Early	M	TRUE	RandomForest	0.9891151425398	0.010132763843445646
Early	M	TRUE	XGBoost	0.9891151425398	0.010132763843445646
Early	M	FALSE	LogisticRegression	0.1339503887449093	0.020500895064075344
Early	M	FALSE	LASSO	0.1339503887449093	0.022256407739799533
Early	M	FALSE	ElasticNet	0.13669011477230653	0.019796091631128106
Early	M	FALSE	NaiveBayes	0.9891151425398	0.010132763843445646
Early	M	FALSE	RandomForest	0.9891151425398	0.010132763843445646
Early	M	FALSE	XGBoost	0.9891151425398	0.010132763843445646
Early	T	TRUE	LogisticRegression	0.36195360195360193	0.04027961444283519
Early	T	TRUE	LASSO	0.34864468864468867	0.04218205625818118
Early	T	TRUE	ElasticNet	0.34864468864468867	0.04218205625818118
Early	T	TRUE	NaiveBayes	0.8432722832722833	0.01065944555583664
Early	T	TRUE	RandomForest	0.8366544566544567	0.014452941476129532
Early	T	TRUE	XGBoost	0.8278388278388279	0.00448624495015238
Early	T	FALSE	LogisticRegression	0.3531379731379731	0.03838594816255239
Early	T	FALSE	LASSO	0.3442490842490843	0.034065155067000925
Early	T	FALSE	ElasticNet	0.3442490842490843	0.0380822118551256
Early	T	FALSE	NaiveBayes	0.8432722832722833	0.01065944555583664
Early	T	FALSE	RandomForest	0.8344566544566545	0.009478745015176036
Early	T	FALSE	XGBoost	0.8277899877899877	0.01938996071948514
Early	T	TRUE	LogisticRegression	0.36195360195360193	0.04027961444283519
Early	T	TRUE	LASSO	0.34864468864468867	0.04218205625818118
Early	T	TRUE	ElasticNet	0.34864468864468867	0.04218205625818118
Early	T	TRUE	NaiveBayes	0.8432722832722833	0.01065944555583664
Early	T	TRUE	RandomForest	0.8366544566544567	0.014452941476129532
Early	T	TRUE	XGBoost	0.8278388278388279	0.00448624495015238
Early	N	TRUE	LogisticRegression	0.5775280898876405	0.04471853649917393
Early	N	TRUE	LASSO	0.5685393258426966	0.024202987897233734
Early	N	TRUE	ElasticNet	0.5685393258426966	0.040574090079253465
Early	N	TRUE	NaiveBayes	0.7123595505617978	0.008988764044943804
Early	N	TRUE	RandomForest	0.6674157303370787	0.034522003361207226
Early	N	TRUE	XGBoost	0.6921348314606741	0.02895303084657331
Early	T	FALSE	LogisticRegression	0.3531379731379731	0.03838594816255239
Early	T	FALSE	LASSO	0.3442490842490843	0.034065155067000925
Early	T	FALSE	ElasticNet	0.3442490842490843	0.0380822118551256
Early	T	FALSE	NaiveBayes	0.8432722832722833	0.01065944555583664
Early	T	FALSE	RandomForest	0.8344566544566545	0.009478745015176036
Early	T	FALSE	XGBoost	0.8277899877899877	0.01938996071948514
Early	N	FALSE	LogisticRegression	0.5550561797752809	0.050549311816638166
Early	N	FALSE	LASSO	0.5640449438202246	0.026013116635483675
Early	N	FALSE	ElasticNet	0.5595505617977528	0.027886907069642357
Early	N	FALSE	NaiveBayes	0.7123595505617978	0.008988764044943804
Early	N	FALSE	RandomForest	0.7123595505617978	0.038003448371433164
Early	N	FALSE	XGBoost	0.6831460674157304	0.03363287538673206
Early	N	TRUE	LogisticRegression	0.5775280898876405	0.04471853649917393
Early	N	TRUE	LASSO	0.5685393258426966	0.024202987897233734
Early	N	TRUE	ElasticNet	0.5685393258426966	0.040574090079253465
Early	N	TRUE	NaiveBayes	0.7123595505617978	0.008988764044943804
Early	N	TRUE	RandomForest	0.6674157303370787	0.034522003361207226
Early	N	TRUE	XGBoost	0.6921348314606741	0.02895303084657331
Early	M	TRUE	LogisticRegression	0.13669011477230653	0.019796091631128106
Early	M	TRUE	LASSO	0.1339503887449093	0.022256407739799533
Early	M	TRUE	ElasticNet	0.13669011477230653	0.019796091631128106
Early	M	TRUE	NaiveBayes	0.9891151425398	0.010132763843445646
Early	M	TRUE	RandomForest	0.9891151425398	0.010132763843445646
Early	M	TRUE	XGBoost	0.9891151425398	0.010132763843445646
Early	N	FALSE	LogisticRegression	0.5550561797752809	0.050549311816638166
Early	N	FALSE	LASSO	0.5640449438202246	0.026013116635483675
Early	N	FALSE	ElasticNet	0.5595505617977528	0.027886907069642357
Early	N	FALSE	NaiveBayes	0.7123595505617978	0.008988764044943804
Early	N	FALSE	RandomForest	0.7123595505617978	0.038003448371433164
Early	N	FALSE	XGBoost	0.6831460674157304	0.03363287538673206
Early	M	FALSE	LogisticRegression	0.1339503887449093	0.020500895064075344
Early	M	FALSE	LASSO	0.1339503887449093	0.022256407739799533
Early	M	FALSE	ElasticNet	0.13669011477230653	0.019796091631128106
Early	M	FALSE	NaiveBayes	0.9891151425398	0.010132763843445646
Early	M	FALSE	RandomForest	0.9891151425398	0.010132763843445646
Early	M	FALSE	XGBoost	0.9891151425398	0.010132763843445646
Early	M	TRUE	LogisticRegression	0.13669011477230653	0.019796091631128106
Early	M	TRUE	LASSO	0.1339503887449093	0.022256407739799533
Early	M	TRUE	ElasticNet	0.13669011477230653	0.019796091631128106
Early	M	TRUE	NaiveBayes	0.9891151425398	0.010132763843445646
Early	M	TRUE	RandomForest	0.9891151425398	0.010132763843445646
Early	M	TRUE	XGBoost	0.9891151425398	0.010132763843445646
Early	M	FALSE	LogisticRegression	0.1339503887449093	0.020500895064075344
Early	M	FALSE	LASSO	0.1339503887449093	0.022256407739799533
Early	M	FALSE	ElasticNet	0.13669011477230653	0.019796091631128106
Early	M	FALSE	NaiveBayes	0.9891151425398	0.010132763843445646
Early	M	FALSE	RandomForest	0.9891151425398	0.010132763843445646
Early	M	FALSE	XGBoost	0.9891151425398	0.010132763843445646
Early	T	TRUE	LogisticRegression	0.280126467931346	0.041759611210316884
Early	T	TRUE	LASSO	0.26293285155073776	0.02684438732894846
Early	T	TRUE	ElasticNet	0.2604637157482686	0.030757890082756385
Early	T	TRUE	NaiveBayes	0.8157482685937971	0.007097867301615451
Early	T	TRUE	RandomForest	0.8156880457693466	0.013944672701866967
Early	T	TRUE	XGBoost	0.8034025895814514	0.017812726521481474
Early	T	FALSE	LogisticRegression	0.26293285155073776	0.03387307697625139
Early	T	FALSE	LASSO	0.2531466425775369	0.02932202259505758
Early	T	FALSE	ElasticNet	0.24820837097259857	0.024333598408526377
Early	T	FALSE	NaiveBayes	0.8157482685937971	0.007097867301615451
Early	T	FALSE	RandomForest	0.8133092442035531	0.00822873883885382
Early	T	FALSE	XGBoost	0.8132490213791026	0.009541374830764667
Early	N	TRUE	LogisticRegression	0.49000000000000005	0.031024184114977146
Early	N	TRUE	LASSO	0.49749999999999994	0.02291287847477922
Early	N	TRUE	ElasticNet	0.47750000000000004	0.012247448713915888
Early	N	TRUE	NaiveBayes	0.6525000000000001	0.009354143466934856
Early	N	TRUE	RandomForest	0.625	0.04183300132670378
Early	N	TRUE	XGBoost	0.615	0.014577379737113247
Early	N	FALSE	LogisticRegression	0.4699999999999999	0.021794494717703363
Early	N	FALSE	LASSO	0.4774999999999999	0.02999999999999997
Early	N	FALSE	ElasticNet	0.45499999999999996	0.01695582495781316
Early	N	FALSE	NaiveBayes	0.6525000000000001	0.009354143466934856
Early	N	FALSE	RandomForest	0.6475	0.02423839928708164
Early	N	FALSE	XGBoost	0.6599999999999999	0.03905124837953327
Early	M	TRUE	LogisticRegression	0.02994120307553143	0.023122996376185194
Early	M	TRUE	LASSO	0.0329262777023971	0.021924162415181844
Early	M	TRUE	ElasticNet	0.02994120307553143	0.01635092797288144
Early	M	TRUE	NaiveBayes	0.9850293984622344	9.04568068746947e-05
Early	M	TRUE	RandomForest	0.9850293984622344	9.04568068746947e-05
Early	M	TRUE	XGBoost	0.9850293984622344	9.04568068746947e-05
Early	M	FALSE	LogisticRegression	0.02994120307553143	0.023122996376185194
Early	M	FALSE	LASSO	0.0329262777023971	0.021924162415181844
Early	M	FALSE	ElasticNet	0.02994120307553143	0.01635092797288144
Early	M	FALSE	NaiveBayes	0.9850293984622344	9.04568068746947e-05
Early	M	FALSE	RandomForest	0.9850293984622344	9.04568068746947e-05
Early	M	FALSE	XGBoost	0.9850293984622344	9.04568068746947e-05
Early	T	TRUE	LogisticRegression	0.280126467931346	0.041759611210316884
Early	T	TRUE	LASSO	0.26293285155073776	0.02684438732894846
Early	T	TRUE	ElasticNet	0.2604637157482686	0.030757890082756385
Early	T	TRUE	NaiveBayes	0.8157482685937971	0.007097867301615451
Early	T	TRUE	RandomForest	0.8156880457693466	0.013944672701866967
Early	T	TRUE	XGBoost	0.8034025895814514	0.017812726521481474
Early	T	FALSE	LogisticRegression	0.26293285155073776	0.03387307697625139
Early	T	FALSE	LASSO	0.2531466425775369	0.02932202259505758
Early	T	FALSE	ElasticNet	0.24820837097259857	0.024333598408526377
Early	T	FALSE	NaiveBayes	0.8157482685937971	0.007097867301615451
Early	T	FALSE	RandomForest	0.8133092442035531	0.00822873883885382
Early	T	FALSE	XGBoost	0.8132490213791026	0.009541374830764667
Early	N	TRUE	LogisticRegression	0.49000000000000005	0.031024184114977146
Early	N	TRUE	LASSO	0.49749999999999994	0.02291287847477922
Early	N	TRUE	ElasticNet	0.47750000000000004	0.012247448713915888
Early	N	TRUE	NaiveBayes	0.6525000000000001	0.009354143466934856
Early	N	TRUE	RandomForest	0.625	0.04183300132670378
Early	N	TRUE	XGBoost	0.615	0.014577379737113247
Early	N	FALSE	LogisticRegression	0.4699999999999999	0.021794494717703363
Early	N	FALSE	LASSO	0.4774999999999999	0.02999999999999997
Early	N	FALSE	ElasticNet	0.45499999999999996	0.01695582495781316
Early	N	FALSE	NaiveBayes	0.6525000000000001	0.009354143466934856
Early	N	FALSE	RandomForest	0.6475	0.02423839928708164
Early	N	FALSE	XGBoost	0.6599999999999999	0.03905124837953327
Early	M	TRUE	LogisticRegression	0.02994120307553143	0.023122996376185194
Early	M	TRUE	LASSO	0.0329262777023971	0.021924162415181844
Early	M	TRUE	ElasticNet	0.02994120307553143	0.01635092797288144
Early	M	TRUE	NaiveBayes	0.9850293984622344	9.04568068746947e-05
Early	M	TRUE	RandomForest	0.9850293984622344	9.04568068746947e-05
Early	M	TRUE	XGBoost	0.9850293984622344	9.04568068746947e-05
Early	M	FALSE	LogisticRegression	0.02994120307553143	0.023122996376185194
Early	M	FALSE	LASSO	0.0329262777023971	0.021924162415181844
Early	M	FALSE	ElasticNet	0.02994120307553143	0.01635092797288144
Early	M	FALSE	NaiveBayes	0.9850293984622344	9.04568068746947e-05
Early	M	FALSE	RandomForest	0.9850293984622344	9.04568068746947e-05
Early	M	FALSE	XGBoost	0.9850293984622344	9.04568068746947e-05
Early	T	TRUE	LogisticRegression	0.280126467931346	0.041759611210316884
Early	T	TRUE	LASSO	0.26293285155073776	0.02684438732894846
Early	T	TRUE	ElasticNet	0.2604637157482686	0.030757890082756385
Early	T	TRUE	NaiveBayes	0.8157482685937971	0.007097867301615451
Early	T	TRUE	RandomForest	0.8156880457693466	0.013944672701866967
Early	T	TRUE	XGBoost	0.8034025895814514	0.017812726521481474
Early	T	FALSE	LogisticRegression	0.26293285155073776	0.03387307697625139
Early	T	FALSE	LASSO	0.2531466425775369	0.02932202259505758
Early	T	FALSE	ElasticNet	0.24820837097259857	0.024333598408526377
Early	T	FALSE	NaiveBayes	0.8157482685937971	0.007097867301615451
Early	T	FALSE	RandomForest	0.8133092442035531	0.00822873883885382
Early	T	FALSE	XGBoost	0.8132490213791026	0.009541374830764667
Early	N	TRUE	LogisticRegression	0.49000000000000005	0.031024184114977146
Early	N	TRUE	LASSO	0.49749999999999994	0.02291287847477922
Early	N	TRUE	ElasticNet	0.47750000000000004	0.012247448713915888
Early	N	TRUE	NaiveBayes	0.6525000000000001	0.009354143466934856
Early	N	TRUE	RandomForest	0.625	0.04183300132670378
Early	N	TRUE	XGBoost	0.615	0.014577379737113247
Early	N	FALSE	LogisticRegression	0.4699999999999999	0.021794494717703363
Early	N	FALSE	LASSO	0.4774999999999999	0.02999999999999997
Early	N	FALSE	ElasticNet	0.45499999999999996	0.01695582495781316
Early	N	FALSE	NaiveBayes	0.6525000000000001	0.009354143466934856
Early	N	FALSE	RandomForest	0.6475	0.02423839928708164
Early	N	FALSE	XGBoost	0.6599999999999999	0.03905124837953327
Early	M	TRUE	LogisticRegression	0.02994120307553143	0.023122996376185194
Early	M	TRUE	LASSO	0.0329262777023971	0.021924162415181844
Early	M	TRUE	ElasticNet	0.02994120307553143	0.01635092797288144
Early	M	TRUE	NaiveBayes	0.9850293984622344	9.04568068746947e-05
Early	M	TRUE	RandomForest	0.9850293984622344	9.04568068746947e-05
Early	M	TRUE	XGBoost	0.9850293984622344	9.04568068746947e-05
Early	M	FALSE	LogisticRegression	0.02994120307553143	0.023122996376185194
Early	M	FALSE	LASSO	0.0329262777023971	0.021924162415181844
Early	M	FALSE	ElasticNet	0.02994120307553143	0.01635092797288144
Early	M	FALSE	NaiveBayes	0.9850293984622344	9.04568068746947e-05
Early	M	FALSE	RandomForest	0.9850293984622344	9.04568068746947e-05
Early	M	FALSE	XGBoost	0.9850293984622344	9.04568068746947e-05
Early	T	TRUE	LogisticRegression	0.280126467931346	0.041759611210316884
Early	T	TRUE	LASSO	0.26293285155073776	0.02684438732894846
Early	T	TRUE	ElasticNet	0.2604637157482686	0.030757890082756385
Early	T	TRUE	NaiveBayes	0.8157482685937971	0.007097867301615451
Early	T	TRUE	RandomForest	0.8156880457693466	0.013944672701866967
Early	T	TRUE	XGBoost	0.8034025895814514	0.017812726521481474
Early	T	FALSE	LogisticRegression	0.26293285155073776	0.03387307697625139
Early	T	FALSE	LASSO	0.2531466425775369	0.02932202259505758
Early	T	FALSE	ElasticNet	0.24820837097259857	0.024333598408526377
Early	T	FALSE	NaiveBayes	0.8157482685937971	0.007097867301615451
Early	T	FALSE	RandomForest	0.8133092442035531	0.00822873883885382
Early	T	FALSE	XGBoost	0.8132490213791026	0.009541374830764667
Early	N	TRUE	LogisticRegression	0.49000000000000005	0.031024184114977146
Early	N	TRUE	LASSO	0.49749999999999994	0.02291287847477922
Early	N	TRUE	ElasticNet	0.47750000000000004	0.012247448713915888
Early	N	TRUE	NaiveBayes	0.6525000000000001	0.009354143466934856
Early	N	TRUE	RandomForest	0.625	0.04183300132670378
Early	N	TRUE	XGBoost	0.615	0.014577379737113247
Early	N	FALSE	LogisticRegression	0.4699999999999999	0.021794494717703363
Early	N	FALSE	LASSO	0.4774999999999999	0.02999999999999997
Early	N	FALSE	ElasticNet	0.45499999999999996	0.01695582495781316
Early	N	FALSE	NaiveBayes	0.6525000000000001	0.009354143466934856
Early	N	FALSE	RandomForest	0.6475	0.02423839928708164
Early	N	FALSE	XGBoost	0.6599999999999999	0.03905124837953327
Early	T	TRUE	LogisticRegression	0.280126467931346	0.041759611210316884
Early	T	TRUE	LASSO	0.26293285155073776	0.02684438732894846
Early	T	TRUE	ElasticNet	0.2604637157482686	0.030757890082756385
Early	T	TRUE	NaiveBayes	0.8157482685937971	0.007097867301615451
Early	T	TRUE	RandomForest	0.8156880457693466	0.013944672701866967
Early	T	TRUE	XGBoost	0.8034025895814514	0.017812726521481474
Early	M	TRUE	LogisticRegression	0.02994120307553143	0.023122996376185194
Early	M	TRUE	LASSO	0.0329262777023971	0.021924162415181844
Early	M	TRUE	ElasticNet	0.02994120307553143	0.01635092797288144
Early	M	TRUE	NaiveBayes	0.9850293984622344	9.04568068746947e-05
Early	M	TRUE	RandomForest	0.9850293984622344	9.04568068746947e-05
Early	M	TRUE	XGBoost	0.9850293984622344	9.04568068746947e-05
Early	M	FALSE	LogisticRegression	0.02994120307553143	0.023122996376185194
Early	M	FALSE	LASSO	0.0329262777023971	0.021924162415181844
Early	M	FALSE	ElasticNet	0.02994120307553143	0.01635092797288144
Early	M	FALSE	NaiveBayes	0.9850293984622344	9.04568068746947e-05
Early	M	FALSE	RandomForest	0.9850293984622344	9.04568068746947e-05
Early	M	FALSE	XGBoost	0.9850293984622344	9.04568068746947e-05
Early	T	FALSE	LogisticRegression	0.26293285155073776	0.03387307697625139
Early	T	FALSE	LASSO	0.2531466425775369	0.02932202259505758
Early	T	FALSE	ElasticNet	0.24820837097259857	0.024333598408526377
Early	T	FALSE	NaiveBayes	0.8157482685937971	0.007097867301615451
Early	T	FALSE	RandomForest	0.8133092442035531	0.00822873883885382
Early	T	FALSE	XGBoost	0.8132490213791026	0.009541374830764667
Early	N	TRUE	LogisticRegression	0.49000000000000005	0.031024184114977146
Early	N	TRUE	LASSO	0.49749999999999994	0.02291287847477922
Early	N	TRUE	ElasticNet	0.47750000000000004	0.012247448713915888
Early	N	TRUE	NaiveBayes	0.6525000000000001	0.009354143466934856
Early	N	TRUE	RandomForest	0.625	0.04183300132670378
Early	N	TRUE	XGBoost	0.615	0.014577379737113247
Early	N	FALSE	LogisticRegression	0.4699999999999999	0.021794494717703363
Early	N	FALSE	LASSO	0.4774999999999999	0.02999999999999997
Early	N	FALSE	ElasticNet	0.45499999999999996	0.01695582495781316
Early	N	FALSE	NaiveBayes	0.6525000000000001	0.009354143466934856
Early	N	FALSE	RandomForest	0.6475	0.02423839928708164
Early	N	FALSE	XGBoost	0.6599999999999999	0.03905124837953327
Early	M	TRUE	LogisticRegression	0.02994120307553143	0.023122996376185194
Early	M	TRUE	LASSO	0.0329262777023971	0.021924162415181844
Early	M	TRUE	ElasticNet	0.02994120307553143	0.01635092797288144
Early	M	TRUE	NaiveBayes	0.9850293984622344	9.04568068746947e-05
Early	M	TRUE	RandomForest	0.9850293984622344	9.04568068746947e-05
Early	M	TRUE	XGBoost	0.9850293984622344	9.04568068746947e-05
Early	M	FALSE	LogisticRegression	0.02994120307553143	0.023122996376185194
Early	M	FALSE	LASSO	0.0329262777023971	0.021924162415181844
Early	M	FALSE	ElasticNet	0.02994120307553143	0.01635092797288144
Early	M	FALSE	NaiveBayes	0.9850293984622344	9.04568068746947e-05
Early	M	FALSE	RandomForest	0.9850293984622344	9.04568068746947e-05
Early	M	FALSE	XGBoost	0.9850293984622344	9.04568068746947e-05
Early	T	TRUE	LogisticRegression	0.280126467931346	0.041759611210316884
Early	T	TRUE	LASSO	0.26293285155073776	0.02684438732894846
Early	T	TRUE	ElasticNet	0.2604637157482686	0.030757890082756385
Early	T	TRUE	NaiveBayes	0.8157482685937971	0.007097867301615451
Early	T	TRUE	RandomForest	0.8156880457693466	0.013944672701866967
Early	T	TRUE	XGBoost	0.8034025895814514	0.017812726521481474
Early	T	FALSE	LogisticRegression	0.26293285155073776	0.03387307697625139
Early	T	FALSE	LASSO	0.2531466425775369	0.02932202259505758
Early	T	FALSE	ElasticNet	0.24820837097259857	0.024333598408526377
Early	T	FALSE	NaiveBayes	0.8157482685937971	0.007097867301615451
Early	T	FALSE	RandomForest	0.8133092442035531	0.00822873883885382
Early	T	FALSE	XGBoost	0.8132490213791026	0.009541374830764667
Early	T	TRUE	LogisticRegression	0.280126467931346	0.041759611210316884
Early	T	TRUE	LASSO	0.26293285155073776	0.02684438732894846
Early	T	TRUE	ElasticNet	0.2604637157482686	0.030757890082756385
Early	T	TRUE	NaiveBayes	0.8157482685937971	0.007097867301615451
Early	T	TRUE	RandomForest	0.8156880457693466	0.013944672701866967
Early	T	TRUE	XGBoost	0.8034025895814514	0.017812726521481474
Early	N	TRUE	LogisticRegression	0.49000000000000005	0.031024184114977146
Early	N	TRUE	LASSO	0.49749999999999994	0.02291287847477922
Early	N	TRUE	ElasticNet	0.47750000000000004	0.012247448713915888
Early	N	TRUE	NaiveBayes	0.6525000000000001	0.009354143466934856
Early	N	TRUE	RandomForest	0.625	0.04183300132670378
Early	N	TRUE	XGBoost	0.615	0.014577379737113247
Early	T	TRUE	LogisticRegression	0.280126467931346	0.041759611210316884
Early	T	TRUE	LASSO	0.26293285155073776	0.02684438732894846
Early	T	TRUE	ElasticNet	0.2604637157482686	0.030757890082756385
Early	T	TRUE	NaiveBayes	0.8157482685937971	0.007097867301615451
Early	T	TRUE	RandomForest	0.8156880457693466	0.013944672701866967
Early	T	TRUE	XGBoost	0.8034025895814514	0.017812726521481474
Early	N	FALSE	LogisticRegression	0.4699999999999999	0.021794494717703363
Early	N	FALSE	LASSO	0.4774999999999999	0.02999999999999997
Early	N	FALSE	ElasticNet	0.45499999999999996	0.01695582495781316
Early	N	FALSE	NaiveBayes	0.6525000000000001	0.009354143466934856
Early	N	FALSE	RandomForest	0.6475	0.02423839928708164
Early	N	FALSE	XGBoost	0.6599999999999999	0.03905124837953327
Early	T	TRUE	LogisticRegression	0.280126467931346	0.041759611210316884
Early	T	TRUE	LASSO	0.26293285155073776	0.02684438732894846
Early	T	TRUE	ElasticNet	0.2604637157482686	0.030757890082756385
Early	T	TRUE	NaiveBayes	0.8157482685937971	0.007097867301615451
Early	T	TRUE	RandomForest	0.8156880457693466	0.013944672701866967
Early	T	TRUE	XGBoost	0.8034025895814514	0.017812726521481474
Early	M	TRUE	LogisticRegression	0.02994120307553143	0.023122996376185194
Early	M	TRUE	LASSO	0.0329262777023971	0.021924162415181844
Early	M	TRUE	ElasticNet	0.02994120307553143	0.01635092797288144
Early	M	TRUE	NaiveBayes	0.9850293984622344	9.04568068746947e-05
Early	M	TRUE	RandomForest	0.9850293984622344	9.04568068746947e-05
Early	M	TRUE	XGBoost	0.9850293984622344	9.04568068746947e-05
Early	T	TRUE	LogisticRegression	0.280126467931346	0.041759611210316884
Early	T	TRUE	LASSO	0.26293285155073776	0.02684438732894846
Early	T	TRUE	ElasticNet	0.2604637157482686	0.030757890082756385
Early	T	TRUE	NaiveBayes	0.8157482685937971	0.007097867301615451
Early	T	TRUE	RandomForest	0.8156880457693466	0.013944672701866967
Early	T	TRUE	XGBoost	0.8034025895814514	0.017812726521481474
Early	T	FALSE	LogisticRegression	0.26293285155073776	0.03387307697625139
Early	T	FALSE	LASSO	0.2531466425775369	0.02932202259505758
Early	T	FALSE	ElasticNet	0.24820837097259857	0.024333598408526377
Early	T	FALSE	NaiveBayes	0.8157482685937971	0.007097867301615451
Early	T	FALSE	RandomForest	0.8133092442035531	0.00822873883885382
Early	T	FALSE	XGBoost	0.8132490213791026	0.009541374830764667
Early	M	FALSE	LogisticRegression	0.02994120307553143	0.023122996376185194
Early	M	FALSE	LASSO	0.0329262777023971	0.021924162415181844
Early	M	FALSE	ElasticNet	0.02994120307553143	0.01635092797288144
Early	M	FALSE	NaiveBayes	0.9850293984622344	9.04568068746947e-05
Early	M	FALSE	RandomForest	0.9850293984622344	9.04568068746947e-05
Early	M	FALSE	XGBoost	0.9850293984622344	9.04568068746947e-05
Early	MLP	T	TRUE	0.6665763324299909	0.6688171994713396	0.7424759985380234	0.6665763324299909
Early	T	FALSE	LogisticRegression	0.26293285155073776	0.03387307697625139
Early	T	FALSE	LASSO	0.2531466425775369	0.02932202259505758
Early	T	FALSE	ElasticNet	0.24820837097259857	0.024333598408526377
Early	T	FALSE	NaiveBayes	0.8157482685937971	0.007097867301615451
Early	T	FALSE	RandomForest	0.8133092442035531	0.00822873883885382
Early	T	FALSE	XGBoost	0.8132490213791026	0.009541374830764667
Early	N	TRUE	LogisticRegression	0.49000000000000005	0.031024184114977146
Early	N	TRUE	LASSO	0.49749999999999994	0.02291287847477922
Early	N	TRUE	ElasticNet	0.47750000000000004	0.012247448713915888
Early	N	TRUE	NaiveBayes	0.6525000000000001	0.009354143466934856
Early	N	TRUE	RandomForest	0.625	0.04183300132670378
Early	N	TRUE	XGBoost	0.615	0.014577379737113247
Early	T	TRUE	LogisticRegression	0.280126467931346	0.041759611210316884
Early	T	TRUE	LASSO	0.26293285155073776	0.02684438732894846
Early	T	TRUE	ElasticNet	0.2604637157482686	0.030757890082756385
Early	T	TRUE	NaiveBayes	0.8157482685937971	0.007097867301615451
Early	T	TRUE	RandomForest	0.8156880457693466	0.013944672701866967
Early	T	TRUE	XGBoost	0.8034025895814514	0.017812726521481474
Early	T	TRUE	LogisticRegression	0.280126467931346	0.041759611210316884
Early	T	TRUE	LASSO	0.26293285155073776	0.02684438732894846
Early	T	TRUE	ElasticNet	0.2604637157482686	0.030757890082756385
Early	T	TRUE	NaiveBayes	0.8157482685937971	0.007097867301615451
Early	T	TRUE	RandomForest	0.8156880457693466	0.013944672701866967
Early	T	TRUE	XGBoost	0.8034025895814514	0.017812726521481474
Early	T	TRUE	LogisticRegression	0.280126467931346	0.041759611210316884
Early	T	TRUE	LASSO	0.26293285155073776	0.02684438732894846
Early	T	TRUE	ElasticNet	0.2604637157482686	0.030757890082756385
Early	T	TRUE	NaiveBayes	0.8157482685937971	0.007097867301615451
Early	T	TRUE	RandomForest	0.8156880457693466	0.013944672701866967
Early	T	TRUE	XGBoost	0.8034025895814514	0.017812726521481474
Early	T	TRUE	LogisticRegression	0.280126467931346	0.041759611210316884
Early	T	TRUE	LASSO	0.26293285155073776	0.02684438732894846
Early	T	TRUE	ElasticNet	0.2604637157482686	0.030757890082756385
Early	T	TRUE	NaiveBayes	0.8157482685937971	0.007097867301615451
Early	T	TRUE	RandomForest	0.8156880457693466	0.013944672701866967
Early	T	TRUE	XGBoost	0.8034025895814514	0.017812726521481474
Early	T	FALSE	LogisticRegression	0.26293285155073776	0.03387307697625139
Early	T	FALSE	LASSO	0.2531466425775369	0.02932202259505758
Early	T	FALSE	ElasticNet	0.24820837097259857	0.024333598408526377
Early	T	FALSE	NaiveBayes	0.8157482685937971	0.007097867301615451
Early	T	FALSE	RandomForest	0.8133092442035531	0.00822873883885382
Early	T	FALSE	XGBoost	0.8132490213791026	0.009541374830764667
Early	T	TRUE	LogisticRegression	0.280126467931346	0.041759611210316884
Early	T	TRUE	LASSO	0.26293285155073776	0.02684438732894846
Early	T	TRUE	ElasticNet	0.2604637157482686	0.030757890082756385
Early	T	TRUE	NaiveBayes	0.8157482685937971	0.007097867301615451
Early	T	TRUE	RandomForest	0.8156880457693466	0.013944672701866967
Early	T	TRUE	XGBoost	0.8034025895814514	0.017812726521481474
Early	MLP	T	TRUE	0.5894610057211682	0.5711080367704586	0.5894775990189018	0.5894610057211682
Early	N	TRUE	LogisticRegression	0.49000000000000005	0.031024184114977146
Early	N	TRUE	LASSO	0.49749999999999994	0.02291287847477922
Early	N	TRUE	ElasticNet	0.47750000000000004	0.012247448713915888
Early	N	TRUE	NaiveBayes	0.6525000000000001	0.009354143466934856
Early	N	TRUE	RandomForest	0.625	0.04183300132670378
Early	N	TRUE	XGBoost	0.615	0.014577379737113247
Early	N	FALSE	LogisticRegression	0.4699999999999999	0.021794494717703363
Early	N	FALSE	LASSO	0.4774999999999999	0.02999999999999997
Early	N	FALSE	ElasticNet	0.45499999999999996	0.01695582495781316
Early	N	FALSE	NaiveBayes	0.6525000000000001	0.009354143466934856
Early	N	FALSE	RandomForest	0.6475	0.02423839928708164
Early	N	FALSE	XGBoost	0.6599999999999999	0.03905124837953327
Early	MLP	T	FALSE	0.7691056910569106	0.7267465872015968	0.6991160578735289	0.7691056910569106
Early	M	TRUE	LogisticRegression	0.02994120307553143	0.023122996376185194
Early	M	TRUE	LASSO	0.0329262777023971	0.021924162415181844
Early	M	TRUE	ElasticNet	0.02994120307553143	0.01635092797288144
Early	M	TRUE	NaiveBayes	0.9850293984622344	9.04568068746947e-05
Early	M	TRUE	RandomForest	0.9850293984622344	9.04568068746947e-05
Early	M	TRUE	XGBoost	0.9850293984622344	9.04568068746947e-05
Early	T	FALSE	LogisticRegression	0.26293285155073776	0.03387307697625139
Early	T	FALSE	LASSO	0.2531466425775369	0.02932202259505758
Early	T	FALSE	ElasticNet	0.24820837097259857	0.024333598408526377
Early	T	FALSE	NaiveBayes	0.8157482685937971	0.007097867301615451
Early	T	FALSE	RandomForest	0.8133092442035531	0.00822873883885382
Early	T	FALSE	XGBoost	0.8132490213791026	0.009541374830764667
Early	N	FALSE	LogisticRegression	0.4699999999999999	0.021794494717703363
Early	N	FALSE	LASSO	0.4774999999999999	0.02999999999999997
Early	N	FALSE	ElasticNet	0.45499999999999996	0.01695582495781316
Early	N	FALSE	NaiveBayes	0.6525000000000001	0.009354143466934856
Early	N	FALSE	RandomForest	0.6475	0.02423839928708164
Early	N	FALSE	XGBoost	0.6599999999999999	0.03905124837953327
Early	M	FALSE	LogisticRegression	0.02994120307553143	0.023122996376185194
Early	M	FALSE	LASSO	0.0329262777023971	0.021924162415181844
Early	M	FALSE	ElasticNet	0.02994120307553143	0.01635092797288144
Early	M	FALSE	NaiveBayes	0.9850293984622344	9.04568068746947e-05
Early	M	FALSE	RandomForest	0.9850293984622344	9.04568068746947e-05
Early	M	FALSE	XGBoost	0.9850293984622344	9.04568068746947e-05
Early	M	TRUE	LogisticRegression	0.02994120307553143	0.023122996376185194
Early	M	TRUE	LASSO	0.0329262777023971	0.021924162415181844
Early	M	TRUE	ElasticNet	0.02994120307553143	0.01635092797288144
Early	M	TRUE	NaiveBayes	0.9850293984622344	9.04568068746947e-05
Early	M	TRUE	RandomForest	0.9850293984622344	9.04568068746947e-05
Early	M	TRUE	XGBoost	0.9850293984622344	9.04568068746947e-05
Early	MLP	T	FALSE	0.7714543812104788	0.7138396843882842	0.6655659403236351	0.7714543812104788
Early	N	TRUE	LogisticRegression	0.49000000000000005	0.031024184114977146
Early	N	TRUE	LASSO	0.49749999999999994	0.02291287847477922
Early	N	TRUE	ElasticNet	0.47750000000000004	0.012247448713915888
Early	N	TRUE	NaiveBayes	0.6525000000000001	0.009354143466934856
Early	N	TRUE	RandomForest	0.625	0.04183300132670378
Early	N	TRUE	XGBoost	0.615	0.014577379737113247
Early	T	TRUE	LogisticRegression	0.280126467931346	0.041759611210316884
Early	T	TRUE	LASSO	0.26293285155073776	0.02684438732894846
Early	T	TRUE	ElasticNet	0.2604637157482686	0.030757890082756385
Early	T	TRUE	NaiveBayes	0.8157482685937971	0.007097867301615451
Early	T	TRUE	RandomForest	0.8156880457693466	0.013944672701866967
Early	T	TRUE	XGBoost	0.8034025895814514	0.017812726521481474
Early	M	FALSE	LogisticRegression	0.02994120307553143	0.023122996376185194
Early	M	FALSE	LASSO	0.0329262777023971	0.021924162415181844
Early	M	FALSE	ElasticNet	0.02994120307553143	0.01635092797288144
Early	M	FALSE	NaiveBayes	0.9850293984622344	9.04568068746947e-05
Early	M	FALSE	RandomForest	0.9850293984622344	9.04568068746947e-05
Early	M	FALSE	XGBoost	0.9850293984622344	9.04568068746947e-05
Early	N	TRUE	LogisticRegression	0.49000000000000005	0.031024184114977146
Early	N	TRUE	LASSO	0.49749999999999994	0.02291287847477922
Early	N	TRUE	ElasticNet	0.47750000000000004	0.012247448713915888
Early	N	TRUE	NaiveBayes	0.6525000000000001	0.009354143466934856
Early	N	TRUE	RandomForest	0.625	0.04183300132670378
Early	N	TRUE	XGBoost	0.615	0.014577379737113247
Early	MLP	T	TRUE	0.6445950015055706	0.6182896033722319	0.7306158940154213	0.6445950015055706
Early	MLP	T	TRUE	0.7122252333634448	0.7043584370909737	0.7189884962933617	0.7122252333634448
Early	MLP	T	TRUE	0.7442637759710931	0.7234256794271976	0.7243083051954745	0.7442637759710931
Early	MLP	T	TRUE	0.7788919000301114	0.7340993145393147	0.737313854104346	0.7788919000301114
Early	MLP	T	TRUE	0.8009936766034327	0.7423243482831723	0.7309408306008887	0.8009936766034327
Early	T	FALSE	LogisticRegression	0.26293285155073776	0.03387307697625139
Early	T	FALSE	LASSO	0.2531466425775369	0.02932202259505758
Early	T	FALSE	ElasticNet	0.24820837097259857	0.024333598408526377
Early	T	FALSE	NaiveBayes	0.8157482685937971	0.007097867301615451
Early	T	FALSE	RandomForest	0.8133092442035531	0.00822873883885382
Early	T	FALSE	XGBoost	0.8132490213791026	0.009541374830764667
Early	T	FALSE	LogisticRegression	0.26293285155073776	0.03387307697625139
Early	T	FALSE	LASSO	0.2531466425775369	0.02932202259505758
Early	T	FALSE	ElasticNet	0.24820837097259857	0.024333598408526377
Early	T	FALSE	NaiveBayes	0.8157482685937971	0.007097867301615451
Early	T	FALSE	RandomForest	0.8133092442035531	0.00822873883885382
Early	T	FALSE	XGBoost	0.8132490213791026	0.009541374830764667
Early	T	FALSE	LogisticRegression	0.26293285155073776	0.03387307697625139
Early	T	FALSE	LASSO	0.2531466425775369	0.02932202259505758
Early	T	FALSE	ElasticNet	0.24820837097259857	0.024333598408526377
Early	T	FALSE	NaiveBayes	0.8157482685937971	0.007097867301615451
Early	T	FALSE	RandomForest	0.8133092442035531	0.00822873883885382
Early	T	FALSE	XGBoost	0.8132490213791026	0.009541374830764667
Early	T	FALSE	LogisticRegression	0.26293285155073776	0.03387307697625139
Early	T	FALSE	LASSO	0.2531466425775369	0.02932202259505758
Early	T	FALSE	ElasticNet	0.24820837097259857	0.024333598408526377
Early	T	FALSE	NaiveBayes	0.8157482685937971	0.007097867301615451
Early	T	FALSE	RandomForest	0.8133092442035531	0.00822873883885382
Early	T	FALSE	XGBoost	0.8132490213791026	0.009541374830764667
Early	T	FALSE	LogisticRegression	0.26293285155073776	0.03387307697625139
Early	T	FALSE	LASSO	0.2531466425775369	0.02932202259505758
Early	T	FALSE	ElasticNet	0.24820837097259857	0.024333598408526377
Early	T	FALSE	NaiveBayes	0.8157482685937971	0.007097867301615451
Early	T	FALSE	RandomForest	0.8133092442035531	0.00822873883885382
Early	T	FALSE	XGBoost	0.8132490213791026	0.009541374830764667
Early	MLP	T	FALSE	0.7174947305028606	0.6885710909255065	0.6859569048527064	0.7174947305028606
Early	MLP	T	FALSE	0.697801866907558	0.6878557181206028	0.7189950174451047	0.697801866907558
Early	MLP	T	FALSE	0.8059620596205962	0.734060059955403	0.6810676801399119	0.8059620596205962
Early	MLP	T	FALSE	0.6640168623908462	0.6357888082397374	0.697012012380721	0.6640168623908461
Early	MLP	N	TRUE	0.615	0.5924211006710587	0.5896020134167208	0.615
Early	MLP	T	FALSE	0.6561878952122855	0.6381614508955579	0.7127339795266844	0.6561878952122855
Early	MLP	T	TRUE	0.5087624209575429	0.5473987999103828	0.7025577277655345	0.5087624209575429
Early	N	FALSE	LogisticRegression	0.4699999999999999	0.021794494717703363
Early	N	FALSE	LASSO	0.4774999999999999	0.02999999999999997
Early	N	FALSE	ElasticNet	0.45499999999999996	0.01695582495781316
Early	N	FALSE	NaiveBayes	0.6525000000000001	0.009354143466934856
Early	N	FALSE	RandomForest	0.6475	0.02423839928708164
Early	N	FALSE	XGBoost	0.6599999999999999	0.03905124837953327
Early	N	TRUE	LogisticRegression	0.49000000000000005	0.031024184114977146
Early	N	TRUE	LASSO	0.49749999999999994	0.02291287847477922
Early	N	TRUE	ElasticNet	0.47750000000000004	0.012247448713915888
Early	N	TRUE	NaiveBayes	0.6525000000000001	0.009354143466934856
Early	N	TRUE	RandomForest	0.625	0.04183300132670378
Early	N	TRUE	XGBoost	0.615	0.014577379737113247
Early	MLP	N	TRUE	0.595	0.5591682751164424	0.5911182768007957	0.595
Early	N	TRUE	LogisticRegression	0.49000000000000005	0.031024184114977146
Early	N	TRUE	LASSO	0.49749999999999994	0.02291287847477922
Early	N	TRUE	ElasticNet	0.47750000000000004	0.012247448713915888
Early	N	TRUE	NaiveBayes	0.6525000000000001	0.009354143466934856
Early	N	TRUE	RandomForest	0.625	0.04183300132670378
Early	N	TRUE	XGBoost	0.615	0.014577379737113247
Early	N	TRUE	LogisticRegression	0.49000000000000005	0.031024184114977146
Early	N	TRUE	LASSO	0.49749999999999994	0.02291287847477922
Early	N	TRUE	ElasticNet	0.47750000000000004	0.012247448713915888
Early	N	TRUE	NaiveBayes	0.6525000000000001	0.009354143466934856
Early	N	TRUE	RandomForest	0.625	0.04183300132670378
Early	N	TRUE	XGBoost	0.615	0.014577379737113247
Early	N	TRUE	LogisticRegression	0.49000000000000005	0.031024184114977146
Early	N	TRUE	LASSO	0.49749999999999994	0.02291287847477922
Early	N	TRUE	ElasticNet	0.47750000000000004	0.012247448713915888
Early	N	TRUE	NaiveBayes	0.6525000000000001	0.009354143466934856
Early	N	TRUE	RandomForest	0.625	0.04183300132670378
Early	N	TRUE	XGBoost	0.615	0.014577379737113247
Early	N	TRUE	LogisticRegression	0.49000000000000005	0.031024184114977146
Early	N	TRUE	LASSO	0.49749999999999994	0.02291287847477922
Early	N	TRUE	ElasticNet	0.47750000000000004	0.012247448713915888
Early	N	TRUE	NaiveBayes	0.6525000000000001	0.009354143466934856
Early	N	TRUE	RandomForest	0.625	0.04183300132670378
Early	N	TRUE	XGBoost	0.615	0.014577379737113247
Early	T	FALSE	LogisticRegression	0.26293285155073776	0.03387307697625139
Early	T	FALSE	LASSO	0.2531466425775369	0.02932202259505758
Early	T	FALSE	ElasticNet	0.24820837097259857	0.024333598408526377
Early	T	FALSE	NaiveBayes	0.8157482685937971	0.007097867301615451
Early	T	FALSE	RandomForest	0.8133092442035531	0.00822873883885382
Early	T	FALSE	XGBoost	0.8132490213791026	0.009541374830764667
Early	MLP	N	FALSE	0.53	0.4705961921946121	0.4683455407058001	0.53
Early	N	FALSE	LogisticRegression	0.4699999999999999	0.021794494717703363
Early	N	FALSE	LASSO	0.4774999999999999	0.02999999999999997
Early	N	FALSE	ElasticNet	0.45499999999999996	0.01695582495781316
Early	N	FALSE	NaiveBayes	0.6525000000000001	0.009354143466934856
Early	N	FALSE	RandomForest	0.6475	0.02423839928708164
Early	N	FALSE	XGBoost	0.6599999999999999	0.03905124837953327
Early	MLP	T	FALSE	0.7021680216802169	0.6419646082745057	0.7413505747903957	0.7021680216802169
Early	M	TRUE	LogisticRegression	0.02994120307553143	0.023122996376185194
Early	M	TRUE	LASSO	0.0329262777023971	0.021924162415181844
Early	M	TRUE	ElasticNet	0.02994120307553143	0.01635092797288144
Early	M	TRUE	NaiveBayes	0.9850293984622344	9.04568068746947e-05
Early	M	TRUE	RandomForest	0.9850293984622344	9.04568068746947e-05
Early	M	TRUE	XGBoost	0.9850293984622344	9.04568068746947e-05
Early	MLP	N	FALSE	0.525	0.47897476566826225	0.5485260683077579	0.525
Early	M	TRUE	LogisticRegression	0.02994120307553143	0.023122996376185194
Early	M	TRUE	LASSO	0.0329262777023971	0.021924162415181844
Early	M	TRUE	ElasticNet	0.02994120307553143	0.01635092797288144
Early	M	TRUE	NaiveBayes	0.9850293984622344	9.04568068746947e-05
Early	M	TRUE	RandomForest	0.9850293984622344	9.04568068746947e-05
Early	M	TRUE	XGBoost	0.9850293984622344	9.04568068746947e-05
Early	N	TRUE	LogisticRegression	0.49000000000000005	0.031024184114977146
Early	N	TRUE	LASSO	0.49749999999999994	0.02291287847477922
Early	N	TRUE	ElasticNet	0.47750000000000004	0.012247448713915888
Early	N	TRUE	NaiveBayes	0.6525000000000001	0.009354143466934856
Early	N	TRUE	RandomForest	0.625	0.04183300132670378
Early	N	TRUE	XGBoost	0.615	0.014577379737113247
Early	M	FALSE	LogisticRegression	0.02994120307553143	0.023122996376185194
Early	M	FALSE	LASSO	0.0329262777023971	0.021924162415181844
Early	M	FALSE	ElasticNet	0.02994120307553143	0.01635092797288144
Early	M	FALSE	NaiveBayes	0.9850293984622344	9.04568068746947e-05
Early	M	FALSE	RandomForest	0.9850293984622344	9.04568068746947e-05
Early	M	FALSE	XGBoost	0.9850293984622344	9.04568068746947e-05
Early	MLP	N	TRUE	0.5650000000000001	0.5256494750460268	0.5424164687646457	0.5650000000000001
Early	MLP	N	TRUE	0.5650000000000001	0.5378874952893986	0.5657450970508313	0.5650000000000001
Early	MLP	N	TRUE	0.5900000000000001	0.5116110406017315	0.5530612619791222	0.5900000000000001
Early	MLP	N	TRUE	0.6	0.548340255147329	0.6464746798745412	0.6
Early	MLP	N	TRUE	0.585	0.552570144417372	0.6147075155377728	0.585
Early	MLP	M	FALSE	0.9850293984622344	0.9776005520757055	0.9702829240173051	0.9850293984622344
Early	M	FALSE	LogisticRegression	0.02994120307553143	0.023122996376185194
Early	M	FALSE	LASSO	0.0329262777023971	0.021924162415181844
Early	M	FALSE	ElasticNet	0.02994120307553143	0.01635092797288144
Early	M	FALSE	NaiveBayes	0.9850293984622344	9.04568068746947e-05
Early	M	FALSE	RandomForest	0.9850293984622344	9.04568068746947e-05
Early	M	FALSE	XGBoost	0.9850293984622344	9.04568068746947e-05
Early	N	FALSE	LogisticRegression	0.4699999999999999	0.021794494717703363
Early	N	FALSE	LASSO	0.4774999999999999	0.02999999999999997
Early	N	FALSE	ElasticNet	0.45499999999999996	0.01695582495781316
Early	N	FALSE	NaiveBayes	0.6525000000000001	0.009354143466934856
Early	N	FALSE	RandomForest	0.6475	0.02423839928708164
Early	N	FALSE	XGBoost	0.6599999999999999	0.03905124837953327
Early	N	FALSE	LogisticRegression	0.4699999999999999	0.021794494717703363
Early	N	FALSE	LASSO	0.4774999999999999	0.02999999999999997
Early	N	FALSE	ElasticNet	0.45499999999999996	0.01695582495781316
Early	N	FALSE	NaiveBayes	0.6525000000000001	0.009354143466934856
Early	N	FALSE	RandomForest	0.6475	0.02423839928708164
Early	N	FALSE	XGBoost	0.6599999999999999	0.03905124837953327
Early	N	FALSE	LogisticRegression	0.4699999999999999	0.021794494717703363
Early	N	FALSE	LASSO	0.4774999999999999	0.02999999999999997
Early	N	FALSE	ElasticNet	0.45499999999999996	0.01695582495781316
Early	N	FALSE	NaiveBayes	0.6525000000000001	0.009354143466934856
Early	N	FALSE	RandomForest	0.6475	0.02423839928708164
Early	N	FALSE	XGBoost	0.6599999999999999	0.03905124837953327
Early	N	FALSE	LogisticRegression	0.4699999999999999	0.021794494717703363
Early	N	FALSE	LASSO	0.4774999999999999	0.02999999999999997
Early	N	FALSE	ElasticNet	0.45499999999999996	0.01695582495781316
Early	N	FALSE	NaiveBayes	0.6525000000000001	0.009354143466934856
Early	N	FALSE	RandomForest	0.6475	0.02423839928708164
Early	N	FALSE	XGBoost	0.6599999999999999	0.03905124837953327
Early	N	FALSE	LogisticRegression	0.4699999999999999	0.021794494717703363
Early	N	FALSE	LASSO	0.4774999999999999	0.02999999999999997
Early	N	FALSE	ElasticNet	0.45499999999999996	0.01695582495781316
Early	N	FALSE	NaiveBayes	0.6525000000000001	0.009354143466934856
Early	N	FALSE	RandomForest	0.6475	0.02423839928708164
Early	N	FALSE	XGBoost	0.6599999999999999	0.03905124837953327
Early	MLP	M	FALSE	0.8477159656264135	0.8742741430558091	0.9731978606405335	0.8477159656264135
Early	MLP	N	FALSE	0.54	0.5165112602161248	0.6078704185492569	0.54
Early	MLP	N	FALSE	0.5650000000000001	0.4951256455177897	0.568380280347611	0.5650000000000001
Early	MLP	N	FALSE	0.58	0.5598878370994518	0.601117761846744	0.58
Early	MLP	N	FALSE	0.5425000000000001	0.4997158003796153	0.5098645736072207	0.5425000000000001
Early	MLP	N	FALSE	0.595	0.5747955612469768	0.5746951210902427	0.595
Early	MLP	N	TRUE	0.5650000000000001	0.5188238687788129	0.5640064049813474	0.5650000000000001
Early	M	TRUE	LogisticRegression	0.02994120307553143	0.023122996376185194
Early	M	TRUE	LASSO	0.0329262777023971	0.021924162415181844
Early	M	TRUE	ElasticNet	0.02994120307553143	0.01635092797288144
Early	M	TRUE	NaiveBayes	0.9850293984622344	9.04568068746947e-05
Early	M	TRUE	RandomForest	0.9850293984622344	9.04568068746947e-05
Early	M	TRUE	XGBoost	0.9850293984622344	9.04568068746947e-05
Early	M	TRUE	LogisticRegression	0.02994120307553143	0.023122996376185194
Early	M	TRUE	LASSO	0.0329262777023971	0.021924162415181844
Early	M	TRUE	ElasticNet	0.02994120307553143	0.01635092797288144
Early	M	TRUE	NaiveBayes	0.9850293984622344	9.04568068746947e-05
Early	M	TRUE	RandomForest	0.9850293984622344	9.04568068746947e-05
Early	M	TRUE	XGBoost	0.9850293984622344	9.04568068746947e-05
Early	M	TRUE	LogisticRegression	0.02994120307553143	0.023122996376185194
Early	M	TRUE	LASSO	0.0329262777023971	0.021924162415181844
Early	M	TRUE	ElasticNet	0.02994120307553143	0.01635092797288144
Early	M	TRUE	NaiveBayes	0.9850293984622344	9.04568068746947e-05
Early	M	TRUE	RandomForest	0.9850293984622344	9.04568068746947e-05
Early	M	TRUE	XGBoost	0.9850293984622344	9.04568068746947e-05
Early	M	TRUE	LogisticRegression	0.02994120307553143	0.023122996376185194
Early	M	TRUE	LASSO	0.0329262777023971	0.021924162415181844
Early	M	TRUE	ElasticNet	0.02994120307553143	0.01635092797288144
Early	M	TRUE	NaiveBayes	0.9850293984622344	9.04568068746947e-05
Early	M	TRUE	RandomForest	0.9850293984622344	9.04568068746947e-05
Early	M	TRUE	XGBoost	0.9850293984622344	9.04568068746947e-05
Early	M	TRUE	LogisticRegression	0.02994120307553143	0.023122996376185194
Early	M	TRUE	LASSO	0.0329262777023971	0.021924162415181844
Early	M	TRUE	ElasticNet	0.02994120307553143	0.01635092797288144
Early	M	TRUE	NaiveBayes	0.9850293984622344	9.04568068746947e-05
Early	M	TRUE	RandomForest	0.9850293984622344	9.04568068746947e-05
Early	M	TRUE	XGBoost	0.9850293984622344	9.04568068746947e-05
Early	N	FALSE	LogisticRegression	0.4699999999999999	0.021794494717703363
Early	N	FALSE	LASSO	0.4774999999999999	0.02999999999999997
Early	N	FALSE	ElasticNet	0.45499999999999996	0.01695582495781316
Early	N	FALSE	NaiveBayes	0.6525000000000001	0.009354143466934856
Early	N	FALSE	RandomForest	0.6475	0.02423839928708164
Early	N	FALSE	XGBoost	0.6599999999999999	0.03905124837953327
Early	MLP	N	FALSE	0.475	0.4274954056199535	0.6502666719807173	0.475
Early	M	FALSE	LogisticRegression	0.02994120307553143	0.023122996376185194
Early	M	FALSE	LASSO	0.0329262777023971	0.021924162415181844
Early	M	FALSE	ElasticNet	0.02994120307553143	0.01635092797288144
Early	M	FALSE	NaiveBayes	0.9850293984622344	9.04568068746947e-05
Early	M	FALSE	RandomForest	0.9850293984622344	9.04568068746947e-05
Early	M	FALSE	XGBoost	0.9850293984622344	9.04568068746947e-05
Early	M	FALSE	LogisticRegression	0.02994120307553143	0.023122996376185194
Early	M	FALSE	LASSO	0.0329262777023971	0.021924162415181844
Early	M	FALSE	ElasticNet	0.02994120307553143	0.01635092797288144
Early	M	FALSE	NaiveBayes	0.9850293984622344	9.04568068746947e-05
Early	M	FALSE	RandomForest	0.9850293984622344	9.04568068746947e-05
Early	M	FALSE	XGBoost	0.9850293984622344	9.04568068746947e-05
Early	M	FALSE	LogisticRegression	0.02994120307553143	0.023122996376185194
Early	M	FALSE	LASSO	0.0329262777023971	0.021924162415181844
Early	M	FALSE	ElasticNet	0.02994120307553143	0.01635092797288144
Early	M	FALSE	NaiveBayes	0.9850293984622344	9.04568068746947e-05
Early	M	FALSE	RandomForest	0.9850293984622344	9.04568068746947e-05
Early	M	FALSE	XGBoost	0.9850293984622344	9.04568068746947e-05
Early	M	FALSE	LogisticRegression	0.02994120307553143	0.023122996376185194
Early	M	FALSE	LASSO	0.0329262777023971	0.021924162415181844
Early	M	FALSE	ElasticNet	0.02994120307553143	0.01635092797288144
Early	M	FALSE	NaiveBayes	0.9850293984622344	9.04568068746947e-05
Early	M	FALSE	RandomForest	0.9850293984622344	9.04568068746947e-05
Early	M	FALSE	XGBoost	0.9850293984622344	9.04568068746947e-05
Early	M	FALSE	LogisticRegression	0.02994120307553143	0.023122996376185194
Early	M	FALSE	LASSO	0.0329262777023971	0.021924162415181844
Early	M	FALSE	ElasticNet	0.02994120307553143	0.01635092797288144
Early	M	FALSE	NaiveBayes	0.9850293984622344	9.04568068746947e-05
Early	M	FALSE	RandomForest	0.9850293984622344	9.04568068746947e-05
Early	M	FALSE	XGBoost	0.9850293984622344	9.04568068746947e-05
Early	MLP	M	FALSE	0.9402532790592492	0.9527442937829147	0.9694616291960019	0.9402532790592492
Early	MLP	M	FALSE	0.9760741745816371	0.9730663157214611	0.9701478930869968	0.9760741745816371
Early	M	TRUE	LogisticRegression	0.02994120307553143	0.023122996376185194
Early	M	TRUE	LASSO	0.0329262777023971	0.021924162415181844
Early	M	TRUE	ElasticNet	0.02994120307553143	0.01635092797288144
Early	M	TRUE	NaiveBayes	0.9850293984622344	9.04568068746947e-05
Early	M	TRUE	RandomForest	0.9850293984622344	9.04568068746947e-05
Early	M	TRUE	XGBoost	0.9850293984622344	9.04568068746947e-05
Early	MLP	M	FALSE	0.7760741745816373	0.7745435788123279	0.7760247587586385	0.7760741745816373
Early	MLP	M	FALSE	0.9760741745816371	0.9730198696002862	0.9701450870825757	0.9760741745816371
Early	MLP	M	FALSE	0.9820443238353687	0.9760967926772093	0.9702383706646653	0.9820443238353687
Early	M	FALSE	LogisticRegression	0.02994120307553143	0.023122996376185194
Early	M	FALSE	LASSO	0.0329262777023971	0.021924162415181844
Early	M	FALSE	ElasticNet	0.02994120307553143	0.01635092797288144
Early	M	FALSE	NaiveBayes	0.9850293984622344	9.04568068746947e-05
Early	M	FALSE	RandomForest	0.9850293984622344	9.04568068746947e-05
Early	M	FALSE	XGBoost	0.9850293984622344	9.04568068746947e-05
Early	MLP	M	FALSE	0.9850293984622344	0.9776005520757055	0.9702829240173051	0.9850293984622344
Early	T	TRUE	LogisticRegression	0.280126467931346	0.041759611210316884
Early	T	TRUE	LASSO	0.26293285155073776	0.02684438732894846
Early	T	TRUE	ElasticNet	0.2604637157482686	0.030757890082756385
Early	T	TRUE	NaiveBayes	0.8157482685937971	0.007097867301615451
Early	T	TRUE	RandomForest	0.8156880457693466	0.013944672701866967
Early	T	TRUE	XGBoost	0.8034025895814514	0.017812726521481474
Early	T	FALSE	LogisticRegression	0.26293285155073776	0.03387307697625139
Early	T	FALSE	LASSO	0.2531466425775369	0.02932202259505758
Early	T	FALSE	ElasticNet	0.24820837097259857	0.024333598408526377
Early	T	FALSE	NaiveBayes	0.8157482685937971	0.007097867301615451
Early	T	FALSE	RandomForest	0.8133092442035531	0.00822873883885382
Early	T	FALSE	XGBoost	0.8132490213791026	0.009541374830764667
Early	N	TRUE	LogisticRegression	0.49000000000000005	0.031024184114977146
Early	N	TRUE	LASSO	0.49749999999999994	0.02291287847477922
Early	N	TRUE	ElasticNet	0.47750000000000004	0.012247448713915888
Early	N	TRUE	NaiveBayes	0.6525000000000001	0.009354143466934856
Early	N	TRUE	RandomForest	0.625	0.04183300132670378
Early	N	TRUE	XGBoost	0.615	0.014577379737113247
Early	N	FALSE	LogisticRegression	0.4699999999999999	0.021794494717703363
Early	N	FALSE	LASSO	0.4774999999999999	0.02999999999999997
Early	N	FALSE	ElasticNet	0.45499999999999996	0.01695582495781316
Early	N	FALSE	NaiveBayes	0.6525000000000001	0.009354143466934856
Early	N	FALSE	RandomForest	0.6475	0.02423839928708164
Early	N	FALSE	XGBoost	0.6599999999999999	0.03905124837953327
Early	T	TRUE	LogisticRegression	0.280126467931346	0.041759611210316884
Early	T	TRUE	LASSO	0.26293285155073776	0.02684438732894846
Early	T	TRUE	ElasticNet	0.2604637157482686	0.030757890082756385
Early	T	TRUE	NaiveBayes	0.8157482685937971	0.007097867301615451
Early	T	TRUE	RandomForest	0.8156880457693466	0.013944672701866967
Early	T	TRUE	XGBoost	0.8034025895814514	0.017812726521481474
Early	M	TRUE	LogisticRegression	0.02994120307553143	0.023122996376185194
Early	M	TRUE	LASSO	0.0329262777023971	0.021924162415181844
Early	M	TRUE	ElasticNet	0.02994120307553143	0.01635092797288144
Early	M	TRUE	NaiveBayes	0.9850293984622344	9.04568068746947e-05
Early	M	TRUE	RandomForest	0.9850293984622344	9.04568068746947e-05
Early	M	TRUE	XGBoost	0.9850293984622344	9.04568068746947e-05
Early	M	FALSE	LogisticRegression	0.02994120307553143	0.023122996376185194
Early	M	FALSE	LASSO	0.0329262777023971	0.021924162415181844
Early	M	FALSE	ElasticNet	0.02994120307553143	0.01635092797288144
Early	M	FALSE	NaiveBayes	0.9850293984622344	9.04568068746947e-05
Early	M	FALSE	RandomForest	0.9850293984622344	9.04568068746947e-05
Early	M	FALSE	XGBoost	0.9850293984622344	9.04568068746947e-05
Early	MLP	T	TRUE	0.6973200843119542	0.6699969757683988	0.7068794270904648	0.6973200843119542
Early	T	FALSE	LogisticRegression	0.26293285155073776	0.03387307697625139
Early	T	FALSE	LASSO	0.2531466425775369	0.02932202259505758
Early	T	FALSE	ElasticNet	0.24820837097259857	0.024333598408526377
Early	T	FALSE	NaiveBayes	0.8157482685937971	0.007097867301615451
Early	T	FALSE	RandomForest	0.8133092442035531	0.00822873883885382
Early	T	FALSE	XGBoost	0.8132490213791026	0.009541374830764667
Early	MLP	T	FALSE	0.6399277326106595	0.6272511602184483	0.7072717785653131	0.6399277326106595
Early	N	TRUE	LogisticRegression	0.49000000000000005	0.031024184114977146
Early	N	TRUE	LASSO	0.49749999999999994	0.02291287847477922
Early	N	TRUE	ElasticNet	0.47750000000000004	0.012247448713915888
Early	N	TRUE	NaiveBayes	0.6525000000000001	0.009354143466934856
Early	N	TRUE	RandomForest	0.625	0.04183300132670378
Early	N	TRUE	XGBoost	0.615	0.014577379737113247
Early	MLP	N	TRUE	0.49750000000000005	0.49092195890696566	0.5983583418786198	0.49750000000000005
Early	N	FALSE	LogisticRegression	0.4699999999999999	0.021794494717703363
Early	N	FALSE	LASSO	0.4774999999999999	0.02999999999999997
Early	N	FALSE	ElasticNet	0.45499999999999996	0.01695582495781316
Early	N	FALSE	NaiveBayes	0.6525000000000001	0.009354143466934856
Early	N	FALSE	RandomForest	0.6475	0.02423839928708164
Early	N	FALSE	XGBoost	0.6599999999999999	0.03905124837953327
Early	MLP	N	FALSE	0.5574999999999999	0.5193897384808146	0.5488336928068885	0.5574999999999999
Early	M	TRUE	LogisticRegression	0.02994120307553143	0.023122996376185194
Early	M	TRUE	LASSO	0.0329262777023971	0.021924162415181844
Early	M	TRUE	ElasticNet	0.02994120307553143	0.01635092797288144
Early	M	TRUE	NaiveBayes	0.9850293984622344	9.04568068746947e-05
Early	M	TRUE	RandomForest	0.9850293984622344	9.04568068746947e-05
Early	M	TRUE	XGBoost	0.9850293984622344	9.04568068746947e-05
Early	MLP	M	TRUE	0.9820443238353687	0.9760967926772093	0.9702383706646653	0.9820443238353687
Early	M	FALSE	LogisticRegression	0.02994120307553143	0.023122996376185194
Early	M	FALSE	LASSO	0.0329262777023971	0.021924162415181844
Early	M	FALSE	ElasticNet	0.02994120307553143	0.01635092797288144
Early	M	FALSE	NaiveBayes	0.9850293984622344	9.04568068746947e-05
Early	M	FALSE	RandomForest	0.9850293984622344	9.04568068746947e-05
Early	M	FALSE	XGBoost	0.9850293984622344	9.04568068746947e-05
Early	MLP	M	FALSE	0.8178652193577566	0.829451712990895	0.9732749120954425	0.8178652193577566
Early	T	TRUE	LogisticRegression	0.280126467931346	0.041759611210316884
Early	T	TRUE	LASSO	0.26293285155073776	0.02684438732894846
Early	T	TRUE	ElasticNet	0.2604637157482686	0.030757890082756385
Early	T	TRUE	NaiveBayes	0.8157482685937971	0.007097867301615451
Early	T	TRUE	RandomForest	0.8156880457693466	0.013944672701866967
Early	T	TRUE	XGBoost	0.8034025895814514	0.017812726521481474
Early	MLP	T	TRUE	0.629539295392954	0.6406418173988689	0.6801490150320258	0.629539295392954
Early	T	FALSE	LogisticRegression	0.26293285155073776	0.03387307697625139
Early	T	FALSE	LASSO	0.2531466425775369	0.02932202259505758
Early	T	FALSE	ElasticNet	0.24820837097259857	0.024333598408526377
Early	T	FALSE	NaiveBayes	0.8157482685937971	0.007097867301615451
Early	T	FALSE	RandomForest	0.8133092442035531	0.00822873883885382
Early	T	FALSE	XGBoost	0.8132490213791026	0.009541374830764667
Early	MLP	T	FALSE	0.6690454682324601	0.6180131939510483	0.7133275898368215	0.6690454682324601
Early	N	TRUE	LogisticRegression	0.49000000000000005	0.031024184114977146
Early	N	TRUE	LASSO	0.49749999999999994	0.02291287847477922
Early	N	TRUE	ElasticNet	0.47750000000000004	0.012247448713915888
Early	N	TRUE	NaiveBayes	0.6525000000000001	0.009354143466934856
Early	N	TRUE	RandomForest	0.625	0.04183300132670378
Early	N	TRUE	XGBoost	0.615	0.014577379737113247
Early	MLP	N	TRUE	0.5525	0.5142209141276359	0.5676919232268489	0.5525
Early	T	TRUE	LogisticRegression	0.280126467931346	0.041759611210316884
Early	T	TRUE	LASSO	0.26293285155073776	0.02684438732894846
Early	T	TRUE	ElasticNet	0.2604637157482686	0.030757890082756385
Early	T	TRUE	NaiveBayes	0.8157482685937971	0.007097867301615451
Early	T	TRUE	RandomForest	0.8156880457693466	0.013944672701866967
Early	T	TRUE	XGBoost	0.8034025895814514	0.017812726521481474
Early	N	FALSE	LogisticRegression	0.4699999999999999	0.021794494717703363
Early	N	FALSE	LASSO	0.4774999999999999	0.02999999999999997
Early	N	FALSE	ElasticNet	0.45499999999999996	0.01695582495781316
Early	N	FALSE	NaiveBayes	0.6525000000000001	0.009354143466934856
Early	N	FALSE	RandomForest	0.6475	0.02423839928708164
Early	N	FALSE	XGBoost	0.6599999999999999	0.03905124837953327
Early	MLP	N	FALSE	0.5825	0.5795916612334447	0.5881089908599498	0.5825
Early	T	FALSE	LogisticRegression	0.26293285155073776	0.03387307697625139
Early	T	FALSE	LASSO	0.2531466425775369	0.02932202259505758
Early	T	FALSE	ElasticNet	0.24820837097259857	0.024333598408526377
Early	T	FALSE	NaiveBayes	0.8157482685937971	0.007097867301615451
Early	T	FALSE	RandomForest	0.8133092442035531	0.00822873883885382
Early	T	FALSE	XGBoost	0.8132490213791026	0.009541374830764667
Early	M	TRUE	LogisticRegression	0.02994120307553143	0.023122996376185194
Early	M	TRUE	LASSO	0.0329262777023971	0.021924162415181844
Early	M	TRUE	ElasticNet	0.02994120307553143	0.01635092797288144
Early	M	TRUE	NaiveBayes	0.9850293984622344	9.04568068746947e-05
Early	M	TRUE	RandomForest	0.9850293984622344	9.04568068746947e-05
Early	M	TRUE	XGBoost	0.9850293984622344	9.04568068746947e-05
Early	N	TRUE	LogisticRegression	0.49000000000000005	0.031024184114977146
Early	N	TRUE	LASSO	0.49749999999999994	0.02291287847477922
Early	N	TRUE	ElasticNet	0.47750000000000004	0.012247448713915888
Early	N	TRUE	NaiveBayes	0.6525000000000001	0.009354143466934856
Early	N	TRUE	RandomForest	0.625	0.04183300132670378
Early	N	TRUE	XGBoost	0.615	0.014577379737113247
Early	N	FALSE	LogisticRegression	0.4699999999999999	0.021794494717703363
Early	N	FALSE	LASSO	0.4774999999999999	0.02999999999999997
Early	N	FALSE	ElasticNet	0.45499999999999996	0.01695582495781316
Early	N	FALSE	NaiveBayes	0.6525000000000001	0.009354143466934856
Early	N	FALSE	RandomForest	0.6475	0.02423839928708164
Early	N	FALSE	XGBoost	0.6599999999999999	0.03905124837953327
Early	M	TRUE	LogisticRegression	0.02994120307553143	0.023122996376185194
Early	M	TRUE	LASSO	0.0329262777023971	0.021924162415181844
Early	M	TRUE	ElasticNet	0.02994120307553143	0.01635092797288144
Early	M	TRUE	NaiveBayes	0.9850293984622344	9.04568068746947e-05
Early	M	TRUE	RandomForest	0.9850293984622344	9.04568068746947e-05
Early	M	TRUE	XGBoost	0.9850293984622344	9.04568068746947e-05
Early	MLP	M	TRUE	0.9820443238353687	0.9760967926772093	0.9702383706646653	0.9820443238353687
Early	M	FALSE	LogisticRegression	0.02994120307553143	0.023122996376185194
Early	M	FALSE	LASSO	0.0329262777023971	0.021924162415181844
Early	M	FALSE	ElasticNet	0.02994120307553143	0.01635092797288144
Early	M	FALSE	NaiveBayes	0.9850293984622344	9.04568068746947e-05
Early	M	FALSE	RandomForest	0.9850293984622344	9.04568068746947e-05
Early	M	FALSE	XGBoost	0.9850293984622344	9.04568068746947e-05
Early	M	FALSE	LogisticRegression	0.02994120307553143	0.023122996376185194
Early	M	FALSE	LASSO	0.0329262777023971	0.021924162415181844
Early	M	FALSE	ElasticNet	0.02994120307553143	0.01635092797288144
Early	M	FALSE	NaiveBayes	0.9850293984622344	9.04568068746947e-05
Early	M	FALSE	RandomForest	0.9850293984622344	9.04568068746947e-05
Early	M	FALSE	XGBoost	0.9850293984622344	9.04568068746947e-05
Early	MLP	M	FALSE	0.9671189507010404	0.9683430332787129	0.9700012318522278	0.9671189507010404
Early	T	TRUE	LogisticRegression	0.280126467931346	0.041759611210316884
Early	T	TRUE	LASSO	0.26293285155073776	0.02684438732894846
Early	T	TRUE	ElasticNet	0.2604637157482686	0.030757890082756385
Early	T	TRUE	NaiveBayes	0.8157482685937971	0.007097867301615451
Early	T	TRUE	RandomForest	0.8156880457693466	0.013944672701866967
Early	T	TRUE	XGBoost	0.8034025895814514	0.017812726521481474
Early	T	FALSE	LogisticRegression	0.26293285155073776	0.03387307697625139
Early	T	FALSE	LASSO	0.2531466425775369	0.02932202259505758
Early	T	FALSE	ElasticNet	0.24820837097259857	0.024333598408526377
Early	T	FALSE	NaiveBayes	0.8157482685937971	0.007097867301615451
Early	T	FALSE	RandomForest	0.8133092442035531	0.00822873883885382
Early	T	FALSE	XGBoost	0.8132490213791026	0.009541374830764667
Early	N	TRUE	LogisticRegression	0.49000000000000005	0.031024184114977146
Early	N	TRUE	LASSO	0.49749999999999994	0.02291287847477922
Early	N	TRUE	ElasticNet	0.47750000000000004	0.012247448713915888
Early	N	TRUE	NaiveBayes	0.6525000000000001	0.009354143466934856
Early	N	TRUE	RandomForest	0.625	0.04183300132670378
Early	N	TRUE	XGBoost	0.615	0.014577379737113247
Early	T	TRUE	LogisticRegression	0.280126467931346	0.041759611210316884
Early	T	TRUE	LASSO	0.26293285155073776	0.02684438732894846
Early	T	TRUE	ElasticNet	0.2604637157482686	0.030757890082756385
Early	T	TRUE	NaiveBayes	0.8157482685937971	0.007097867301615451
Early	T	TRUE	RandomForest	0.8156880457693466	0.013944672701866967
Early	T	TRUE	XGBoost	0.8034025895814514	0.017812726521481474
Early	N	FALSE	LogisticRegression	0.4699999999999999	0.021794494717703363
Early	N	FALSE	LASSO	0.4774999999999999	0.02999999999999997
Early	N	FALSE	ElasticNet	0.45499999999999996	0.01695582495781316
Early	N	FALSE	NaiveBayes	0.6525000000000001	0.009354143466934856
Early	N	FALSE	RandomForest	0.6475	0.02423839928708164
Early	N	FALSE	XGBoost	0.6599999999999999	0.03905124837953327
Early	M	TRUE	LogisticRegression	0.02994120307553143	0.023122996376185194
Early	M	TRUE	LASSO	0.0329262777023971	0.021924162415181844
Early	M	TRUE	ElasticNet	0.02994120307553143	0.01635092797288144
Early	M	TRUE	NaiveBayes	0.9850293984622344	9.04568068746947e-05
Early	M	TRUE	RandomForest	0.9850293984622344	9.04568068746947e-05
Early	M	TRUE	XGBoost	0.9850293984622344	9.04568068746947e-05
Early	M	FALSE	LogisticRegression	0.02994120307553143	0.023122996376185194
Early	M	FALSE	LASSO	0.0329262777023971	0.021924162415181844
Early	M	FALSE	ElasticNet	0.02994120307553143	0.01635092797288144
Early	M	FALSE	NaiveBayes	0.9850293984622344	9.04568068746947e-05
Early	M	FALSE	RandomForest	0.9850293984622344	9.04568068746947e-05
Early	M	FALSE	XGBoost	0.9850293984622344	9.04568068746947e-05
Early	IntegratalNet	T	TRUE	0.7346281240590183	0.7247549709263112	0.725633544298825	0.7346281240590183
Early	T	TRUE	LogisticRegression	0.280126467931346	0.041759611210316884
Early	T	TRUE	LASSO	0.26293285155073776	0.02684438732894846
Early	T	TRUE	ElasticNet	0.2604637157482686	0.030757890082756385
Early	T	TRUE	NaiveBayes	0.8157482685937971	0.007097867301615451
Early	T	TRUE	RandomForest	0.8156880457693466	0.013944672701866967
Early	T	TRUE	XGBoost	0.8034025895814514	0.017812726521481474
Early	T	FALSE	LogisticRegression	0.26293285155073776	0.03387307697625139
Early	T	FALSE	LASSO	0.2531466425775369	0.02932202259505758
Early	T	FALSE	ElasticNet	0.24820837097259857	0.024333598408526377
Early	T	FALSE	NaiveBayes	0.8157482685937971	0.007097867301615451
Early	T	FALSE	RandomForest	0.8133092442035531	0.00822873883885382
Early	T	FALSE	XGBoost	0.8132490213791026	0.009541374830764667
Early	MLP	T	TRUE	0.7615176151761518	0.7161552547197377	0.688962302375135	0.7615176151761518
Early	N	TRUE	LogisticRegression	0.49000000000000005	0.031024184114977146
Early	N	TRUE	LASSO	0.49749999999999994	0.02291287847477922
Early	N	TRUE	ElasticNet	0.47750000000000004	0.012247448713915888
Early	N	TRUE	NaiveBayes	0.6525000000000001	0.009354143466934856
Early	N	TRUE	RandomForest	0.625	0.04183300132670378
Early	N	TRUE	XGBoost	0.615	0.014577379737113247
Early	T	FALSE	LogisticRegression	0.26293285155073776	0.03387307697625139
Early	T	FALSE	LASSO	0.2531466425775369	0.02932202259505758
Early	T	FALSE	ElasticNet	0.24820837097259857	0.024333598408526377
Early	T	FALSE	NaiveBayes	0.8157482685937971	0.007097867301615451
Early	T	FALSE	RandomForest	0.8133092442035531	0.00822873883885382
Early	T	FALSE	XGBoost	0.8132490213791026	0.009541374830764667
Early	N	FALSE	LogisticRegression	0.4699999999999999	0.021794494717703363
Early	N	FALSE	LASSO	0.4774999999999999	0.02999999999999997
Early	N	FALSE	ElasticNet	0.45499999999999996	0.01695582495781316
Early	N	FALSE	NaiveBayes	0.6525000000000001	0.009354143466934856
Early	N	FALSE	RandomForest	0.6475	0.02423839928708164
Early	N	FALSE	XGBoost	0.6599999999999999	0.03905124837953327
Early	IntegratalNet	T	FALSE	0.8010840108401084	0.7428235522485596	0.7199698522123891	0.8010840108401084
Early	M	TRUE	LogisticRegression	0.02994120307553143	0.023122996376185194
Early	M	TRUE	LASSO	0.0329262777023971	0.021924162415181844
Early	M	TRUE	ElasticNet	0.02994120307553143	0.01635092797288144
Early	M	TRUE	NaiveBayes	0.9850293984622344	9.04568068746947e-05
Early	M	TRUE	RandomForest	0.9850293984622344	9.04568068746947e-05
Early	M	TRUE	XGBoost	0.9850293984622344	9.04568068746947e-05
Early	MLP	T	FALSE	0.6487804878048781	0.6560313352968279	0.73390052932839	0.6487804878048781
Early	M	FALSE	LogisticRegression	0.02994120307553143	0.023122996376185194
Early	M	FALSE	LASSO	0.0329262777023971	0.021924162415181844
Early	M	FALSE	ElasticNet	0.02994120307553143	0.01635092797288144
Early	M	FALSE	NaiveBayes	0.9850293984622344	9.04568068746947e-05
Early	M	FALSE	RandomForest	0.9850293984622344	9.04568068746947e-05
Early	M	FALSE	XGBoost	0.9850293984622344	9.04568068746947e-05
Early	N	TRUE	LogisticRegression	0.49000000000000005	0.031024184114977146
Early	N	TRUE	LASSO	0.49749999999999994	0.02291287847477922
Early	N	TRUE	ElasticNet	0.47750000000000004	0.012247448713915888
Early	N	TRUE	NaiveBayes	0.6525000000000001	0.009354143466934856
Early	N	TRUE	RandomForest	0.625	0.04183300132670378
Early	N	TRUE	XGBoost	0.615	0.014577379737113247
Early	IntegratalNet	N	TRUE	0.5549999999999999	0.5191564055911014	0.5945366166840251	0.5549999999999999
Early	MLP	N	TRUE	0.585	0.5605794099281074	0.5755657983452105	0.585
Early	N	FALSE	LogisticRegression	0.4699999999999999	0.021794494717703363
Early	N	FALSE	LASSO	0.4774999999999999	0.02999999999999997
Early	N	FALSE	ElasticNet	0.45499999999999996	0.01695582495781316
Early	N	FALSE	NaiveBayes	0.6525000000000001	0.009354143466934856
Early	N	FALSE	RandomForest	0.6475	0.02423839928708164
Early	N	FALSE	XGBoost	0.6599999999999999	0.03905124837953327
Early	IntegratalNet	N	FALSE	0.6	0.568606461478127	0.591148301985371	0.6
Early	MLP	N	FALSE	0.4625	0.4022627539326393	0.5853729603729604	0.4625
Early	M	TRUE	LogisticRegression	0.02994120307553143	0.023122996376185194
Early	M	TRUE	LASSO	0.0329262777023971	0.021924162415181844
Early	M	TRUE	ElasticNet	0.02994120307553143	0.01635092797288144
Early	M	TRUE	NaiveBayes	0.9850293984622344	9.04568068746947e-05
Early	M	TRUE	RandomForest	0.9850293984622344	9.04568068746947e-05
Early	M	TRUE	XGBoost	0.9850293984622344	9.04568068746947e-05
Early	IntegratalNet	M	TRUE	0.9850293984622344	0.9776005520757055	0.9702829240173051	0.9850293984622344
Early	T	TRUE	LogisticRegression	0.280126467931346	0.041759611210316884
Early	T	TRUE	LASSO	0.26293285155073776	0.02684438732894846
Early	T	TRUE	ElasticNet	0.2604637157482686	0.030757890082756385
Early	T	TRUE	NaiveBayes	0.8157482685937971	0.007097867301615451
Early	T	TRUE	RandomForest	0.8156880457693466	0.013944672701866967
Early	T	TRUE	XGBoost	0.8034025895814514	0.017812726521481474
Early	MLP	M	TRUE	0.9820443238353687	0.9760967926772093	0.9702383706646653	0.9820443238353687
Early	M	FALSE	LogisticRegression	0.02994120307553143	0.023122996376185194
Early	M	FALSE	LASSO	0.0329262777023971	0.021924162415181844
Early	M	FALSE	ElasticNet	0.02994120307553143	0.01635092797288144
Early	M	FALSE	NaiveBayes	0.9850293984622344	9.04568068746947e-05
Early	M	FALSE	RandomForest	0.9850293984622344	9.04568068746947e-05
Early	M	FALSE	XGBoost	0.9850293984622344	9.04568068746947e-05
Early	IntegratalNet	M	FALSE	0.9850293984622344	0.9776005520757055	0.9702829240173051	0.9850293984622344
Early	IntegratalNet	T	TRUE	0.7396868413128576	0.7099598736240609	0.691045034335092	0.7396868413128576
Early	MLP	M	FALSE	0.9850293984622344	0.9776005520757055	0.9702829240173051	0.9850293984622344
Early	MLP	T	TRUE	0.7202348690153568	0.6951077777278273	0.6983349946920978	0.7202348690153568
Early	T	FALSE	LogisticRegression	0.26293285155073776	0.03387307697625139
Early	T	FALSE	LASSO	0.2531466425775369	0.02932202259505758
Early	T	FALSE	ElasticNet	0.24820837097259857	0.024333598408526377
Early	T	FALSE	NaiveBayes	0.8157482685937971	0.007097867301615451
Early	T	FALSE	RandomForest	0.8133092442035531	0.00822873883885382
Early	T	FALSE	XGBoost	0.8132490213791026	0.009541374830764667
Intermediate	DirectFusionNetwork	T	TRUE	0.803613369467028	0.7968572346089733	0.7956546381540734	0.803613369467028
Early	IntegratalNet	T	FALSE	0.7520927431496537	0.7213877128120865	0.6969363532546119	0.7520927431496537
Early	MLP	T	FALSE	0.6886178861788619	0.647648338727899	0.6803975307006852	0.6886178861788619
Early	N	TRUE	LogisticRegression	0.49000000000000005	0.031024184114977146
Early	N	TRUE	LASSO	0.49749999999999994	0.02291287847477922
Early	N	TRUE	ElasticNet	0.47750000000000004	0.012247448713915888
Early	N	TRUE	NaiveBayes	0.6525000000000001	0.009354143466934856
Early	N	TRUE	RandomForest	0.625	0.04183300132670378
Early	N	TRUE	XGBoost	0.615	0.014577379737113247
Intermediate	AttentioFuse-3F	T	TRUE	0.8113218909966877	0.8172357133620929	0.8296535224561048	0.8113218909966877
Intermediate	DirectFusionNetwork	T	FALSE	0.8922312556458898	0.887267598521183	0.8893900814798943	0.8922312556458898
Intermediate	AttentioFuse-3F	T	FALSE	0.9167720566094548	0.9139222210490907	0.9144780350568615	0.9167720566094548
Early	IntegratalNet	N	TRUE	0.5475	0.49728632304051734	0.6215283769686364	0.5475
Intermediate	DirectFusionNetwork	N	TRUE	0.7825	0.7838897916861101	0.7912232299014673	0.7825
Early	MLP	N	TRUE	0.605	0.6032635177401863	0.6120680432788085	0.605
Early	N	FALSE	LogisticRegression	0.4699999999999999	0.021794494717703363
Early	N	FALSE	LASSO	0.4774999999999999	0.02999999999999997
Early	N	FALSE	ElasticNet	0.45499999999999996	0.01695582495781316
Early	N	FALSE	NaiveBayes	0.6525000000000001	0.009354143466934856
Early	N	FALSE	RandomForest	0.6475	0.02423839928708164
Early	N	FALSE	XGBoost	0.6599999999999999	0.03905124837953327
Early	IntegratalNet	N	FALSE	0.63	0.5857106867695161	0.6458962987546244	0.63
Intermediate	AttentioFuse-3F	N	TRUE	0.78	0.7746153733000256	0.7725781163646566	0.78
Intermediate	DirectFusionNetwork	N	FALSE	0.9025000000000001	0.8924025974025973	0.892561557117606	0.9025000000000001
Intermediate	AttentioFuse-3F	N	FALSE	0.86	0.8480963731279669	0.8491917128939808	0.86
Early	MLP	N	FALSE	0.6025	0.554623550092056	0.5863470688707887	0.6025
Early	M	TRUE	LogisticRegression	0.02994120307553143	0.023122996376185194
Early	M	TRUE	LASSO	0.0329262777023971	0.021924162415181844
Early	M	TRUE	ElasticNet	0.02994120307553143	0.01635092797288144
Early	M	TRUE	NaiveBayes	0.9850293984622344	9.04568068746947e-05
Early	M	TRUE	RandomForest	0.9850293984622344	9.04568068746947e-05
Early	M	TRUE	XGBoost	0.9850293984622344	9.04568068746947e-05
Intermediate	DirectFusionNetwork	M	TRUE	0.9940298507462686	0.9930346545411037	0.9925818667854756	0.9940298507462686
Early	IntegratalNet	M	TRUE	0.9820443238353687	0.9760967926772093	0.9702383706646653	0.9820443238353687
Intermediate	AttentioFuse-3F	M	TRUE	0.9820443238353687	0.9760967926772093	0.9702383706646653	0.9820443238353687
Intermediate	DirectFusionNetwork	M	FALSE	0.9940298507462686	0.9910672202895299	0.9881488081978169	0.9940298507462686
Intermediate	AttentioFuse-3F	M	FALSE	0.9850293984622344	0.9776005520757055	0.9702829240173051	0.9850293984622344
Early	MLP	M	TRUE	0.9820443238353687	0.9760967926772093	0.9702383706646653	0.9820443238353687
Early	M	FALSE	LogisticRegression	0.02994120307553143	0.023122996376185194
Early	M	FALSE	LASSO	0.0329262777023971	0.021924162415181844
Early	M	FALSE	ElasticNet	0.02994120307553143	0.01635092797288144
Early	M	FALSE	NaiveBayes	0.9850293984622344	9.04568068746947e-05
Early	M	FALSE	RandomForest	0.9850293984622344	9.04568068746947e-05
Early	M	FALSE	XGBoost	0.9850293984622344	9.04568068746947e-05
Early	IntegratalNet	M	FALSE	0.9850293984622344	0.9776005520757055	0.9702829240173051	0.9850293984622344
Early	MLP	M	FALSE	0.9850293984622344	0.9776005520757055	0.9702829240173051	0.9850293984622344
Intermediate	DirectFusionNetwork	T	TRUE	0.8234567901234568	0.8219242977100141	0.8216102699573906	0.8234567901234568
Intermediate	AttentioFuse-3F	T	TRUE	0.8553447756699789	0.8568968784454366	0.8627029655711282	0.8553447756699789
Intermediate	DirectFusionNetwork	T	FALSE	0.8896717856067451	0.8683675968972635	0.8847593690640332	0.8896717856067451

## Sheet: LUAD_SingleOmic_Models_Comparis
omic	stage	smote	cv	model	accuracy	f1-score
mrna	T	TRUE	TRUE	LogisticRegression	0.2199 ± 0.0269	0.2108 ± 0.0419
mrna	T	TRUE	TRUE	LASSO	0.3016 ± 0.0181	0.3400 ± 0.0255
mrna	T	TRUE	TRUE	ElasticNet	0.2413 ± 0.0232	0.2474 ± 0.0302
mrna	T	TRUE	TRUE	NaiveBayes	0.8424 ± 0.0288	0.8150 ± 0.0294
mrna	T	TRUE	TRUE	RandomForest	0.8735 ± 0.0062	0.8163 ± 0.0117
mrna	T	TRUE	TRUE	XGBoost	0.8599 ± 0.0143	0.8168 ± 0.0217
mrna	T	TRUE	TRUE	MaskedMLP_V2	0.8209 ± 0.0595	0.8141 ± 0.0322	0.8192 ± 0.0348	0.8209 ± 0.0595
mrna	T	TRUE	TRUE	PlainMLP	0.8094 ± 0.1333	0.7830 ± 0.0815	0.8010 ± 0.0671	0.8094 ± 0.1333
mrna	T	TRUE	FALSE	LogisticRegression	0.17475728155339806	0.16246229338606538
mrna	T	TRUE	FALSE	LASSO	0.23300970873786409	0.26391275083354837
mrna	T	TRUE	FALSE	ElasticNet	0.1941747572815534	0.1941747572815534
mrna	T	TRUE	FALSE	NaiveBayes	0.8640776699029126	0.8458816160350767
mrna	T	TRUE	FALSE	RandomForest	0.8640776699029126	0.8100728155339806
mrna	T	TRUE	FALSE	XGBoost	0.8640776699029126	0.8367646721292662
mrna	T	TRUE	FALSE	MaskedMLP_V2	0.8737864077669902	0.8433820129993745	0.8398058252427184	0.8737864077669902
mrna	T	TRUE	FALSE	PlainMLP	0.8737864077669902	0.8149303284873485	0.763502686398341	0.8737864077669902
mrna	T	FALSE	TRUE	LogisticRegression	0.2121 ± 0.0304	0.1934 ± 0.0447
mrna	T	FALSE	TRUE	LASSO	0.2919 ± 0.0246	0.3283 ± 0.0325
mrna	T	FALSE	TRUE	ElasticNet	0.2297 ± 0.0267	0.2268 ± 0.0356
mrna	T	FALSE	TRUE	NaiveBayes	0.8229 ± 0.0322	0.8110 ± 0.0325
mrna	T	FALSE	TRUE	RandomForest	0.8735 ± 0.0005	0.8163 ± 0.0036
mrna	T	FALSE	TRUE	XGBoost	0.8697 ± 0.0046	0.8176 ± 0.0077
mrna	T	FALSE	TRUE	MaskedMLP_V2	0.4501 ± 0.2525	0.4679 ± 0.2821	0.8544 ± 0.0355	0.4501 ± 0.2525
mrna	T	FALSE	TRUE	PlainMLP	0.5995 ± 0.2257	0.6435 ± 0.2073	0.8302 ± 0.0298	0.5995 ± 0.2257
mrna	T	FALSE	FALSE	LogisticRegression	0.17475728155339806	0.16246229338606538
mrna	T	FALSE	FALSE	LASSO	0.24271844660194175	0.2684763225678621
mrna	T	FALSE	FALSE	ElasticNet	0.18446601941747573	0.17846944603083953
mrna	T	FALSE	FALSE	NaiveBayes	0.8640776699029126	0.8458816160350767
mrna	T	FALSE	FALSE	RandomForest	0.8737864077669902	0.8149303284873485
mrna	T	FALSE	FALSE	XGBoost	0.8737864077669902	0.8149303284873485
mrna	T	FALSE	FALSE	MaskedMLP_V2	0.1262135922330097	0.028289253431536657	0.015929870864360447	0.1262135922330097
mrna	T	FALSE	FALSE	PlainMLP	0.7184466019417476	0.759420273794996	0.8314181850423371	0.7184466019417476
mrna	N	TRUE	TRUE	LogisticRegression	0.4673 ± 0.0440	0.4596 ± 0.0532
mrna	N	TRUE	TRUE	LASSO	0.4891 ± 0.0499	0.4903 ± 0.0541
mrna	N	TRUE	TRUE	ElasticNet	0.4812 ± 0.0495	0.4766 ± 0.0561
mrna	N	TRUE	TRUE	NaiveBayes	0.5881 ± 0.0487	0.5838 ± 0.0498
mrna	N	TRUE	TRUE	RandomForest	0.6495 ± 0.0213	0.6288 ± 0.0266
mrna	N	TRUE	TRUE	XGBoost	0.6475 ± 0.0291	0.6310 ± 0.0331
mrna	N	TRUE	TRUE	MaskedMLP_V2	0.6515 ± 0.0662	0.5984 ± 0.0417	0.6823 ± 0.0612	0.6515 ± 0.0662
mrna	N	TRUE	TRUE	PlainMLP	0.6832 ± 0.0221	0.6117 ± 0.0702	0.6323 ± 0.1156	0.6832 ± 0.0221
mrna	N	TRUE	FALSE	LogisticRegression	0.4752475247524752	0.4631676350123945
mrna	N	TRUE	FALSE	LASSO	0.5148514851485149	0.517801294692576
mrna	N	TRUE	FALSE	ElasticNet	0.43564356435643564	0.427442803190481
mrna	N	TRUE	FALSE	NaiveBayes	0.5643564356435643	0.5526121275722042
mrna	N	TRUE	FALSE	RandomForest	0.693069306930693	0.6750953861266344
mrna	N	TRUE	FALSE	XGBoost	0.6831683168316832	0.6709710407660485
mrna	N	TRUE	FALSE	MaskedMLP_V2	0.6534653465346535	0.5554522417791568	0.5768976897689769	0.6534653465346535
mrna	N	TRUE	FALSE	PlainMLP	0.3564356435643564	0.22566082003319135	0.612049607022558	0.3564356435643564
mrna	N	FALSE	TRUE	LogisticRegression	0.4693 ± 0.0423	0.4569 ± 0.0510
mrna	N	FALSE	TRUE	LASSO	0.4891 ± 0.0589	0.4881 ± 0.0644
mrna	N	FALSE	TRUE	ElasticNet	0.4614 ± 0.0479	0.4508 ± 0.0580
mrna	N	FALSE	TRUE	NaiveBayes	0.5802 ± 0.0450	0.5832 ± 0.0428
mrna	N	FALSE	TRUE	RandomForest	0.6475 ± 0.0263	0.5808 ± 0.0178
mrna	N	FALSE	TRUE	XGBoost	0.6832 ± 0.0294	0.6510 ± 0.0359
mrna	N	FALSE	TRUE	MaskedMLP_V2	0.5208 ± 0.1669	0.4561 ± 0.2593	0.4383 ± 0.2946	0.5208 ± 0.1669
mrna	N	FALSE	TRUE	PlainMLP	0.5505 ± 0.1033	0.5369 ± 0.1148	0.6306 ± 0.0756	0.5505 ± 0.1033
mrna	N	FALSE	FALSE	LogisticRegression	0.45544554455445546	0.4322638382044322
mrna	N	FALSE	FALSE	LASSO	0.48514851485148514	0.4834323432343234
mrna	N	FALSE	FALSE	ElasticNet	0.4752475247524752	0.4676222555981666
mrna	N	FALSE	FALSE	NaiveBayes	0.594059405940594	0.5852517420292902
mrna	N	FALSE	FALSE	RandomForest	0.7326732673267327	0.6910605679648267
mrna	N	FALSE	FALSE	XGBoost	0.6534653465346535	0.6152164885362709
mrna	N	FALSE	FALSE	MaskedMLP_V2	0.6138613861386139	0.6235369286158008	0.6865925723007082	0.6138613861386139
mrna	N	FALSE	FALSE	PlainMLP	0.45544554455445546	0.44290980991852263	0.5937300187944431	0.45544554455445546
mrna	M	TRUE	TRUE	LogisticRegression	0.1181 ± 0.0380	0.1032 ± 0.0658
mrna	M	TRUE	TRUE	LASSO	0.1797 ± 0.0490	0.2106 ± 0.0761
mrna	M	TRUE	TRUE	ElasticNet	0.1369 ± 0.0511	0.1347 ± 0.0853
mrna	M	TRUE	TRUE	NaiveBayes	0.9303 ± 0.0052	0.8993 ± 0.0025
mrna	M	TRUE	TRUE	RandomForest	0.9330 ± 0.0004	0.9006 ± 0.0006
mrna	M	TRUE	TRUE	XGBoost	0.9330 ± 0.0004	0.9006 ± 0.0006
mrna	M	TRUE	TRUE	MaskedMLP_V2	0.8735 ± 0.1333	0.8658 ± 0.0783	0.8764 ± 0.0127	0.8735 ± 0.1333
mrna	M	TRUE	TRUE	PlainMLP	0.8875 ± 0.0807	0.8767 ± 0.0427	0.8705 ± 0.0027	0.8875 ± 0.0807
mrna	M	TRUE	FALSE	LogisticRegression	0.12	0.1096728307254623
mrna	M	TRUE	FALSE	LASSO	0.26666666666666666	0.3517606276226966
mrna	M	TRUE	FALSE	ElasticNet	0.21333333333333335	0.2631597781356236
mrna	M	TRUE	FALSE	NaiveBayes	0.9333333333333333	0.9011494252873564
mrna	M	TRUE	FALSE	RandomForest	0.9333333333333333	0.9011494252873564
mrna	M	TRUE	FALSE	XGBoost	0.9333333333333333	0.9011494252873564
mrna	M	TRUE	FALSE	MaskedMLP_V2	0.5466666666666666	0.6570175438596492	0.8707070707070707	0.5466666666666666
mrna	M	TRUE	FALSE	PlainMLP	0.9333333333333333	0.9011494252873564	0.8711111111111111	0.9333333333333333
mrna	M	FALSE	TRUE	LogisticRegression	0.1181 ± 0.0380	0.1032 ± 0.0658
mrna	M	FALSE	TRUE	LASSO	0.1744 ± 0.0599	0.1999 ± 0.0964
mrna	M	FALSE	TRUE	ElasticNet	0.1342 ± 0.0509	0.1301 ± 0.0847
mrna	M	FALSE	TRUE	NaiveBayes	0.9303 ± 0.0052	0.8993 ± 0.0025
mrna	M	FALSE	TRUE	RandomForest	0.9303 ± 0.0057	0.8993 ± 0.0032
mrna	M	FALSE	TRUE	XGBoost	0.9330 ± 0.0004	0.9006 ± 0.0006
mrna	M	FALSE	TRUE	MaskedMLP_V2	0.2911 ± 0.3446	0.2871 ± 0.3718	0.9192 ± 0.0248	0.2911 ± 0.3446
mrna	M	FALSE	TRUE	PlainMLP	0.7031 ± 0.2146	0.7553 ± 0.1551	0.8953 ± 0.0306	0.7031 ± 0.2146
mrna	M	FALSE	FALSE	LogisticRegression	0.12	0.1096728307254623
mrna	M	FALSE	FALSE	LASSO	0.25333333333333335	0.33391472868217054
mrna	M	FALSE	FALSE	ElasticNet	0.18666666666666668	0.2220478992096036
mrna	M	FALSE	FALSE	NaiveBayes	0.9333333333333333	0.9011494252873564
mrna	M	FALSE	FALSE	RandomForest	0.9333333333333333	0.9011494252873564
mrna	M	FALSE	FALSE	XGBoost	0.9333333333333333	0.9011494252873564
mrna	M	FALSE	FALSE	MaskedMLP_V2	0.44	0.5519999999999999	0.9081481481481481	0.44
mrna	M	FALSE	FALSE	PlainMLP	0.6266666666666667	0.7189083820662768	0.9207233626588465	0.6266666666666667
snv	T	TRUE	TRUE	LogisticRegression	0.2168 ± 0.0253	0.2123 ± 0.0559
snv	T	TRUE	TRUE	LASSO	0.3321 ± 0.0324	0.3888 ± 0.0446
snv	T	TRUE	TRUE	ElasticNet	0.2666 ± 0.0364	0.2914 ± 0.0582
snv	T	TRUE	TRUE	NaiveBayes	0.8668 ± 0.0050	0.8120 ± 0.0076
snv	T	TRUE	TRUE	RandomForest	0.8708 ± 0.0006	0.8106 ± 0.0009
snv	T	TRUE	TRUE	XGBoost	0.8490 ± 0.0258	0.7995 ± 0.0130
snv	T	TRUE	TRUE	MaskedMLP_V2	0.8430 ± 0.0468	0.8014 ± 0.0132	0.7663 ± 0.0204	0.8430 ± 0.0468
snv	T	TRUE	TRUE	PlainMLP	0.6461 ± 0.0247	0.6959 ± 0.0214	0.7683 ± 0.0243	0.6461 ± 0.0247
snv	T	TRUE	FALSE	LogisticRegression	0.2079207920792079	0.17678560308861072
snv	T	TRUE	FALSE	LASSO	0.37623762376237624	0.45108654119502717
snv	T	TRUE	FALSE	ElasticNet	0.31683168316831684	0.3681864855472322
snv	T	TRUE	FALSE	NaiveBayes	0.8613861386138614	0.8064040446597851
snv	T	TRUE	FALSE	RandomForest	0.8712871287128713	0.8113573262088114
snv	T	TRUE	FALSE	XGBoost	0.8613861386138614	0.8217954860002129
snv	T	TRUE	FALSE	MaskedMLP_V2	0.5643564356435643	0.6330740216878832	0.7334276284771336	0.5643564356435643
snv	T	TRUE	FALSE	PlainMLP	0.693069306930693	0.7242612370732369	0.7616698378698631	0.693069306930693
snv	T	FALSE	TRUE	LogisticRegression	0.2625 ± 0.0265	0.2874 ± 0.0402
snv	T	FALSE	TRUE	LASSO	0.3580 ± 0.0432	0.4220 ± 0.0491
snv	T	FALSE	TRUE	ElasticNet	0.3202 ± 0.0424	0.3694 ± 0.0538
snv	T	FALSE	TRUE	NaiveBayes	0.8668 ± 0.0050	0.8120 ± 0.0076
snv	T	FALSE	TRUE	RandomForest	0.8707 ± 0.0095	0.8177 ± 0.0136
snv	T	FALSE	TRUE	XGBoost	0.8489 ± 0.0133	0.8041 ± 0.0074
snv	T	FALSE	TRUE	MaskedMLP_V2	0.4458 ± 0.3782	0.3956 ± 0.4002	0.4789 ± 0.4226	0.4458 ± 0.3782
snv	T	FALSE	TRUE	PlainMLP	0.5508 ± 0.2402	0.5889 ± 0.2352	0.7565 ± 0.0552	0.5508 ± 0.2402
snv	T	FALSE	FALSE	LogisticRegression	0.297029702970297	0.33419968217597135
snv	T	FALSE	FALSE	LASSO	0.38613861386138615	0.46204620462046203
snv	T	FALSE	FALSE	ElasticNet	0.33663366336633666	0.3996017701317643
snv	T	FALSE	FALSE	NaiveBayes	0.8613861386138614	0.8064040446597851
snv	T	FALSE	FALSE	RandomForest	0.8811881188118812	0.8340606097083872
snv	T	FALSE	FALSE	XGBoost	0.8712871287128713	0.8278780819258398
snv	T	FALSE	FALSE	MaskedMLP_V2	0.26732673267326734	0.2726422053970103	0.8905200864914077	0.26732673267326734
snv	T	FALSE	FALSE	PlainMLP	0.8613861386138614	0.8335964031185726	0.8229372937293729	0.8613861386138614
snv	N	TRUE	TRUE	LogisticRegression	0.4170 ± 0.0090	0.3981 ± 0.0210
snv	N	TRUE	TRUE	LASSO	0.4412 ± 0.0214	0.4419 ± 0.0189
snv	N	TRUE	TRUE	ElasticNet	0.4230 ± 0.0255	0.4146 ± 0.0317
snv	N	TRUE	TRUE	NaiveBayes	0.6437 ± 0.0264	0.5299 ± 0.0284
snv	N	TRUE	TRUE	RandomForest	0.6377 ± 0.0232	0.5377 ± 0.0238
snv	N	TRUE	TRUE	XGBoost	0.6052 ± 0.0698	0.5718 ± 0.0721
snv	N	TRUE	TRUE	MaskedMLP_V2	0.5730 ± 0.1301	0.4814 ± 0.1754	0.4538 ± 0.2034	0.5730 ± 0.1301
snv	N	TRUE	TRUE	PlainMLP	0.5160 ± 0.0672	0.5171 ± 0.0717	0.5662 ± 0.0279	0.5160 ± 0.0672
snv	N	TRUE	FALSE	LogisticRegression	0.45454545454545453	0.42851239669421487
snv	N	TRUE	FALSE	LASSO	0.47474747474747475	0.4763553906411049
snv	N	TRUE	FALSE	ElasticNet	0.4444444444444444	0.43181430278204475
snv	N	TRUE	FALSE	NaiveBayes	0.6464646464646465	0.5155853008613746
snv	N	TRUE	FALSE	RandomForest	0.6565656565656566	0.537847611921686
snv	N	TRUE	FALSE	XGBoost	0.5757575757575758	0.5050100547812219
snv	N	TRUE	FALSE	MaskedMLP_V2	0.6565656565656566	0.5204483863020448	0.43107846138149164	0.6565656565656566
snv	N	TRUE	FALSE	PlainMLP	0.6565656565656566	0.537847611921686	0.6049151306883266	0.6565656565656566
snv	N	FALSE	TRUE	LogisticRegression	0.4311 ± 0.0187	0.4124 ± 0.0205
snv	N	FALSE	TRUE	LASSO	0.4372 ± 0.0317	0.4385 ± 0.0321
snv	N	FALSE	TRUE	ElasticNet	0.4230 ± 0.0288	0.4144 ± 0.0349
snv	N	FALSE	TRUE	NaiveBayes	0.6437 ± 0.0264	0.5299 ± 0.0284
snv	N	FALSE	TRUE	RandomForest	0.5931 ± 0.0247	0.5480 ± 0.0273
snv	N	FALSE	TRUE	XGBoost	0.6193 ± 0.0601	0.5812 ± 0.0554
snv	N	FALSE	TRUE	MaskedMLP_V2	0.5748 ± 0.1542	0.4912 ± 0.1837	0.4930 ± 0.1384	0.5748 ± 0.1542
snv	N	FALSE	TRUE	PlainMLP	0.5408 ± 0.1250	0.4862 ± 0.1288	0.6393 ± 0.1232	0.5408 ± 0.1250
snv	N	FALSE	FALSE	LogisticRegression	0.45454545454545453	0.43434343434343436
snv	N	FALSE	FALSE	LASSO	0.47474747474747475	0.47925331748861155
snv	N	FALSE	FALSE	ElasticNet	0.46464646464646464	0.4610399184248321
snv	N	FALSE	FALSE	NaiveBayes	0.6464646464646465	0.5155853008613746
snv	N	FALSE	FALSE	RandomForest	0.6161616161616161	0.5521519543258674
snv	N	FALSE	FALSE	XGBoost	0.6161616161616161	0.5413879050242687
snv	N	FALSE	FALSE	MaskedMLP_V2	0.6565656565656566	0.5204483863020448	0.43107846138149164	0.6565656565656566
snv	N	FALSE	FALSE	PlainMLP	0.6565656565656566	0.537847611921686	0.6049151306883266	0.6565656565656566
snv	M	TRUE	TRUE	LogisticRegression	0.2133 ± 0.0453	0.2734 ± 0.0675
snv	M	TRUE	TRUE	LASSO	0.3007 ± 0.0457	0.3983 ± 0.0552
snv	M	TRUE	TRUE	ElasticNet	0.2515 ± 0.0362	0.3333 ± 0.0505
snv	M	TRUE	TRUE	NaiveBayes	0.9317 ± 0.0004	0.8987 ± 0.0005
snv	M	TRUE	TRUE	RandomForest	0.9317 ± 0.0004	0.8987 ± 0.0005
snv	M	TRUE	TRUE	XGBoost	0.9262 ± 0.0111	0.8997 ± 0.0109
snv	M	TRUE	TRUE	MaskedMLP_V2	0.7318 ± 0.2304	0.7651 ± 0.1784	0.8901 ± 0.0298	0.7318 ± 0.2304
snv	M	TRUE	TRUE	PlainMLP	0.6230 ± 0.0808	0.7135 ± 0.0608	0.8733 ± 0.0148	0.6230 ± 0.0808
snv	M	TRUE	FALSE	LogisticRegression	0.2702702702702703	0.3435690154440154
snv	M	TRUE	FALSE	LASSO	0.33783783783783783	0.43983659773133454
snv	M	TRUE	FALSE	ElasticNet	0.28378378378378377	0.37326020197699117
snv	M	TRUE	FALSE	NaiveBayes	0.9324324324324325	0.8998298998298998
snv	M	TRUE	FALSE	RandomForest	0.9324324324324325	0.8998298998298998
snv	M	TRUE	FALSE	XGBoost	0.918918918918919	0.8930338789493719
snv	M	TRUE	FALSE	MaskedMLP_V2	0.9324324324324325	0.8998298998298998	0.8694302410518627	0.9324324324324325
snv	M	TRUE	FALSE	PlainMLP	0.6891891891891891	0.7608648648648648	0.8491795366795367	0.6891891891891891
snv	M	FALSE	TRUE	LogisticRegression	0.2133 ± 0.0453	0.2734 ± 0.0675
snv	M	FALSE	TRUE	LASSO	0.3007 ± 0.0457	0.3983 ± 0.0552
snv	M	FALSE	TRUE	ElasticNet	0.2515 ± 0.0362	0.3333 ± 0.0505
snv	M	FALSE	TRUE	NaiveBayes	0.9317 ± 0.0004	0.8987 ± 0.0005
snv	M	FALSE	TRUE	RandomForest	0.9317 ± 0.0004	0.8987 ± 0.0005
snv	M	FALSE	TRUE	XGBoost	0.9262 ± 0.0111	0.8997 ± 0.0109
snv	M	FALSE	TRUE	MaskedMLP_V2	0.6522 ± 0.4001	0.6408 ± 0.3936	0.7096 ± 0.3952	0.6522 ± 0.4001
snv	M	FALSE	TRUE	PlainMLP	0.6029 ± 0.3119	0.6473 ± 0.2570	0.8898 ± 0.0332	0.6029 ± 0.3119
snv	M	FALSE	FALSE	LogisticRegression	0.2702702702702703	0.3435690154440154
snv	M	FALSE	FALSE	LASSO	0.33783783783783783	0.43983659773133454
snv	M	FALSE	FALSE	ElasticNet	0.28378378378378377	0.37326020197699117
snv	M	FALSE	FALSE	NaiveBayes	0.9324324324324325	0.8998298998298998
snv	M	FALSE	FALSE	RandomForest	0.9324324324324325	0.8998298998298998
snv	M	FALSE	FALSE	XGBoost	0.918918918918919	0.8930338789493719
snv	M	FALSE	FALSE	MaskedMLP_V2	0.13513513513513514	0.13513513513513514	0.9373286329808068	0.13513513513513514
snv	M	FALSE	FALSE	PlainMLP	0.8783783783783784	0.8720591094691814	0.8658301158301158	0.8783783783783784
cnv	T	TRUE	TRUE	LogisticRegression	0.3734 ± 0.0453	0.4382 ± 0.0519
cnv	T	TRUE	TRUE	LASSO	0.4104 ± 0.0310	0.4820 ± 0.0319
cnv	T	TRUE	TRUE	ElasticNet	0.3832 ± 0.0357	0.4514 ± 0.0378
cnv	T	TRUE	TRUE	NaiveBayes	0.5466 ± 0.0451	0.6204 ± 0.0368
cnv	T	TRUE	TRUE	RandomForest	0.8288 ± 0.0115	0.7998 ± 0.0049
cnv	T	TRUE	TRUE	XGBoost	0.8405 ± 0.0236	0.8042 ± 0.0181
cnv	T	TRUE	TRUE	MaskedMLP_V2	0.7683 ± 0.0721	0.7730 ± 0.0382	0.7883 ± 0.0094	0.7683 ± 0.0721
cnv	T	TRUE	TRUE	PlainMLP	0.7159 ± 0.1313	0.7385 ± 0.0966	0.7938 ± 0.0188	0.7159 ± 0.1313
cnv	T	TRUE	FALSE	LogisticRegression	0.34951456310679613	0.42215178497556416
cnv	T	TRUE	FALSE	LASSO	0.33980582524271846	0.4161618784994614
cnv	T	TRUE	FALSE	ElasticNet	0.33980582524271846	0.4161618784994614
cnv	T	TRUE	FALSE	NaiveBayes	0.47572815533980584	0.5556906257648689
cnv	T	TRUE	FALSE	RandomForest	0.8252427184466019	0.8018477920450986
cnv	T	TRUE	FALSE	XGBoost	0.8252427184466019	0.7901260070233423
cnv	T	TRUE	FALSE	MaskedMLP_V2	0.8737864077669902	0.8149303284873485	0.763502686398341	0.8737864077669902
cnv	T	TRUE	FALSE	PlainMLP	0.8155339805825242	0.8184347497684807	0.8214870108619425	0.8155339805825242
cnv	T	FALSE	TRUE	LogisticRegression	0.4240 ± 0.0300	0.4983 ± 0.0297
cnv	T	FALSE	TRUE	LASSO	0.4514 ± 0.0130	0.5290 ± 0.0112
cnv	T	FALSE	TRUE	ElasticNet	0.4338 ± 0.0123	0.5097 ± 0.0100
cnv	T	FALSE	TRUE	NaiveBayes	0.5115 ± 0.0629	0.5874 ± 0.0580
cnv	T	FALSE	TRUE	RandomForest	0.8560 ± 0.0141	0.8101 ± 0.0143
cnv	T	FALSE	TRUE	XGBoost	0.8696 ± 0.0051	0.8139 ± 0.0072
cnv	T	FALSE	TRUE	MaskedMLP_V2	0.7625 ± 0.1081	0.7655 ± 0.0517	0.7900 ± 0.0243	0.7625 ± 0.1081
cnv	T	FALSE	TRUE	PlainMLP	0.5694 ± 0.2373	0.6047 ± 0.2204	0.8200 ± 0.0526	0.5694 ± 0.2373
cnv	T	FALSE	FALSE	LogisticRegression	0.39805825242718446	0.4838386488871925
cnv	T	FALSE	FALSE	LASSO	0.44660194174757284	0.532190428065678
cnv	T	FALSE	FALSE	ElasticNet	0.4368932038834951	0.5201218824969006
cnv	T	FALSE	FALSE	NaiveBayes	0.44660194174757284	0.5238805306455199
cnv	T	FALSE	FALSE	RandomForest	0.8737864077669902	0.8528988219991858
cnv	T	FALSE	FALSE	XGBoost	0.8640776699029126	0.8100728155339806
cnv	T	FALSE	FALSE	MaskedMLP_V2	0.1262135922330097	0.028289253431536657	0.015929870864360447	0.1262135922330097
cnv	T	FALSE	FALSE	PlainMLP	0.3786407766990291	0.44545750816640517	0.8096454943251744	0.3786407766990291
cnv	N	TRUE	TRUE	LogisticRegression	0.5168 ± 0.0413	0.5275 ± 0.0408
cnv	N	TRUE	TRUE	LASSO	0.5010 ± 0.0335	0.5115 ± 0.0339
cnv	N	TRUE	TRUE	ElasticNet	0.5168 ± 0.0388	0.5276 ± 0.0388
cnv	N	TRUE	TRUE	NaiveBayes	0.4653 ± 0.0447	0.4753 ± 0.0446
cnv	N	TRUE	TRUE	RandomForest	0.6040 ± 0.0331	0.5845 ± 0.0355
cnv	N	TRUE	TRUE	XGBoost	0.5941 ± 0.0188	0.5823 ± 0.0306
cnv	N	TRUE	TRUE	MaskedMLP_V2	0.4733 ± 0.1430	0.3715 ± 0.1879	0.3676 ± 0.2372	0.4733 ± 0.1430
cnv	N	TRUE	TRUE	PlainMLP	0.6178 ± 0.1460	0.6001 ± 0.1503	0.6271 ± 0.0998	0.6178 ± 0.1460
cnv	N	TRUE	FALSE	LogisticRegression	0.5742574257425742	0.5855765186713575
cnv	N	TRUE	FALSE	LASSO	0.5346534653465347	0.5470254971524139
cnv	N	TRUE	FALSE	ElasticNet	0.5544554455445545	0.5663010079118858
cnv	N	TRUE	FALSE	NaiveBayes	0.44554455445544555	0.46053288255654834
cnv	N	TRUE	FALSE	RandomForest	0.6039603960396039	0.5713535317495714
cnv	N	TRUE	FALSE	XGBoost	0.6732673267326733	0.649100828450192
cnv	N	TRUE	FALSE	MaskedMLP_V2	0.6435643564356436	0.5195037576046762	0.4355435543554355	0.6435643564356436
cnv	N	TRUE	FALSE	PlainMLP	0.6831683168316832	0.6377352020916377	0.6574810190378645	0.6831683168316832
cnv	N	FALSE	TRUE	LogisticRegression	0.5129 ± 0.0431	0.5236 ± 0.0429
cnv	N	FALSE	TRUE	LASSO	0.5208 ± 0.0463	0.5312 ± 0.0448
cnv	N	FALSE	TRUE	ElasticNet	0.5188 ± 0.0389	0.5299 ± 0.0378
cnv	N	FALSE	TRUE	NaiveBayes	0.5327 ± 0.0704	0.5379 ± 0.0692
cnv	N	FALSE	TRUE	RandomForest	0.6198 ± 0.0432	0.5723 ± 0.0370
cnv	N	FALSE	TRUE	XGBoost	0.6079 ± 0.0335	0.5790 ± 0.0368
cnv	N	FALSE	TRUE	MaskedMLP_V2	0.4535 ± 0.1143	0.3833 ± 0.1862	0.6711 ± 0.1195	0.4535 ± 0.1143
cnv	N	FALSE	TRUE	PlainMLP	0.5505 ± 0.0659	0.5534 ± 0.0586	0.5965 ± 0.0634	0.5505 ± 0.0659
cnv	N	FALSE	FALSE	LogisticRegression	0.6039603960396039	0.614679190453127
cnv	N	FALSE	FALSE	LASSO	0.6336633663366337	0.6436828298214436
cnv	N	FALSE	FALSE	ElasticNet	0.6237623762376238	0.6339452309304706
cnv	N	FALSE	FALSE	NaiveBayes	0.44554455445544555	0.4588558855885589
cnv	N	FALSE	FALSE	RandomForest	0.6435643564356436	0.5924521023530924
cnv	N	FALSE	FALSE	XGBoost	0.693069306930693	0.6526201239571737
cnv	N	FALSE	FALSE	MaskedMLP_V2	0.33663366336633666	0.16956362302896955	0.11332222331144007	0.33663366336633666
cnv	N	FALSE	FALSE	PlainMLP	0.45544554455445546	0.4587565552671772	0.5561817720233562	0.45544554455445546
cnv	M	TRUE	TRUE	LogisticRegression	0.3325 ± 0.0276	0.4386 ± 0.0321
cnv	M	TRUE	TRUE	LASSO	0.3941 ± 0.0662	0.5044 ± 0.0704
cnv	M	TRUE	TRUE	ElasticNet	0.3566 ± 0.0410	0.4655 ± 0.0457
cnv	M	TRUE	TRUE	NaiveBayes	0.6221 ± 0.0623	0.7155 ± 0.0460
cnv	M	TRUE	TRUE	RandomForest	0.9116 ± 0.0104	0.8898 ± 0.0051
cnv	M	TRUE	TRUE	XGBoost	0.9116 ± 0.0158	0.8897 ± 0.0080
cnv	M	TRUE	TRUE	MaskedMLP_V2	0.7543 ± 0.3845	0.7194 ± 0.3975	0.6968 ± 0.3870	0.7543 ± 0.3845
cnv	M	TRUE	TRUE	PlainMLP	0.8495 ± 0.1291	0.8528 ± 0.0776	0.8748 ± 0.0130	0.8495 ± 0.1291
cnv	M	TRUE	FALSE	LogisticRegression	0.38666666666666666	0.4959876543209877
cnv	M	TRUE	FALSE	LASSO	0.48	0.5912827928114026
cnv	M	TRUE	FALSE	ElasticNet	0.44	0.5519999999999999
cnv	M	TRUE	FALSE	NaiveBayes	0.56	0.67008547008547
cnv	M	TRUE	FALSE	RandomForest	0.9066666666666666	0.8876456876456876
cnv	M	TRUE	FALSE	XGBoost	0.9333333333333333	0.9011494252873564
cnv	M	TRUE	FALSE	MaskedMLP_V2	0.92	0.8944444444444446	0.8702702702702703	0.92
cnv	M	TRUE	FALSE	PlainMLP	0.92	0.8944444444444446	0.8702702702702703	0.92
cnv	M	FALSE	TRUE	LogisticRegression	0.3459 ± 0.0206	0.4545 ± 0.0224
cnv	M	FALSE	TRUE	LASSO	0.3943 ± 0.0737	0.5058 ± 0.0746
cnv	M	FALSE	TRUE	ElasticNet	0.3647 ± 0.0360	0.4749 ± 0.0393
cnv	M	FALSE	TRUE	NaiveBayes	0.8124 ± 0.0291	0.8385 ± 0.0170
cnv	M	FALSE	TRUE	RandomForest	0.9196 ± 0.0144	0.8938 ± 0.0072
cnv	M	FALSE	TRUE	XGBoost	0.9330 ± 0.0004	0.9006 ± 0.0006
cnv	M	FALSE	TRUE	MaskedMLP_V2	0.5343 ± 0.3858	0.5522 ± 0.3642	0.8997 ± 0.0359	0.5343 ± 0.3858
cnv	M	FALSE	TRUE	PlainMLP	0.4839 ± 0.2845	0.5642 ± 0.2512	0.8328 ± 0.0505	0.4839 ± 0.2845
cnv	M	FALSE	FALSE	LogisticRegression	0.37333333333333335	0.4812759170653908
cnv	M	FALSE	FALSE	LASSO	0.4666666666666667	0.5784313725490197
cnv	M	FALSE	FALSE	ElasticNet	0.41333333333333333	0.5245421245421245
cnv	M	FALSE	FALSE	NaiveBayes	0.8133333333333334	0.8441542288557214
cnv	M	FALSE	FALSE	RandomForest	0.9466666666666667	0.9296296296296297
cnv	M	FALSE	FALSE	XGBoost	0.9333333333333333	0.9011494252873564
cnv	M	FALSE	FALSE	MaskedMLP_V2	0.9333333333333333	0.9011494252873564	0.8711111111111111	0.9333333333333333
cnv	M	FALSE	FALSE	PlainMLP	0.64	0.7301707779886148	0.8813186813186814	0.64

## Sheet: LUSC_SingleOmic_Models_Comparis
omic	stage	smote	cv	model	accuracy	f1-score	precision	recall
mrna	T	TRUE	TRUE	MaskedMLP_V2	0.7913 ± 0.0747	0.7385 ± 0.0359	0.7559 ± 0.0974	0.7913 ± 0.0747
mrna	T	TRUE	TRUE	PlainMLP	0.6773 ± 0.1051	0.6811 ± 0.0679	0.7203 ± 0.0263	0.6773 ± 0.1051
mrna	T	TRUE	FALSE	MaskedMLP_V2	0.8352941176470589	0.7707219251336898	0.8627450980392158	0.8352941176470589
mrna	T	TRUE	FALSE	PlainMLP	0.8	0.7320261437908496	0.6746987951807228	0.8
mrna	T	FALSE	TRUE	MaskedMLP_V2	0.6243 ± 0.1732	0.6345 ± 0.1259	0.7196 ± 0.0463	0.6243 ± 0.1732
mrna	T	FALSE	TRUE	PlainMLP	0.4447 ± 0.2157	0.4419 ± 0.2248	0.7832 ± 0.0696	0.4447 ± 0.2157
mrna	T	FALSE	FALSE	MaskedMLP_V2	0.6	0.6383928571428571	0.6934865900383141	0.5999999999999999
mrna	T	FALSE	FALSE	PlainMLP	0.4588235294117647	0.5092272202998848	0.7572142064372919	0.4588235294117647
mrna	N	TRUE	TRUE	MaskedMLP_V2	0.5309 ± 0.1749	0.4124 ± 0.2235	0.3832 ± 0.2561	0.5309 ± 0.1749
mrna	N	TRUE	TRUE	PlainMLP	0.5846 ± 0.1071	0.5283 ± 0.1366	0.6441 ± 0.0868	0.5846 ± 0.1071
mrna	N	TRUE	FALSE	MaskedMLP_V2	0.4939759036144578	0.5043331219615302	0.5738668961560528	0.4939759036144578
mrna	N	TRUE	FALSE	PlainMLP	0.4578313253012048	0.42828317246005676	0.6399546905571002	0.4578313253012048
mrna	N	FALSE	TRUE	MaskedMLP_V2	0.5455 ± 0.1138	0.5075 ± 0.1370	0.6286 ± 0.0599	0.5455 ± 0.1138
mrna	N	FALSE	TRUE	PlainMLP	0.4977 ± 0.1543	0.4113 ± 0.2212	0.4575 ± 0.3160	0.4977 ± 0.1543
mrna	N	FALSE	FALSE	MaskedMLP_V2	0.6385542168674698	0.6469702338766833	0.6668660457432567	0.6385542168674698
mrna	N	FALSE	FALSE	PlainMLP	0.6987951807228916	0.6533073541896235	0.6840543994158452	0.6987951807228916
mrna	T	TRUE	TRUE	LogisticRegression	0.3064 ± 0.0227	0.3014 ± 0.0412
mrna	T	TRUE	TRUE	LASSO	0.3279 ± 0.0408	0.3330 ± 0.0589
mrna	T	TRUE	TRUE	ElasticNet	0.3112 ± 0.0259	0.3105 ± 0.0428
mrna	T	TRUE	TRUE	NaiveBayes	0.7529 ± 0.0278	0.7166 ± 0.0194
mrna	T	TRUE	TRUE	RandomForest	0.8171 ± 0.0053	0.7410 ± 0.0111
mrna	T	TRUE	TRUE	XGBoost	0.8029 ± 0.0152	0.7376 ± 0.0182
mrna	T	TRUE	FALSE	LogisticRegression	0.2823529411764706	0.2823529411764706
mrna	T	TRUE	FALSE	LASSO	0.2823529411764706	0.2823529411764706
mrna	T	TRUE	FALSE	ElasticNet	0.27058823529411763	0.2649338805289558
mrna	T	TRUE	FALSE	NaiveBayes	0.7647058823529411	0.7282844341667872
mrna	T	TRUE	FALSE	RandomForest	0.8	0.7493900313698153
mrna	T	TRUE	FALSE	XGBoost	0.8235294117647058	0.7635524798154556
mrna	T	FALSE	TRUE	LogisticRegression	0.2851 ± 0.0220	0.2647 ± 0.0444
mrna	T	FALSE	TRUE	LASSO	0.3184 ± 0.0355	0.3149 ± 0.0593
mrna	T	FALSE	TRUE	ElasticNet	0.3041 ± 0.0322	0.2926 ± 0.0557
mrna	T	FALSE	TRUE	NaiveBayes	0.7315 ± 0.0216	0.7099 ± 0.0111
mrna	T	FALSE	TRUE	RandomForest	0.8147 ± 0.0055	0.7358 ± 0.0050
mrna	T	FALSE	TRUE	XGBoost	0.8124 ± 0.0082	0.7386 ± 0.0128
mrna	T	FALSE	FALSE	LogisticRegression	0.24705882352941178	0.22890309116994914
mrna	T	FALSE	FALSE	LASSO	0.27058823529411763	0.2649338805289558
mrna	T	FALSE	FALSE	ElasticNet	0.25882352941176473	0.2471223636941274
mrna	T	FALSE	FALSE	NaiveBayes	0.7176470588235294	0.6998491704374058
mrna	T	FALSE	FALSE	RandomForest	0.8235294117647058	0.7438330170777989
mrna	T	FALSE	FALSE	XGBoost	0.8	0.7320261437908496
mrna	N	TRUE	TRUE	LogisticRegression	0.5171 ± 0.0622	0.5181 ± 0.0668
mrna	N	TRUE	TRUE	LASSO	0.5219 ± 0.0587	0.5261 ± 0.0612
mrna	N	TRUE	TRUE	ElasticNet	0.5267 ± 0.0490	0.5289 ± 0.0515
mrna	N	TRUE	TRUE	NaiveBayes	0.5701 ± 0.0428	0.5695 ± 0.0384
mrna	N	TRUE	TRUE	RandomForest	0.6208 ± 0.0222	0.5815 ± 0.0259
mrna	N	TRUE	TRUE	XGBoost	0.6137 ± 0.0344	0.5841 ± 0.0362
mrna	N	TRUE	FALSE	LogisticRegression	0.4939759036144578	0.48218047013227744
mrna	N	TRUE	FALSE	LASSO	0.5301204819277109	0.5216430979264066
mrna	N	TRUE	FALSE	ElasticNet	0.5180722891566265	0.5068385429831214
mrna	N	TRUE	FALSE	NaiveBayes	0.6144578313253012	0.6063931840723218
mrna	N	TRUE	FALSE	RandomForest	0.5903614457831325	0.5452131105065423
mrna	N	TRUE	FALSE	XGBoost	0.6506024096385542	0.6237799683582816
mrna	N	FALSE	TRUE	LogisticRegression	0.5049 ± 0.0453	0.5019 ± 0.0465
mrna	N	FALSE	TRUE	LASSO	0.5315 ± 0.0475	0.5318 ± 0.0514
mrna	N	FALSE	TRUE	ElasticNet	0.5170 ± 0.0546	0.5145 ± 0.0588
mrna	N	FALSE	TRUE	NaiveBayes	0.5364 ± 0.0434	0.5402 ± 0.0416
mrna	N	FALSE	TRUE	RandomForest	0.6522 ± 0.0083	0.5621 ± 0.0115
mrna	N	FALSE	TRUE	XGBoost	0.6450 ± 0.0270	0.5997 ± 0.0273
mrna	N	FALSE	FALSE	LogisticRegression	0.4819277108433735	0.4606734630831017
mrna	N	FALSE	FALSE	LASSO	0.5421686746987951	0.536179602129448
mrna	N	FALSE	FALSE	ElasticNet	0.5060240963855421	0.49175191939507634
mrna	N	FALSE	FALSE	NaiveBayes	0.6024096385542169	0.6069441714267175
mrna	N	FALSE	FALSE	RandomForest	0.6506024096385542	0.5590537131437575
mrna	N	FALSE	FALSE	XGBoost	0.6144578313253012	0.5618282654427232
mrna	M	TRUE	TRUE	LogisticRegression	0.0406 ± 0.0108	0.0510 ± 0.0205
mrna	M	TRUE	TRUE	LASSO	0.1014 ± 0.0820	0.1506 ± 0.1271
mrna	M	TRUE	TRUE	ElasticNet	0.0551 ± 0.0142	0.0780 ± 0.0265
mrna	M	TRUE	TRUE	NaiveBayes	0.9855 ± 0.0000	0.9783 ± 0.0000
mrna	M	TRUE	TRUE	RandomForest	0.9855 ± 0.0000	0.9783 ± 0.0000
mrna	M	TRUE	TRUE	XGBoost	0.9855 ± 0.0000	0.9783 ± 0.0000
mrna	M	TRUE	TRUE	MaskedMLP_V2	0.8348 ± 0.2154	0.8825 ± 0.1398	0.9772 ± 0.0081	0.8348 ± 0.2154
mrna	M	TRUE	TRUE	PlainMLP	0.8812 ± 0.2094	0.9098 ± 0.1410	0.9740 ± 0.0066	0.8812 ± 0.2094
mrna	M	TRUE	FALSE	LogisticRegression	0.014492753623188406	0.00041407867494824016
mrna	M	TRUE	FALSE	LASSO	0.014492753623188406	0.00041407867494824016
mrna	M	TRUE	FALSE	ElasticNet	0.014492753623188406	0.00041407867494824016
mrna	M	TRUE	FALSE	NaiveBayes	0.9855072463768116	0.9783137628266159
mrna	M	TRUE	FALSE	RandomForest	0.9855072463768116	0.9783137628266159
mrna	M	TRUE	FALSE	XGBoost	0.9855072463768116	0.9783137628266159
mrna	M	TRUE	FALSE	MaskedMLP_V2	0.014492753623188406	0.00041407867494824016	0.00021003990758244068	0.014492753623188406
mrna	M	TRUE	FALSE	PlainMLP	0.43478260869565216	0.5899793377135922	0.9858695652173914	0.43478260869565216
mrna	M	FALSE	TRUE	LogisticRegression	0.0348 ± 0.0116	0.0399 ± 0.0225
mrna	M	FALSE	TRUE	LASSO	0.0986 ± 0.0827	0.1455 ± 0.1281
mrna	M	FALSE	TRUE	ElasticNet	0.0522 ± 0.0148	0.0726 ± 0.0276
mrna	M	FALSE	TRUE	NaiveBayes	0.9855 ± 0.0000	0.9783 ± 0.0000
mrna	M	FALSE	TRUE	RandomForest	0.9855 ± 0.0000	0.9783 ± 0.0000
mrna	M	FALSE	TRUE	XGBoost	0.9855 ± 0.0000	0.9783 ± 0.0000
mrna	M	FALSE	TRUE	MaskedMLP_V2	0.8029 ± 0.2183	0.8624 ± 0.1443	0.9769 ± 0.0084	0.8029 ± 0.2183
mrna	M	FALSE	TRUE	PlainMLP	0.7072 ± 0.2053	0.8027 ± 0.1395	0.9687 ± 0.0115	0.7072 ± 0.2053
mrna	M	FALSE	FALSE	LogisticRegression	0.028985507246376812	0.028985507246376812
mrna	M	FALSE	FALSE	LASSO	0.028985507246376812	0.028985507246376812
mrna	M	FALSE	FALSE	ElasticNet	0.028985507246376812	0.028985507246376812
mrna	M	FALSE	FALSE	NaiveBayes	0.9855072463768116	0.9783137628266159
mrna	M	FALSE	FALSE	RandomForest	0.9855072463768116	0.9783137628266159
mrna	M	FALSE	FALSE	XGBoost	0.9855072463768116	0.9783137628266159
mrna	M	FALSE	FALSE	MaskedMLP_V2	0.9710144927536232	0.9710144927536232	0.9710144927536232	0.9710144927536232
mrna	M	FALSE	FALSE	PlainMLP	0.7681159420289855	0.8557165861513688	0.9863597612958227	0.7681159420289855
snv	T	TRUE	TRUE	LogisticRegression	0.2235 ± 0.0191	0.1500 ± 0.0429
snv	T	TRUE	TRUE	LASSO	0.3268 ± 0.0285	0.3328 ± 0.0400
snv	T	TRUE	TRUE	ElasticNet	0.2556 ± 0.0298	0.2148 ± 0.0484
snv	T	TRUE	TRUE	NaiveBayes	0.8133 ± 0.0089	0.7339 ± 0.0081
snv	T	TRUE	TRUE	RandomForest	0.8158 ± 0.0201	0.7434 ± 0.0298
snv	T	TRUE	TRUE	XGBoost	0.7887 ± 0.0089	0.7360 ± 0.0072
snv	T	TRUE	TRUE	MaskedMLP_V2	0.4142 ± 0.2287	0.3919 ± 0.3161	0.4546 ± 0.3889	0.4142 ± 0.2287
snv	T	TRUE	TRUE	PlainMLP	0.7495 ± 0.0438	0.7187 ± 0.0197	0.7020 ± 0.0165	0.7495 ± 0.0438
snv	T	TRUE	FALSE	LogisticRegression	0.23170731707317074	0.16821300984348095
snv	T	TRUE	FALSE	LASSO	0.34146341463414637	0.34146341463414637
snv	T	TRUE	FALSE	ElasticNet	0.3048780487804878	0.2877976136425549
snv	T	TRUE	FALSE	NaiveBayes	0.8170731707317073	0.734817482403012
snv	T	TRUE	FALSE	RandomForest	0.7926829268292683	0.7225817156130745
snv	T	TRUE	FALSE	XGBoost	0.7682926829268293	0.7100084104289319
snv	T	TRUE	FALSE	MaskedMLP_V2	0.8048780487804879	0.7628726287262872	0.7522964840038011	0.8048780487804879
snv	T	TRUE	FALSE	PlainMLP	0.8048780487804879	0.7287409360580093	0.6657633242999096	0.8048780487804879
snv	T	FALSE	TRUE	LogisticRegression	0.2260 ± 0.0179	0.1546 ± 0.0410
snv	T	FALSE	TRUE	LASSO	0.3096 ± 0.0285	0.3067 ± 0.0380
snv	T	FALSE	TRUE	ElasticNet	0.2531 ± 0.0319	0.2102 ± 0.0547
snv	T	FALSE	TRUE	NaiveBayes	0.8133 ± 0.0089	0.7339 ± 0.0081
snv	T	FALSE	TRUE	RandomForest	0.8059 ± 0.0147	0.7370 ± 0.0213
snv	T	FALSE	TRUE	XGBoost	0.7912 ± 0.0098	0.7369 ± 0.0176
snv	T	FALSE	TRUE	MaskedMLP_V2	0.3519 ± 0.1856	0.3262 ± 0.2676	0.4496 ± 0.3883	0.3519 ± 0.1856
snv	T	FALSE	TRUE	PlainMLP	0.7495 ± 0.0378	0.7255 ± 0.0342	0.7103 ± 0.0469	0.7495 ± 0.0378
snv	T	FALSE	FALSE	LogisticRegression	0.23170731707317074	0.16821300984348095
snv	T	FALSE	FALSE	LASSO	0.32926829268292684	0.323980656138556
snv	T	FALSE	FALSE	ElasticNet	0.3048780487804878	0.2877976136425549
snv	T	FALSE	FALSE	NaiveBayes	0.8170731707317073	0.734817482403012
snv	T	FALSE	FALSE	RandomForest	0.7804878048780488	0.7163381222853323
snv	T	FALSE	FALSE	XGBoost	0.8292682926829268	0.7793740951108141
snv	T	FALSE	FALSE	MaskedMLP_V2	0.18292682926829268	0.056575308021121457	0.0334622248661511	0.18292682926829268
snv	T	FALSE	FALSE	PlainMLP	0.7195121951219512	0.7070005736553716	0.6958188153310104	0.7195121951219512
snv	N	TRUE	TRUE	LogisticRegression	0.3450 ± 0.0127	0.2021 ± 0.0380
snv	N	TRUE	TRUE	LASSO	0.4225 ± 0.0374	0.3707 ± 0.0686
snv	N	TRUE	TRUE	ElasticNet	0.3600 ± 0.0215	0.2386 ± 0.0606
snv	N	TRUE	TRUE	NaiveBayes	0.6475 ± 0.0094	0.5319 ± 0.0178
snv	N	TRUE	TRUE	RandomForest	0.6100 ± 0.0339	0.5281 ± 0.0199
snv	N	TRUE	TRUE	XGBoost	0.5700 ± 0.0451	0.5379 ± 0.0409
snv	N	TRUE	TRUE	MaskedMLP_V2	0.6025 ± 0.0929	0.5101 ± 0.0691	0.5005 ± 0.0951	0.6025 ± 0.0929
snv	N	TRUE	TRUE	PlainMLP	0.5150 ± 0.1194	0.5079 ± 0.1119	0.5424 ± 0.0731	0.5150 ± 0.1194
snv	N	TRUE	FALSE	LogisticRegression	0.3375	0.1703271028037383
snv	N	TRUE	FALSE	LASSO	0.375	0.2791666666666667
snv	N	TRUE	FALSE	ElasticNet	0.325	0.16556603773584905
snv	N	TRUE	FALSE	NaiveBayes	0.625	0.5096153846153847
snv	N	TRUE	FALSE	RandomForest	0.6625	0.5673855963990998
snv	N	TRUE	FALSE	XGBoost	0.625	0.6055491990846681
snv	N	TRUE	FALSE	MaskedMLP_V2	0.6625	0.5280075187969924	0.43890624999999994	0.6625
snv	N	TRUE	FALSE	PlainMLP	0.5125	0.5101789807794039	0.5079950142450143	0.5125
snv	N	FALSE	TRUE	LogisticRegression	0.3500 ± 0.0137	0.2161 ± 0.0341
snv	N	FALSE	TRUE	LASSO	0.4175 ± 0.0430	0.3780 ± 0.0516
snv	N	FALSE	TRUE	ElasticNet	0.3800 ± 0.0232	0.2811 ± 0.0632
snv	N	FALSE	TRUE	NaiveBayes	0.6475 ± 0.0094	0.5319 ± 0.0178
snv	N	FALSE	TRUE	RandomForest	0.6175 ± 0.0359	0.5492 ± 0.0482
snv	N	FALSE	TRUE	XGBoost	0.5775 ± 0.0521	0.5425 ± 0.0406
snv	N	FALSE	TRUE	MaskedMLP_V2	0.5650 ± 0.1291	0.4634 ± 0.0835	0.5053 ± 0.1115	0.5650 ± 0.1291
snv	N	FALSE	TRUE	PlainMLP	0.5725 ± 0.1204	0.4845 ± 0.1554	0.5626 ± 0.1491	0.5725 ± 0.1204
snv	N	FALSE	FALSE	LogisticRegression	0.3625	0.22175324675324673
snv	N	FALSE	FALSE	LASSO	0.3875	0.32649797570850203
snv	N	FALSE	FALSE	ElasticNet	0.3625	0.2722429210134128
snv	N	FALSE	FALSE	NaiveBayes	0.625	0.5096153846153847
snv	N	FALSE	FALSE	RandomForest	0.625	0.5584677419354839
snv	N	FALSE	FALSE	XGBoost	0.6875	0.6622192407076128
snv	N	FALSE	FALSE	MaskedMLP_V2	0.6625	0.5280075187969924	0.43890624999999994	0.6625
snv	N	FALSE	FALSE	PlainMLP	0.425	0.3921428571428571	0.5855042016806723	0.425
snv	M	TRUE	TRUE	LogisticRegression	0.0480 ± 0.0178	0.0638 ± 0.0329
snv	M	TRUE	TRUE	LASSO	0.0809 ± 0.0122	0.1238 ± 0.0215
snv	M	TRUE	TRUE	ElasticNet	0.0630 ± 0.0151	0.0916 ± 0.0270
snv	M	TRUE	TRUE	NaiveBayes	0.9850 ± 0.0001	0.9776 ± 0.0001
snv	M	TRUE	TRUE	RandomForest	0.9850 ± 0.0001	0.9776 ± 0.0001
snv	M	TRUE	TRUE	XGBoost	0.9791 ± 0.0119	0.9746 ± 0.0060
snv	M	TRUE	TRUE	MaskedMLP_V2	0.8144 ± 0.3039	0.8502 ± 0.2416	0.9728 ± 0.0072	0.8144 ± 0.3039
snv	M	TRUE	TRUE	PlainMLP	0.6732 ± 0.2662	0.7654 ± 0.1947	0.9743 ± 0.0107	0.6732 ± 0.2662
snv	M	TRUE	FALSE	LogisticRegression	0.04477611940298507	0.05839785032058956
snv	M	TRUE	FALSE	LASSO	0.07462686567164178	0.11304637526652452
snv	M	TRUE	FALSE	ElasticNet	0.05970149253731343	0.0861179054559976
snv	M	TRUE	FALSE	NaiveBayes	0.9850746268656716	0.9776680507238246
snv	M	TRUE	FALSE	RandomForest	0.9850746268656716	0.9776680507238246
snv	M	TRUE	FALSE	XGBoost	0.9850746268656716	0.9776680507238246
snv	M	TRUE	FALSE	MaskedMLP_V2	0.5373134328358209	0.6836295569855493	0.9855410447761194	0.5373134328358209
snv	M	TRUE	FALSE	PlainMLP	0.43283582089552236	0.5875992378532866	0.9854573287409107	0.43283582089552236
snv	M	FALSE	TRUE	LogisticRegression	0.0480 ± 0.0178	0.0638 ± 0.0329
snv	M	FALSE	TRUE	LASSO	0.0809 ± 0.0122	0.1238 ± 0.0215
snv	M	FALSE	TRUE	ElasticNet	0.0630 ± 0.0151	0.0916 ± 0.0270
snv	M	FALSE	TRUE	NaiveBayes	0.9850 ± 0.0001	0.9776 ± 0.0001
snv	M	FALSE	TRUE	RandomForest	0.9850 ± 0.0001	0.9776 ± 0.0001
snv	M	FALSE	TRUE	XGBoost	0.9791 ± 0.0119	0.9746 ± 0.0060
snv	M	FALSE	TRUE	MaskedMLP_V2	0.3642 ± 0.4114	0.4120 ± 0.4302	0.5883 ± 0.5369	0.3642 ± 0.4114
snv	M	FALSE	TRUE	PlainMLP	0.7400 ± 0.2311	0.8197 ± 0.1604	0.9698 ± 0.0102	0.7400 ± 0.2311
snv	M	FALSE	FALSE	LogisticRegression	0.04477611940298507	0.05839785032058956
snv	M	FALSE	FALSE	LASSO	0.07462686567164178	0.11304637526652452
snv	M	FALSE	FALSE	ElasticNet	0.05970149253731343	0.0861179054559976
snv	M	FALSE	FALSE	NaiveBayes	0.9850746268656716	0.9776680507238246
snv	M	FALSE	FALSE	RandomForest	0.9850746268656716	0.9776680507238246
snv	M	FALSE	FALSE	XGBoost	0.9850746268656716	0.9776680507238246
snv	M	FALSE	FALSE	MaskedMLP_V2	0.417910447761194	0.5727068825815846	0.9854477611940299	0.417910447761194
snv	M	FALSE	FALSE	PlainMLP	0.5074626865671642	0.6575692963752665	0.985513608428446	0.5074626865671642
cnv	T	TRUE	TRUE	LogisticRegression	0.3564 ± 0.0373	0.3975 ± 0.0396
cnv	T	TRUE	TRUE	LASSO	0.3897 ± 0.0628	0.4372 ± 0.0680
cnv	T	TRUE	TRUE	ElasticNet	0.3660 ± 0.0446	0.4099 ± 0.0478
cnv	T	TRUE	TRUE	NaiveBayes	0.5912 ± 0.0657	0.6346 ± 0.0531
cnv	T	TRUE	TRUE	RandomForest	0.7862 ± 0.0010	0.7414 ± 0.0187
cnv	T	TRUE	TRUE	XGBoost	0.7530 ± 0.0273	0.7126 ± 0.0205
cnv	T	TRUE	TRUE	MaskedMLP_V2	0.6981 ± 0.1167	0.6926 ± 0.0687	0.7339 ± 0.0400	0.6981 ± 0.1167
cnv	T	TRUE	TRUE	PlainMLP	0.7009 ± 0.0670	0.7011 ± 0.0313	0.7278 ± 0.0408	0.7009 ± 0.0670
cnv	T	TRUE	FALSE	LogisticRegression	0.3411764705882353	0.3921568627450981
cnv	T	TRUE	FALSE	LASSO	0.36470588235294116	0.41915966386554626
cnv	T	TRUE	FALSE	ElasticNet	0.32941176470588235	0.37827824252141184
cnv	T	TRUE	FALSE	NaiveBayes	0.5647058823529412	0.6111372549019607
cnv	T	TRUE	FALSE	RandomForest	0.7411764705882353	0.7011128775834657
cnv	T	TRUE	FALSE	XGBoost	0.7529411764705882	0.7074615080931701
cnv	T	TRUE	FALSE	MaskedMLP_V2	0.6823529411764706	0.6991596638655463	0.7194570135746607	0.6823529411764706
cnv	T	TRUE	FALSE	PlainMLP	0.47058823529411764	0.5334244002390507	0.6493643370001976	0.47058823529411764
cnv	T	FALSE	TRUE	LogisticRegression	0.3779 ± 0.0422	0.4176 ± 0.0501
cnv	T	FALSE	TRUE	LASSO	0.4467 ± 0.0323	0.5007 ± 0.0323
cnv	T	FALSE	TRUE	ElasticNet	0.4159 ± 0.0441	0.4598 ± 0.0533
cnv	T	FALSE	TRUE	NaiveBayes	0.6533 ± 0.0929	0.6690 ± 0.0674
cnv	T	FALSE	TRUE	RandomForest	0.7934 ± 0.0113	0.7284 ± 0.0040
cnv	T	FALSE	TRUE	XGBoost	0.8076 ± 0.0131	0.7398 ± 0.0148
cnv	T	FALSE	TRUE	MaskedMLP_V2	0.6362 ± 0.2621	0.5990 ± 0.3056	0.5897 ± 0.3136	0.6362 ± 0.2621
cnv	T	FALSE	TRUE	PlainMLP	0.5441 ± 0.1371	0.5802 ± 0.1144	0.7553 ± 0.0298	0.5441 ± 0.1371
cnv	T	FALSE	FALSE	LogisticRegression	0.35294117647058826	0.3938080495356037
cnv	T	FALSE	FALSE	LASSO	0.4117647058823529	0.4703825586178527
cnv	T	FALSE	FALSE	ElasticNet	0.36470588235294116	0.4138655462184874
cnv	T	FALSE	FALSE	NaiveBayes	0.5294117647058824	0.5808926656216483
cnv	T	FALSE	FALSE	RandomForest	0.788235294117647	0.7260061919504643
cnv	T	FALSE	FALSE	XGBoost	0.788235294117647	0.7423529411764707
cnv	T	FALSE	FALSE	MaskedMLP_V2	0.17647058823529413	0.052941176470588235	0.031141868512110732	0.17647058823529413
cnv	T	FALSE	FALSE	PlainMLP	0.3411764705882353	0.3860625331213567	0.6604034051691081	0.3411764705882353
cnv	N	TRUE	TRUE	LogisticRegression	0.5339 ± 0.0215	0.5410 ± 0.0238
cnv	N	TRUE	TRUE	LASSO	0.5507 ± 0.0402	0.5603 ± 0.0425
cnv	N	TRUE	TRUE	ElasticNet	0.5362 ± 0.0332	0.5441 ± 0.0369
cnv	N	TRUE	TRUE	NaiveBayes	0.4928 ± 0.0497	0.5055 ± 0.0491
cnv	N	TRUE	TRUE	RandomForest	0.5677 ± 0.0424	0.5505 ± 0.0442
cnv	N	TRUE	TRUE	XGBoost	0.6402 ± 0.0620	0.6254 ± 0.0749
cnv	N	TRUE	TRUE	MaskedMLP_V2	0.5943 ± 0.1438	0.4738 ± 0.1753	0.4105 ± 0.1858	0.5943 ± 0.1438
cnv	N	TRUE	TRUE	PlainMLP	0.5894 ± 0.0724	0.5752 ± 0.0577	0.6086 ± 0.0634	0.5894 ± 0.0724
cnv	N	TRUE	FALSE	LogisticRegression	0.5542168674698795	0.564144931373847
cnv	N	TRUE	FALSE	LASSO	0.5662650602409639	0.5775442194309152
cnv	N	TRUE	FALSE	ElasticNet	0.5421686746987951	0.5530630158707687
cnv	N	TRUE	FALSE	NaiveBayes	0.4457831325301205	0.45466481309854806
cnv	N	TRUE	FALSE	RandomForest	0.6024096385542169	0.6069441714267175
cnv	N	TRUE	FALSE	XGBoost	0.6024096385542169	0.6069441714267175
cnv	N	TRUE	FALSE	MaskedMLP_V2	0.6144578313253012	0.6063931840723218	0.6010482608399702	0.6144578313253012
cnv	N	TRUE	FALSE	PlainMLP	0.5662650602409639	0.5708041468198375	0.6771203922389308	0.5662650602409639
cnv	N	FALSE	TRUE	LogisticRegression	0.5387 ± 0.0209	0.5458 ± 0.0226
cnv	N	FALSE	TRUE	LASSO	0.5676 ± 0.0385	0.5781 ± 0.0381
cnv	N	FALSE	TRUE	ElasticNet	0.5506 ± 0.0413	0.5586 ± 0.0434
cnv	N	FALSE	TRUE	NaiveBayes	0.6088 ± 0.0602	0.6109 ± 0.0618
cnv	N	FALSE	TRUE	RandomForest	0.6426 ± 0.0432	0.6021 ± 0.0509
cnv	N	FALSE	TRUE	XGBoost	0.6449 ± 0.0310	0.6178 ± 0.0364
cnv	N	FALSE	TRUE	MaskedMLP_V2	0.4807 ± 0.1220	0.4219 ± 0.1987	0.5593 ± 0.2576	0.4807 ± 0.1220
cnv	N	FALSE	TRUE	PlainMLP	0.5554 ± 0.0564	0.5564 ± 0.0594	0.6130 ± 0.0304	0.5554 ± 0.0564
cnv	N	FALSE	FALSE	LogisticRegression	0.46987951807228917	0.47542729055757915
cnv	N	FALSE	FALSE	LASSO	0.6024096385542169	0.6132211499516668
cnv	N	FALSE	FALSE	ElasticNet	0.5903614457831325	0.6010139850180866
cnv	N	FALSE	FALSE	NaiveBayes	0.6987951807228916	0.6942688100875701
cnv	N	FALSE	FALSE	RandomForest	0.6746987951807228	0.6255719425247933
cnv	N	FALSE	FALSE	XGBoost	0.5783132530120482	0.5719763341225982
cnv	N	FALSE	FALSE	MaskedMLP_V2	0.6385542168674698	0.6309936100678016	0.6263358518821046	0.6385542168674698
cnv	N	FALSE	FALSE	PlainMLP	0.39759036144578314	0.31693686510748875	0.6339230797062122	0.39759036144578314
cnv	M	TRUE	TRUE	LogisticRegression	0.2000 ± 0.0404	0.3140 ± 0.0560
cnv	M	TRUE	TRUE	LASSO	0.3275 ± 0.0531	0.4752 ± 0.0622
cnv	M	TRUE	TRUE	ElasticNet	0.2261 ± 0.0406	0.3501 ± 0.0527
cnv	M	TRUE	TRUE	NaiveBayes	0.9681 ± 0.0213	0.9694 ± 0.0109
cnv	M	TRUE	TRUE	RandomForest	0.9855 ± 0.0000	0.9783 ± 0.0000
cnv	M	TRUE	TRUE	XGBoost	0.9855 ± 0.0000	0.9783 ± 0.0000
cnv	M	TRUE	TRUE	MaskedMLP_V2	0.4058 ± 0.3187	0.4971 ± 0.3507	0.7889 ± 0.4409	0.4058 ± 0.3187
cnv	M	TRUE	TRUE	PlainMLP	0.6609 ± 0.2411	0.7593 ± 0.1907	0.9830 ± 0.0068	0.6609 ± 0.2411
cnv	M	TRUE	FALSE	LogisticRegression	0.17391304347826086	0.27493633573687304
cnv	M	TRUE	FALSE	LASSO	0.2318840579710145	0.3567344476721114
cnv	M	TRUE	FALSE	ElasticNet	0.18840579710144928	0.296151924037981
cnv	M	TRUE	FALSE	NaiveBayes	0.9855072463768116	0.9783137628266159
cnv	M	TRUE	FALSE	RandomForest	0.9855072463768116	0.9783137628266159
cnv	M	TRUE	FALSE	XGBoost	0.9855072463768116	0.9783137628266159
cnv	M	TRUE	FALSE	MaskedMLP_V2	0.2898550724637681	0.43101978422553433	0.9857971014492753	0.2898550724637681
cnv	M	TRUE	FALSE	PlainMLP	0.11594202898550725	0.184421440073614	0.9857410004675081	0.11594202898550725
cnv	M	FALSE	TRUE	LogisticRegression	0.2000 ± 0.0404	0.3140 ± 0.0560
cnv	M	FALSE	TRUE	LASSO	0.3275 ± 0.0531	0.4752 ± 0.0622
cnv	M	FALSE	TRUE	ElasticNet	0.2261 ± 0.0406	0.3501 ± 0.0527
cnv	M	FALSE	TRUE	NaiveBayes	0.9681 ± 0.0213	0.9694 ± 0.0109
cnv	M	FALSE	TRUE	RandomForest	0.9855 ± 0.0000	0.9783 ± 0.0000
cnv	M	FALSE	TRUE	XGBoost	0.9855 ± 0.0000	0.9783 ± 0.0000
cnv	M	FALSE	TRUE	MaskedMLP_V2	0.6000 ± 0.4482	0.6361 ± 0.4382	0.7829 ± 0.4376	0.6000 ± 0.4482
cnv	M	FALSE	TRUE	PlainMLP	0.5652 ± 0.2233	0.6859 ± 0.1915	0.9822 ± 0.0087	0.5652 ± 0.2233
cnv	M	FALSE	FALSE	LogisticRegression	0.17391304347826086	0.27493633573687304
cnv	M	FALSE	FALSE	LASSO	0.2318840579710145	0.3567344476721114
cnv	M	FALSE	FALSE	ElasticNet	0.18840579710144928	0.296151924037981
cnv	M	FALSE	FALSE	NaiveBayes	0.9855072463768116	0.9783137628266159
cnv	M	FALSE	FALSE	RandomForest	0.9855072463768116	0.9783137628266159
cnv	M	FALSE	FALSE	XGBoost	0.9855072463768116	0.9783137628266159
cnv	M	FALSE	FALSE	MaskedMLP_V2	0.9855072463768116	0.9783137628266159	0.9712245326612056	0.9855072463768116
cnv	M	FALSE	FALSE	PlainMLP	0.4492753623188406	0.6040964211771664	0.9858788554440728	0.4492753623188406

## Sheet: LUAD_MultiOmic_BaselineOnly_res
fusion_type	stage	smote	model	accuracy	accuracy_std	f1_score	f1_score_std
Early	T	TRUE	LogisticRegression	0.5944158415841584	0.03467600963987425	0.6600149290907567	0.028486100692320535
Early	T	TRUE	LASSO	0.6759999999999999	0.03381918509749693	0.7262910218923665	0.027600120779138034
Early	T	TRUE	ElasticNet	0.5904158415841584	0.0360798056704567	0.6569444435341643	0.029927823604393222
Early	T	TRUE	NaiveBayes	0.8707722772277228	0.000630561715963987	0.810621882356303	0.000900731086556257
Early	T	TRUE	RandomForest	0.8687524752475249	0.010204957747639859	0.8164865839567336	0.012212316496305822
Early	T	TRUE	XGBoost	0.8667920792079208	0.0102572728303905	0.814867805220417	0.01605042499319412
Early	T	FALSE	LogisticRegression	0.5923960396039604	0.04336856995017909	0.6579193230942195	0.03590661658119851
Early	T	FALSE	LASSO	0.6720198019801981	0.039960062407226694	0.7220384256203968	0.03289541393241229
Early	T	FALSE	ElasticNet	0.6003366336633664	0.038391009632795924	0.6649840377493218	0.03151157596000597
Early	T	FALSE	NaiveBayes	0.8707722772277228	0.000630561715963987	0.810621882356303	0.000900731086556257
Early	T	FALSE	RandomForest	0.8687920792079208	0.00374744300628893	0.8129353771899034	0.007639111385801771
Early	T	FALSE	XGBoost	0.8667722772277229	0.00840094196500736	0.8086100309326868	0.004630368492689395
Early	N	TRUE	LogisticRegression	0.5991341991341992	0.05484468644560068	0.6078265621625446	0.05116396029292017
Early	N	TRUE	LASSO	0.6032570603999176	0.05458092205852218	0.6129456547127058	0.053023316567011716
Early	N	TRUE	ElasticNet	0.5950731807874664	0.04881760230140229	0.6042782970308489	0.045832463163400505
Early	N	TRUE	NaiveBayes	0.6376623376623377	0.02134666912003158	0.5267918764594519	0.027022680946773573
Early	N	TRUE	RandomForest	0.696413110698825	0.027256884090154282	0.6643791901408234	0.029198854122403386
Early	N	TRUE	XGBoost	0.6559472273757987	0.03603272248255353	0.6409517085441284	0.03541262196442732
Early	N	FALSE	LogisticRegression	0.5950731807874665	0.05126432742759411	0.6035795110794515	0.047819576103561474
Early	N	FALSE	LASSO	0.6113378684807257	0.04629086499400899	0.6197665162259246	0.046751706086360964
Early	N	FALSE	ElasticNet	0.5950525664811379	0.04732473675126707	0.6042756743923114	0.04440704743975114
Early	N	FALSE	NaiveBayes	0.6376623376623377	0.02134666912003158	0.5267918764594519	0.027022680946773573
Early	N	FALSE	RandomForest	0.6720057720057719	0.01638680469446277	0.6059360048362542	0.011670131013748038
Early	N	FALSE	XGBoost	0.6578849721706864	0.03351193922823592	0.6246206603824878	0.03900602350635572
Early	M	TRUE	LogisticRegression	0.5983339503887448	0.011682252366676407	0.6971665299137659	0.009138233754508803
Early	M	TRUE	LASSO	0.7348759718622733	0.03374699908910959	0.7946348947597438	0.022421910380163106
Early	M	TRUE	ElasticNet	0.6011106997408368	0.01535571124126653	0.6994110303127626	0.011660153779998678
Early	M	TRUE	NaiveBayes	0.9316919659385412	0.00037023324694560603	0.8987457331963306	0.0005420833167846251
Early	M	TRUE	RandomForest	0.9316919659385412	0.00037023324694560603	0.8987457331963306	0.0005420833167846251
Early	M	TRUE	XGBoost	0.9234727878563496	0.01110304755141152	0.8974993438197331	0.002999287619338122
Early	M	FALSE	LogisticRegression	0.6037393557941503	0.018947696975752007	0.7013825100589496	0.014774445403425571
Early	M	FALSE	LASSO	0.7376156978896706	0.0376914174615939	0.7963491495388563	0.024711246189873432
Early	M	FALSE	ElasticNet	0.6065531284709367	0.015935348183156697	0.7036082627298177	0.01205737326435867
Early	M	FALSE	NaiveBayes	0.9316919659385412	0.00037023324694560603	0.8987457331963306	0.0005420833167846251
Early	M	FALSE	RandomForest	0.9316919659385412	0.00037023324694560603	0.8987457331963306	0.0005420833167846251
Early	M	FALSE	XGBoost	0.9316919659385412	0.00037023324694560603	0.8987457331963306	0.0005420833167846251

## Sheet: LUSC_MultiOmic_BaselineOnly_res
fusion_type	stage	smote	model	accuracy	accuracy_std	f1_score	f1_score_std
Early	T	TRUE	LogisticRegression	0.5946401686239084	0.02499765947843054	0.6395777349497352	0.02220991203251031
Early	T	TRUE	LASSO	0.6486901535682024	0.046113108639091516	0.6771557965832078	0.03615958075600587
Early	T	TRUE	ElasticNet	0.5946702800361336	0.026809710713146626	0.6397216141667107	0.023833544360213694
Early	T	TRUE	NaiveBayes	0.8157482685937971	0.007097867301615451	0.7351629785244514	0.007139911395724884
Early	T	TRUE	RandomForest	0.8157482685937971	0.007097867301615451	0.7351629785244514	0.007139911395724884
Early	T	TRUE	XGBoost	0.7862993074375189	0.011390554632340746	0.7304506046494662	0.010651947458561649
Early	T	FALSE	LogisticRegression	0.5971093044263776	0.019881970597199705	0.6415075659654447	0.01747043385192716
Early	T	FALSE	LASSO	0.6536284251731406	0.03764547976399969	0.6794389037073427	0.030719913514915848
Early	T	FALSE	ElasticNet	0.6070159590484794	0.03487343557758356	0.6502884808636503	0.03080150566871134
Early	T	FALSE	NaiveBayes	0.8157482685937971	0.007097867301615451	0.7351629785244514	0.007139911395724884
Early	T	FALSE	RandomForest	0.8157482685937971	0.007097867301615451	0.7351629785244514	0.007139911395724884
Early	T	FALSE	XGBoost	0.8107798855766335	0.012986853466211994	0.7408317493102007	0.015349677105705945
Early	N	TRUE	LogisticRegression	0.5824999999999999	0.031224989991991983	0.5877562192319206	0.030907447936468498
Early	N	TRUE	LASSO	0.595	0.0422788363132194	0.6011928254833231	0.04391914027010845
Early	N	TRUE	ElasticNet	0.5675000000000001	0.04	0.5747677253449177	0.03933969226122212
Early	N	TRUE	NaiveBayes	0.645	0.012747548783981965	0.5304297232802048	0.017031447740422537
Early	N	TRUE	RandomForest	0.615	0.04500000000000001	0.5731753579469029	0.042451524537652795
Early	N	TRUE	XGBoost	0.625	0.047434164902525694	0.6005156060259547	0.0490113476504113
Early	N	FALSE	LogisticRegression	0.5725	0.04286607049870564	0.5795627757122638	0.04267471156010911
Early	N	FALSE	LASSO	0.6024999999999999	0.04430011286667337	0.6065797154070518	0.047138738168333826
Early	N	FALSE	ElasticNet	0.5725	0.04286607049870564	0.5798439027714825	0.0434733050997902
Early	N	FALSE	NaiveBayes	0.645	0.012747548783981965	0.5304297232802048	0.017031447740422537
Early	N	FALSE	RandomForest	0.6575	0.016955824957813174	0.5695938643164817	0.030381178785899
Early	N	FALSE	XGBoost	0.6275	0.035707142142714275	0.5811830610007618	0.049721652948067026
Early	M	TRUE	LogisticRegression	0.6799638172772502	0.07003693847258831	0.7953649623142294	0.04820501930715882
Early	M	TRUE	LASSO	0.9281772953414744	0.017285062678180883	0.9482559165765189	0.009100742257394882
Early	M	TRUE	ElasticNet	0.7068747173224784	0.07391633016437278	0.8137335641286476	0.04917646579727817
Early	M	TRUE	NaiveBayes	0.9850293984622344	9.04568068746947e-05	0.9776005520757055	0.0001349972962381596
Early	M	TRUE	RandomForest	0.9850293984622344	9.04568068746947e-05	0.9776005520757055	0.0001349972962381596
Early	M	TRUE	XGBoost	0.9850293984622344	9.04568068746947e-05	0.9776005520757055	0.0001349972962381596
Early	M	FALSE	LogisticRegression	0.6799638172772502	0.07003693847258831	0.7953649623142294	0.04820501930715882
Early	M	FALSE	LASSO	0.9281772953414744	0.017285062678180883	0.9482559165765189	0.009100742257394882
Early	M	FALSE	ElasticNet	0.7068747173224784	0.07391633016437278	0.8137335641286476	0.04917646579727817
Early	M	FALSE	NaiveBayes	0.9850293984622344	9.04568068746947e-05	0.9776005520757055	0.0001349972962381596
Early	M	FALSE	RandomForest	0.9850293984622344	9.04568068746947e-05	0.9776005520757055	0.0001349972962381596
Early	M	FALSE	XGBoost	0.9850293984622344	9.04568068746947e-05	0.9776005520757055	0.0001349972962381596

## Sheet: 5X
5X		AttentioFuse
Muti-omics		precision	recall	f1
LUAD	T	0.92	0.95	0.94
	N	0.73	0.76	0.75
	M	0.99	0.99	0.99
LUSC	T	0.96	0.93	0.93
	N	0.8	0.8	0.8
	M	0.99	1	0.98
