# Supplementary material for: From Black Box to Biological Insight: AttentioFuse Unlocks Multi-Omics Dynamics in Lung Cancer
Source: Cancers (Basel). 2026 Mar 9;18(5):878. doi: 10.3390/cancers18050878 (PMC12985206; doi:10.3390/cancers18050878)
Supplement: Supplementary file 1 [file cancers-18-00878-s001.zip › Supplementary Material File S3.xlsx]

## Sheet: luad_t_multi_omics_fusion_att_i
omics	layer	node_index	importance	mapped_name	overall_position
SNV	input	0	0.267002	A2M
SNV	input	1	0.0680112	AAAS
SNV	input	2	0.24138	ABCA1
SNV	input	3	0.430282	ABCA12
SNV	input	4	0.565588	ABCA13
SNV	input	5	0.25667	ABCA2
SNV	input	6	0.181465	ABCA3
SNV	input	7	0.333829	ABCA5
SNV	input	8	0.290166	ABCA6
SNV	input	9	0.363898	ABCA7
SNV	input	10	0.300945	ABCA9
SNV	input	11	0.352177	ABCB4
SNV	input	12	0.163876	ABCB6
SNV	input	13	0.256806	ABCB7
SNV	input	14	0.240968	ABCB8
SNV	input	15	0.179624	ABCC2
SNV	input	16	0.237144	ABCC3
SNV	input	17	0.312195	ABCC4
SNV	input	18	0.276268	ABCC5
SNV	input	19	0.35331	ABCC9
SNV	input	20	0.0402145	ABCD1
SNV	input	21	0.246586	ABCD2
SNV	input	22	0.186158	ABCD3
SNV	input	23	0.176644	ABCD4
SNV	input	24	0.088324	ABCE1
SNV	input	25	0.151728	ABCF2
SNV	input	26	0.122255	ABCG1
SNV	input	27	0.306724	ABCG2
SNV	input	28	0.21919	ABCG4
SNV	input	29	0.375127	ABCG5
SNV	input	30	0.235485	ABCG8
SNV	input	31	0.122255	ABHD17B
SNV	input	32	0.152757	ABHD4
SNV	input	33	0.0957896	ABI1
SNV	input	34	0.088324	ABI2
SNV	input	35	0.195702	ABL1
SNV	input	36	0.304039	ABL2
SNV	input	37	0.159901	ABLIM2
SNV	input	38	0.292291	ABLIM3
SNV	input	39	0.22836	ABR
SNV	input	40	0.370263	ACACB
SNV	input	41	0.127136	ACAD10
SNV	input	42	0.211258	ACAD11
SNV	input	43	0.152067	ACADL
SNV	input	44	0.176667	ACADM
SNV	input	45	0.0402145	ACADS
SNV	input	46	0.0857408	ACADSB
SNV	input	47	0.219323	ACADVL
SNV	input	48	0.0961271	ACAT1
SNV	input	49	0.123122	ACBD4
SNV	input	50	0.163464	ACBD5
SNV	input	51	0.0402145	ACBD6
SNV	input	52	0.248138	ACE2
SNV	input	53	0.188139	ACER2
SNV	input	54	0.0961271	ACER3
SNV	input	55	0.109337	ACHE
SNV	input	56	0.228289	ACKR2
SNV	input	57	0.290182	ACKR3
SNV	input	58	0.0870324	ACKR4
SNV	input	59	0.0680112	ACLY
SNV	input	60	0.0857408	ACMSD
SNV	input	61	0.188077	ACO2
SNV	input	62	0.0680112	ACOT1
SNV	input	63	0.0765251	ACOT11
SNV	input	64	0.268321	ACOT12
SNV	input	65	0.0680112	ACOT13
SNV	input	66	0.0680112	ACOT2
SNV	input	67	0.16267	ACOT4
SNV	input	68	0.28134	ACOT7
SNV	input	69	0.0857408	ACOT9
SNV	input	70	0.122003	ACOX1
SNV	input	71	0.133038	ACOX2
SNV	input	72	0.171687	ACOX3
SNV	input	73	0.286364	ACOXL
SNV	input	74	0.306992	ACP3
SNV	input	75	0.088324	ACP6
SNV	input	76	0.185017	ACSBG2
SNV	input	77	0.0680112	ACSF2
SNV	input	78	0.159499	ACSF3
SNV	input	79	0.296775	ACSL1
SNV	input	80	0.123122	ACSL3
SNV	input	81	0.212371	ACSL4
SNV	input	82	0.135305	ACSL5
SNV	input	83	0.259304	ACSL6
SNV	input	84	0.321027	ACSM2A
SNV	input	85	0.354006	ACSM2B
SNV	input	86	0.117663	ACSM3
SNV	input	87	0.109337	ACSM4
SNV	input	88	0.322029	ACSM5
SNV	input	89	0.16114	ACSM6
SNV	input	90	0.0585037	ACSS2
SNV	input	91	0.215984	ACSS3
SNV	input	92	0.181327	ACTB
SNV	input	93	0.231075	ACTC1
SNV	input	94	0.176463	ACTG1
SNV	input	95	0.202481	ACTG2
SNV	input	96	0.191377	ACTL6A
SNV	input	97	0.111061	ACTL6B
SNV	input	98	0.190702	ACTN1
SNV	input	99	0.529418	ACTN2
SNV	input	100	0.153824	ACTN3
SNV	input	101	0.138791	ACTN4
SNV	input	102	0.0402145	ACTR10
SNV	input	103	0.101702	ACTR1A
SNV	input	104	0.115243	ACTR1B
SNV	input	105	0.0585037	ACTR2
SNV	input	106	0.0961271	ACTR3
SNV	input	107	0.117663	ACTR5
SNV	input	108	0.164321	ACTR8
SNV	input	109	0.227085	ACVR1C
SNV	input	110	0.275981	ACVR2A
SNV	input	111	0.133038	ACVR2B
SNV	input	112	0.226144	ACVRL1
SNV	input	113	0.183917	ACY1
SNV	input	114	0.149427	ACY3
SNV	input	115	0.216064	ADAL
SNV	input	116	0.179659	ADAM10
SNV	input	117	0.103546	ADAM15
SNV	input	118	0.133449	ADAM17
SNV	input	119	0.453061	ADAM19
SNV	input	120	0.221306	ADAM20
SNV	input	121	0.17932	ADAM21
SNV	input	122	0.248397	ADAM22
SNV	input	123	0.362778	ADAM23
SNV	input	124	0.171797	ADAM30
SNV	input	125	0.288581	ADAM33
SNV	input	126	0.179832	ADAM8
SNV	input	127	0.123122	ADAM9
SNV	input	128	0.15428	ADAMTS10
SNV	input	129	0.631538	ADAMTS12
SNV	input	130	0.189913	ADAMTS13
SNV	input	131	0.290899	ADAMTS14
SNV	input	132	0.265486	ADAMTS15
SNV	input	133	0.480981	ADAMTS16
SNV	input	134	0.326119	ADAMTS17
SNV	input	135	0.347163	ADAMTS18
SNV	input	136	0.340081	ADAMTS19
SNV	input	137	0.434908	ADAMTS2
SNV	input	138	0.498489	ADAMTS20
SNV	input	139	0.327084	ADAMTS3
SNV	input	140	0.320148	ADAMTS4
SNV	input	141	0.363503	ADAMTS5
SNV	input	142	0.428418	ADAMTS6
SNV	input	143	0.283153	ADAMTS7
SNV	input	144	0.134648	ADAMTS8
SNV	input	145	0.386887	ADAMTS9
SNV	input	146	0.379774	ADAMTSL1
SNV	input	147	0.226407	ADAMTSL2
SNV	input	148	0.436878	ADAMTSL3
SNV	input	149	0.215603	ADAMTSL4
SNV	input	150	0.209739	ADAMTSL5
SNV	input	151	0.0402145	ADAP1
SNV	input	152	0.237572	ADAR
SNV	input	153	0.258617	ADARB1
SNV	input	154	0.310259	ADCY1
SNV	input	155	0.419854	ADCY2
SNV	input	156	0.139432	ADCY3
SNV	input	157	0.207407	ADCY4
SNV	input	158	0.338242	ADCY5
SNV	input	159	0.200607	ADCY6
SNV	input	160	0.185546	ADCY7
SNV	input	161	0.404795	ADCY8
SNV	input	162	0.195308	ADCY9
SNV	input	163	0.182891	ADCYAP1
SNV	input	164	0.236067	ADCYAP1R1
SNV	input	165	0.140434	ADD1
SNV	input	166	0.184354	ADD2
SNV	input	167	0.276668	ADD3
SNV	input	168	0.335297	ADGRE1
SNV	input	169	0.34434	ADGRE2
SNV	input	170	0.208711	ADGRE3
SNV	input	171	0.202746	ADGRE5
SNV	input	172	0.189024	ADGRF5
SNV	input	173	0.206037	ADGRG3
SNV	input	174	0.40343	ADGRV1
SNV	input	175	0.213788	ADH1A
SNV	input	176	0.223678	ADH1B
SNV	input	177	0.265058	ADH1C
SNV	input	178	0.190892	ADH4
SNV	input	179	0.0680112	ADH5
SNV	input	180	0.377721	ADH6
SNV	input	181	0.17543	ADH7
SNV	input	182	0.15492	ADIPOQ
SNV	input	183	0.11484	ADIPOR1
SNV	input	184	0.14273	ADIPOR2
SNV	input	185	0.0765251	ADK
SNV	input	186	0.127805	ADM
SNV	input	187	0.23414	ADORA1
SNV	input	188	0.155786	ADORA2A
SNV	input	189	0.0680112	ADORA2B
SNV	input	190	0.117663	ADORA3
SNV	input	191	0.0680112	ADPGK
SNV	input	192	0.168985	ADRA1A
SNV	input	193	0.177403	ADRA1B
SNV	input	194	0.188455	ADRA1D
SNV	input	195	0.205292	ADRA2A
SNV	input	196	0.0857408	ADRA2B
SNV	input	197	0.0966716	ADRA2C
SNV	input	198	0.0680112	ADRB1
SNV	input	199	0.135788	ADRB2
SNV	input	200	0.102994	ADRB3
SNV	input	201	0.0680112	ADRM1
SNV	input	202	0.245424	AFDN
SNV	input	203	0.0961271	AFG3L2
SNV	input	204	0.117077	AFMID
SNV	input	205	0.207965	AFP
SNV	input	206	0.122003	AGA
SNV	input	207	0.243207	AGAP2
SNV	input	208	0.210582	AGBL2
SNV	input	209	0.140434	AGBL5
SNV	input	210	0.0765251	AGER
SNV	input	211	0.121377	AGGF1
SNV	input	212	0.208192	AGK
SNV	input	213	0.318589	AGL
SNV	input	214	0.2876	AGO1
SNV	input	215	0.230782	AGO2
SNV	input	216	0.226649	AGO3
SNV	input	217	0.17755	AGO4
SNV	input	218	0.164937	AGPAT1
SNV	input	219	0.0680112	AGPAT2
SNV	input	220	0.117663	AGPAT3
SNV	input	221	0.208062	AGPAT4
SNV	input	222	0.0680112	AGPAT5
SNV	input	223	0.163812	AGPS
SNV	input	224	0.206889	AGRN
SNV	input	225	0.0402145	AGRP
SNV	input	226	0.197918	AGT
SNV	input	227	0.211968	AGTPBP1
SNV	input	228	0.235382	AGTR1
SNV	input	229	0.165473	AGTR2
SNV	input	230	0.308551	AHCTF1
SNV	input	231	0.151497	AHCYL1
SNV	input	232	0.175587	AHI1
SNV	input	233	0.231512	AHR
SNV	input	234	0.149164	AHRR
SNV	input	235	0.234491	AHSG
SNV	input	236	0.101702	AIFM2
SNV	input	237	0.115703	AIMP1
SNV	input	238	0.0781056	AIP
SNV	input	239	0.133038	AJUBA
SNV	input	240	0.0961271	AK2
SNV	input	241	0.0402145	AK4
SNV	input	242	0.278607	AK5
SNV	input	243	0.159499	AK7
SNV	input	244	0.179375	AK8
SNV	input	245	0.200775	AK9
SNV	input	246	0.163222	AKAP12
SNV	input	247	0.311411	AKAP13
SNV	input	248	0.0765251	AKAP5
SNV	input	249	0.411922	AKAP9
SNV	input	250	0.233872	AKR1B10
SNV	input	251	0.2664	AKR1B15
SNV	input	252	0.181859	AKR1C1
SNV	input	253	0.0765251	AKR1C2
SNV	input	254	0.16267	AKR1C3
SNV	input	255	0.229201	AKR1C4
SNV	input	256	0.207055	AKR1D1
SNV	input	257	0.15492	AKR7A2
SNV	input	258	0.183488	AKR7A3
SNV	input	259	0.116483	AKT1
SNV	input	260	0.0961271	AKT1S1
SNV	input	261	0.170987	AKT2
SNV	input	262	0.166114	AKT3
SNV	input	263	0.0680112	ALAS1
SNV	input	264	0.137084	ALAS2
SNV	input	265	0.22035	ALB
SNV	input	266	0.201765	ALCAM
SNV	input	267	0.18465	ALDH18A1
SNV	input	268	0.156945	ALDH1A1
SNV	input	269	0.225587	ALDH1A2
SNV	input	270	0.149369	ALDH1A3
SNV	input	271	0.211258	ALDH1B1
SNV	input	272	0.255191	ALDH1L2
SNV	input	273	0.0765251	ALDH2
SNV	input	274	0.135788	ALDH3A2
SNV	input	275	0.130001	ALDH3B1
SNV	input	276	0.117077	ALDH3B2
SNV	input	277	0.0957896	ALDH5A1
SNV	input	278	0.250288	ALDH8A1
SNV	input	279	0.190782	ALDOA
SNV	input	280	0.132533	ALDOB
SNV	input	281	0.0680112	ALDOC
SNV	input	282	0.252381	ALG10
SNV	input	283	0.255265	ALG10B
SNV	input	284	0.201346	ALG11
SNV	input	285	0.0680112	ALG12
SNV	input	286	0.206094	ALG13
SNV	input	287	0.0424476	ALG14
SNV	input	288	0.0680112	ALG2
SNV	input	289	0.162859	ALG3
SNV	input	290	0.0680112	ALG5
SNV	input	291	0.0680112	ALG6
SNV	input	292	0.149062	ALG8
SNV	input	293	0.151728	ALG9
SNV	input	294	0.373558	ALK
SNV	input	295	0.429813	ALMS1
SNV	input	296	0.221764	ALOX12
SNV	input	297	0.168355	ALOX12B
SNV	input	298	0.176542	ALOX15
SNV	input	299	0.152001	ALOX15B
SNV	input	300	0.221826	ALOX5
SNV	input	301	0.115243	ALOX5AP
SNV	input	302	0.144642	ALOXE3
SNV	input	303	0.189024	ALPI
SNV	input	304	0.35268	ALPK1
SNV	input	305	0.233195	ALS2
SNV	input	306	0.186589	ALS2CL
SNV	input	307	0.0680112	ALX3
SNV	input	308	0.228249	AMACR
SNV	input	309	0.0870324	AMBN
SNV	input	310	0.145577	AMBP
SNV	input	311	0.204416	AMDHD2
SNV	input	312	0.183579	AMELX
SNV	input	313	0.428559	AMER1
SNV	input	314	0.0680112	AMH
SNV	input	315	0.129141	AMHR2
SNV	input	316	0.183682	AMIGO2
SNV	input	317	0.154714	AMN
SNV	input	318	0.311919	AMOT
SNV	input	319	0.220205	AMOTL1
SNV	input	320	0.0680112	AMOTL2
SNV	input	321	0.25509	AMPD1
SNV	input	322	0.176644	AMPD2
SNV	input	323	0.101702	AMPD3
SNV	input	324	0.155722	AMTN
SNV	input	325	0.148316	AMY2A
SNV	input	326	0.283609	AMY2B
SNV	input	327	0.220477	ANAPC1
SNV	input	328	0.0765251	ANAPC16
SNV	input	329	0.127988	ANAPC2
SNV	input	330	0.214774	ANAPC4
SNV	input	331	0.11484	ANAPC5
SNV	input	332	0.0585037	ANAPC7
SNV	input	333	0.453893	ANGPT1
SNV	input	334	0.200283	ANGPT2
SNV	input	335	0.233014	ANGPT4
SNV	input	336	0.0680112	ANGPTL4
SNV	input	337	0.0424476	ANGPTL8
SNV	input	338	0.490843	ANK1
SNV	input	339	0.675222	ANK2
SNV	input	340	0.401379	ANK3
SNV	input	341	0.109337	ANKFY1
SNV	input	342	0.155864	ANKH
SNV	input	343	0.172509	ANKLE2
SNV	input	344	0.196813	ANKRD1
SNV	input	345	0.294426	ANKRD26
SNV	input	346	0.21496	ANKRD27
SNV	input	347	0.200632	ANKRD28
SNV	input	348	0.233525	ANLN
SNV	input	349	0.205176	ANO1
SNV	input	350	0.16267	ANO10
SNV	input	351	0.226814	ANO2
SNV	input	352	0.303123	ANO3
SNV	input	353	0.357724	ANO4
SNV	input	354	0.331149	ANO5
SNV	input	355	0.243082	ANO6
SNV	input	356	0.291627	ANO7
SNV	input	357	0.202749	ANO9
SNV	input	358	0.189644	ANPEP
SNV	input	359	0.102994	ANTXR2
SNV	input	360	0.139962	ANXA2
SNV	input	361	0.128138	ANXA5
SNV	input	362	0.127136	ANXA6
SNV	input	363	0.301029	AOC1
SNV	input	364	0.206572	AP1B1
SNV	input	365	0.227975	AP1G1
SNV	input	366	0.104549	AP1G2
SNV	input	367	0.150197	AP1M1
SNV	input	368	0.117077	AP1M2
SNV	input	369	0.259617	AP1S1
SNV	input	370	0.117663	AP2A1
SNV	input	371	0.150946	AP2A2
SNV	input	372	0.161537	AP2B1
SNV	input	373	0.115842	AP2M1
SNV	input	374	0.135788	AP3B1
SNV	input	375	0.168922	AP3S1
SNV	input	376	0.149554	AP4B1
SNV	input	377	0.201314	AP4E1
SNV	input	378	0.122003	AP4M1
SNV	input	379	0.223602	APAF1
SNV	input	380	0.276193	APBA1
SNV	input	381	0.215346	APBA2
SNV	input	382	0.117077	APBA3
SNV	input	383	0.168985	APBB1
SNV	input	384	0.237094	APBB1IP
SNV	input	385	0.35028	APC
SNV	input	386	0.272682	APCS
SNV	input	387	0.0680112	APEH
SNV	input	388	0.115243	APEX1
SNV	input	389	0.133038	APH1A
SNV	input	390	0.125082	APIP
SNV	input	391	0.210517	APLNR
SNV	input	392	0.189827	APLP2
SNV	input	393	0.188073	APOA1
SNV	input	394	0.196205	APOA4
SNV	input	395	0.243059	APOA5
SNV	input	396	0.656431	APOB
SNV	input	397	0.0680112	APOBEC1
SNV	input	398	0.101702	APOBEC3A
SNV	input	399	0.0961271	APOBEC3B
SNV	input	400	0.0680112	APOBEC3C
SNV	input	401	0.139432	APOBEC3G
SNV	input	402	0.163699	APOBEC3H
SNV	input	403	0.175587	APOBEC4
SNV	input	404	0.184967	APOBR
SNV	input	405	0.0961271	APOC1
SNV	input	406	0.0765251	APOC2
SNV	input	407	0.0680112	APOC3
SNV	input	408	0.0402145	APOC4
SNV	input	409	0.0957896	APOD
SNV	input	410	0.0957896	APOE
SNV	input	411	0.108218	APOH
SNV	input	412	0.0961271	APOL1
SNV	input	413	0.0680112	APOOL
SNV	input	414	0.235576	APP
SNV	input	415	0.0680112	APRT
SNV	input	416	0.122003	AQP1
SNV	input	417	0.297448	AQP10
SNV	input	418	0.117663	AQP12A
SNV	input	419	0.0961271	AQP2
SNV	input	420	0.174769	AQP3
SNV	input	421	0.133038	AQP4
SNV	input	422	0.102994	AQP6
SNV	input	423	0.101702	AQP7
SNV	input	424	0.0765251	AQP8
SNV	input	425	0.245071	AQP9
SNV	input	426	0.235285	AQR
SNV	input	427	0.181327	AR
SNV	input	428	0.199642	ARAF
SNV	input	429	0.23888	ARAP1
SNV	input	430	0.382355	ARAP2
SNV	input	431	0.202973	ARAP3
SNV	input	432	0.117077	ARC
SNV	input	433	0.0680112	ARCN1
SNV	input	434	0.183917	AREG
SNV	input	435	0.26397	AREL1
SNV	input	436	0.0765251	ARF1
SNV	input	437	0.0402145	ARF3
SNV	input	438	0.0402145	ARFGAP1
SNV	input	439	0.168355	ARFGAP2
SNV	input	440	0.0781056	ARFGAP3
SNV	input	441	0.313394	ARFGEF2
SNV	input	442	0.0680112	ARFRP1
SNV	input	443	0.15614	ARG1
SNV	input	444	0.151087	ARHGAP1
SNV	input	445	0.225267	ARHGAP10
SNV	input	446	0.213354	ARHGAP11A
SNV	input	447	0.0961271	ARHGAP11B
SNV	input	448	0.200492	ARHGAP12
SNV	input	449	0.262754	ARHGAP15
SNV	input	450	0.173104	ARHGAP17
SNV	input	451	0.176659	ARHGAP18
SNV	input	452	0.15865	ARHGAP19
SNV	input	453	0.241661	ARHGAP20
SNV	input	454	0.3461	ARHGAP21
SNV	input	455	0.101702	ARHGAP22
SNV	input	456	0.223426	ARHGAP24
SNV	input	457	0.280662	ARHGAP25
SNV	input	458	0.0765251	ARHGAP26
SNV	input	459	0.215437	ARHGAP27
SNV	input	460	0.169655	ARHGAP28
SNV	input	461	0.214133	ARHGAP29
SNV	input	462	0.163464	ARHGAP30
SNV	input	463	0.23326	ARHGAP31
SNV	input	464	0.32446	ARHGAP32
SNV	input	465	0.249773	ARHGAP33
SNV	input	466	0.277216	ARHGAP35
SNV	input	467	0.117663	ARHGAP39
SNV	input	468	0.221945	ARHGAP4
SNV	input	469	0.166114	ARHGAP44
SNV	input	470	0.227356	ARHGAP5
SNV	input	471	0.342316	ARHGAP6
SNV	input	472	0.237189	ARHGAP9
SNV	input	473	0.0961271	ARHGDIB
SNV	input	474	0.16267	ARHGEF1
SNV	input	475	0.220069	ARHGEF10
SNV	input	476	0.212038	ARHGEF10L
SNV	input	477	0.346634	ARHGEF11
SNV	input	478	0.293499	ARHGEF12
SNV	input	479	0.22058	ARHGEF15
SNV	input	480	0.169723	ARHGEF16
SNV	input	481	0.26061	ARHGEF17
SNV	input	482	0.188336	ARHGEF18
SNV	input	483	0.102994	ARHGEF19
SNV	input	484	0.13818	ARHGEF2
SNV	input	485	0.171797	ARHGEF25
SNV	input	486	0.232045	ARHGEF26
SNV	input	487	0.151087	ARHGEF28
SNV	input	488	0.200022	ARHGEF3
SNV	input	489	0.163383	ARHGEF35
SNV	input	490	0.195639	ARHGEF37
SNV	input	491	0.0961271	ARHGEF38
SNV	input	492	0.0680112	ARHGEF39
SNV	input	493	0.122255	ARHGEF4
SNV	input	494	0.184354	ARHGEF40
SNV	input	495	0.187883	ARHGEF5
SNV	input	496	0.293474	ARHGEF6
SNV	input	497	0.175587	ARHGEF7
SNV	input	498	0.165282	ARHGEF9
SNV	input	499	0.366776	ARID1A
SNV	input	500	0.337547	ARID1B
SNV	input	501	0.400681	ARID2
SNV	input	502	0.0402145	ARID3A
SNV	input	503	0.235494	ARID4A
SNV	input	504	0.162669	ARID4B
SNV	input	505	0.117663	ARIH1
SNV	input	506	0.123122	ARIH2
SNV	input	507	0.0402145	ARL1
SNV	input	508	0.117663	ARL13B
SNV	input	509	0.117663	ARL2
SNV	input	510	0.0680112	ARL2BP
SNV	input	511	0.0585037	ARL8A
SNV	input	512	0.206984	ARMC8
SNV	input	513	0.116845	ARMCX3
SNV	input	514	0.139432	ARNT
SNV	input	515	0.149165	ARNT2
SNV	input	516	0.101702	ARNTL
SNV	input	517	0.128495	ARNTL2
SNV	input	518	0.0961271	ARPC2
SNV	input	519	0.0424476	ARPC3
SNV	input	520	0.0402145	ARPP19
SNV	input	521	0.0781056	ARRB1
SNV	input	522	0.117077	ARRB2
SNV	input	523	0.139432	ARSB
SNV	input	524	0.176667	ARSD
SNV	input	525	0.263646	ARSF
SNV	input	526	0.228733	ARSG
SNV	input	527	0.200492	ARSH
SNV	input	528	0.246518	ARSI
SNV	input	529	0.228147	ARSJ
SNV	input	530	0.101702	ARSK
SNV	input	531	0.0857408	ARSL
SNV	input	532	0.135641	ARV1
SNV	input	533	0.179812	AS3MT
SNV	input	534	0.133038	ASAH1
SNV	input	535	0.223193	ASAH2
SNV	input	536	0.308472	ASAP1
SNV	input	537	0.0680112	ASB1
SNV	input	538	0.244879	ASB10
SNV	input	539	0.175627	ASB11
SNV	input	540	0.196966	ASB12
SNV	input	541	0.128986	ASB13
SNV	input	542	0.0680112	ASB14
SNV	input	543	0.231512	ASB15
SNV	input	544	0.188455	ASB16
SNV	input	545	0.234717	ASB17
SNV	input	546	0.0680112	ASB18
SNV	input	547	0.243135	ASB2
SNV	input	548	0.235039	ASB3
SNV	input	549	0.163922	ASB4
SNV	input	550	0.262097	ASB5
SNV	input	551	0.0857408	ASB6
SNV	input	552	0.125082	ASB7
SNV	input	553	0.0961271	ASB8
SNV	input	554	0.206158	ASB9
SNV	input	555	0.0680112	ASCC1
SNV	input	556	0.127136	ASCC2
SNV	input	557	0.322005	ASCC3
SNV	input	558	0.399434	ASH1L
SNV	input	559	0.159711	ASH2L
SNV	input	560	0.135788	ASL
SNV	input	561	0.185717	ASMT
SNV	input	562	0.159499	ASNS
SNV	input	563	0.122003	ASPA
SNV	input	564	0.125082	ASPG
SNV	input	565	0.132533	ASPH
SNV	input	566	0.0765251	ASPN
SNV	input	567	0.194411	ASPSCR1
SNV	input	568	0.133038	ASS1
SNV	input	569	0.283692	ASXL1
SNV	input	570	0.298271	ASXL2
SNV	input	571	0.0569232	ATAD1
SNV	input	572	0.276865	ATAD2
SNV	input	573	0.175537	ATAD3B
SNV	input	574	0.0680112	ATF1
SNV	input	575	0.168985	ATF2
SNV	input	576	0.0765251	ATF4
SNV	input	577	0.170709	ATF6
SNV	input	578	0.299243	ATF7IP
SNV	input	579	0.167	ATG14
SNV	input	580	0.101702	ATG5
SNV	input	581	0.128495	ATG7
SNV	input	582	0.255891	ATG9A
SNV	input	583	0.220075	ATIC
SNV	input	584	0.431455	ATM
SNV	input	585	0.217045	ATN1
SNV	input	586	0.36301	ATP10B
SNV	input	587	0.337526	ATP10D
SNV	input	588	0.264902	ATP11A
SNV	input	589	0.15492	ATP11B
SNV	input	590	0.295895	ATP11C
SNV	input	591	0.301561	ATP12A
SNV	input	592	0.115243	ATP13A1
SNV	input	593	0.27476	ATP13A2
SNV	input	594	0.244384	ATP13A4
SNV	input	595	0.28805	ATP13A5
SNV	input	596	0.181488	ATP1A1
SNV	input	597	0.330705	ATP1A2
SNV	input	598	0.204028	ATP1A3
SNV	input	599	0.292373	ATP1A4
SNV	input	600	0.151728	ATP1B1
SNV	input	601	0.0680112	ATP1B2
SNV	input	602	0.0680112	ATP1B3
SNV	input	603	0.287514	ATP2A1
SNV	input	604	0.295163	ATP2A2
SNV	input	605	0.163464	ATP2A3
SNV	input	606	0.216619	ATP2B1
SNV	input	607	0.306632	ATP2B2
SNV	input	608	0.356197	ATP2B3
SNV	input	609	0.228854	ATP2B4
SNV	input	610	0.227464	ATP2C1
SNV	input	611	0.0424476	ATP2C2
SNV	input	612	0.303222	ATP4A
SNV	input	613	0.135305	ATP5F1A
SNV	input	614	0.18614	ATP5F1B
SNV	input	615	0.15203	ATP5F1C
SNV	input	616	0.0680112	ATP5F1E
SNV	input	617	0.0957896	ATP5MC1
SNV	input	618	0.0402145	ATP5MC2
SNV	input	619	0.0781056	ATP5MC3
SNV	input	620	0.0961271	ATP5MF
SNV	input	621	0.0680112	ATP5MG
SNV	input	622	0.0870324	ATP5PB
SNV	input	623	0.192506	ATP6AP1
SNV	input	624	0.109337	ATP6AP2
SNV	input	625	0.15865	ATP6V0A1
SNV	input	626	0.122003	ATP6V0A2
SNV	input	627	0.213727	ATP6V0A4
SNV	input	628	0.0961271	ATP6V0B
SNV	input	629	0.110715	ATP6V0C
SNV	input	630	0.17932	ATP6V0D2
SNV	input	631	0.0680112	ATP6V0E1
SNV	input	632	0.0680112	ATP6V0E2
SNV	input	633	0.268548	ATP6V1A
SNV	input	634	0.148947	ATP6V1B1
SNV	input	635	0.133038	ATP6V1B2
SNV	input	636	0.199061	ATP6V1C1
SNV	input	637	0.0961271	ATP6V1C2
SNV	input	638	0.0961271	ATP6V1D
SNV	input	639	0.0765251	ATP6V1E1
SNV	input	640	0.168513	ATP6V1E2
SNV	input	641	0.202749	ATP6V1F
SNV	input	642	0.0680112	ATP6V1G2
SNV	input	643	0.11484	ATP6V1H
SNV	input	644	0.40071	ATP7A
SNV	input	645	0.277259	ATP7B
SNV	input	646	0.202723	ATP8A1
SNV	input	647	0.387429	ATP8A2
SNV	input	648	0.175537	ATP8B1
SNV	input	649	0.299963	ATP8B2
SNV	input	650	0.283615	ATP8B3
SNV	input	651	0.341532	ATP8B4
SNV	input	652	0.256171	ATP9A
SNV	input	653	0.168985	ATP9B
SNV	input	654	0.329067	ATR
SNV	input	655	0.1961	ATRIP
SNV	input	656	0.449714	ATRX
SNV	input	657	0.226209	ATXN3
SNV	input	658	0.148316	ATXN3L
SNV	input	659	0.0680112	ATXN7
SNV	input	660	0.0680112	ATXN7L3
SNV	input	661	0.11444	AURKB
SNV	input	662	0.279756	AUTS2
SNV	input	663	0.101702	AVEN
SNV	input	664	0.235162	AVPR1A
SNV	input	665	0.151087	AVPR1B
SNV	input	666	0.245157	AVPR2
SNV	input	667	0.116845	AWAT1
SNV	input	668	0.0424476	AWAT2
SNV	input	669	0.15428	AXIN1
SNV	input	670	0.180832	AXIN2
SNV	input	671	0.116845	AXL
SNV	input	672	0.128138	AZGP1
SNV	input	673	0.0870324	AZIN1
SNV	input	674	0.0680112	AZIN2
SNV	input	675	0.0680112	AZU1
SNV	input	676	0.158526	B2M
SNV	input	677	0.0961271	B3GALNT1
SNV	input	678	0.102994	B3GALT2
SNV	input	679	0.0680112	B3GALT4
SNV	input	680	0.0961271	B3GALT5
SNV	input	681	0.0680112	B3GALT6
SNV	input	682	0.149062	B3GAT1
SNV	input	683	0.200011	B3GAT2
SNV	input	684	0.0569232	B3GAT3
SNV	input	685	0.0961271	B3GLCT
SNV	input	686	0.165601	B3GNT2
SNV	input	687	0.143242	B3GNT3
SNV	input	688	0.202749	B3GNT4
SNV	input	689	0.227666	B3GNT5
SNV	input	690	0.207995	B3GNT6
SNV	input	691	0.193862	B3GNT7
SNV	input	692	0.0957896	B3GNT8
SNV	input	693	0.232085	B4GALNT1
SNV	input	694	0.18029	B4GALNT2
SNV	input	695	0.0402145	B4GALT1
SNV	input	696	0.0857408	B4GALT2
SNV	input	697	0.0402145	B4GALT3
SNV	input	698	0.0680112	B4GALT4
SNV	input	699	0.200225	B4GALT5
SNV	input	700	0.200435	B4GALT6
SNV	input	701	0.155864	B4GAT1
SNV	input	702	0.0424476	B9D1
SNV	input	703	0.0402145	B9D2
SNV	input	704	0.247492	BAAT
SNV	input	705	0.0680112	BABAM1
SNV	input	706	0.190618	BACE1
SNV	input	707	0.218147	BACH1
SNV	input	708	0.0402145	BAD
SNV	input	709	0.0402145	BAG2
SNV	input	710	0.149062	BAG3
SNV	input	711	0.0956412	BAG5
SNV	input	712	0.135788	BAG6
SNV	input	713	0.133038	BAIAP2
SNV	input	714	0.187226	BAIAP2L1
SNV	input	715	0.0857408	BAIAP2L2
SNV	input	716	0.0765251	BAK1
SNV	input	717	0.0680112	BANF1
SNV	input	718	0.187226	BANP
SNV	input	719	0.214644	BAP1
SNV	input	720	0.29232	BARD1
SNV	input	721	0.209353	BASP1
SNV	input	722	0.133593	BAX
SNV	input	723	0.259704	BAZ1B
SNV	input	724	0.165282	BAZ2A
SNV	input	725	0.224979	BBOX1
SNV	input	726	0.18899	BBS10
SNV	input	727	0.178562	BBS12
SNV	input	728	0.168985	BBS2
SNV	input	729	0.143073	BBS4
SNV	input	730	0.135788	BBS5
SNV	input	731	0.246642	BBS7
SNV	input	732	0.234665	BBS9
SNV	input	733	0.32139	BCAN
SNV	input	734	0.133038	BCAP31
SNV	input	735	0.0781056	BCAR1
SNV	input	736	0.0680112	BCAS2
SNV	input	737	0.143073	BCDIN3D
SNV	input	738	0.433652	BCHE
SNV	input	739	0.3472	BCKDHB
SNV	input	740	0.153542	BCKDK
SNV	input	741	0.145139	BCL10
SNV	input	742	0.35102	BCL11A
SNV	input	743	0.133038	BCL2
SNV	input	744	0.0680112	BCL2A1
SNV	input	745	0.0680112	BCL2L1
SNV	input	746	0.133038	BCL2L11
SNV	input	747	0.0402145	BCL2L14
SNV	input	748	0.187276	BCL6
SNV	input	749	0.241599	BCL9
SNV	input	750	0.291967	BCL9L
SNV	input	751	0.175537	BCO1
SNV	input	752	0.204779	BCO2
SNV	input	753	0.297304	BCR
SNV	input	754	0.0680112	BCS1L
SNV	input	755	0.123122	BDH1
SNV	input	756	0.115243	BDH2
SNV	input	757	0.0402145	BDKRB1
SNV	input	758	0.0585037	BDKRB2
SNV	input	759	0.0680112	BDNF
SNV	input	760	0.0680112	BECN1
SNV	input	761	0.0961271	BEGAIN
SNV	input	762	0.0402145	BET1
SNV	input	763	0.0402145	BET1L
SNV	input	764	0.0680112	BEX3
SNV	input	765	0.0424476	BGLAP
SNV	input	766	0.117663	BGN
SNV	input	767	0.0402145	BHLHE22
SNV	input	768	0.115243	BHLHE40
SNV	input	769	0.149164	BHMT
SNV	input	770	0.267748	BICD1
SNV	input	771	0.166158	BICD2
SNV	input	772	0.0765251	BID
SNV	input	773	0.280383	BIN2
SNV	input	774	0.0961271	BIRC2
SNV	input	775	0.117663	BIRC3
SNV	input	776	0.0424476	BIRC5
SNV	input	777	0.442583	BIRC6
SNV	input	778	0.15492	BIRC7
SNV	input	779	0.24287	BLK
SNV	input	780	0.246483	BLM
SNV	input	781	0.135788	BLMH
SNV	input	782	0.115243	BLNK
SNV	input	783	0.0402145	BLOC1S3
SNV	input	784	0.252506	BLOC1S4
SNV	input	785	0.117077	BLVRA
SNV	input	786	0.143242	BLZF1
SNV	input	787	0.0402145	BMF
SNV	input	788	0.221875	BMI1
SNV	input	789	0.227085	BMP1
SNV	input	790	0.247006	BMP10
SNV	input	791	0.184222	BMP15
SNV	input	792	0.0957896	BMP2
SNV	input	793	0.135788	BMP4
SNV	input	794	0.323206	BMP7
SNV	input	795	0.135162	BMPR1A
SNV	input	796	0.172509	BMPR1B
SNV	input	797	0.210278	BMPR2
SNV	input	798	0.332224	BMS1
SNV	input	799	0.284377	BMT2
SNV	input	800	0.11484	BMX
SNV	input	801	0.0961271	BNIP1
SNV	input	802	0.0765251	BNIP2
SNV	input	803	0.0680112	BNIP3L
SNV	input	804	0.28147	BOC
SNV	input	805	0.0680112	BOD1
SNV	input	806	0.411734	BOD1L1
SNV	input	807	0.141538	BOP1
SNV	input	808	0.135305	BORA
SNV	input	809	0.0922528	BPGM
SNV	input	810	0.315996	BPI
SNV	input	811	0.217266	BPIFB2
SNV	input	812	0.499975	BRAF
SNV	input	813	0.117663	BRAP
SNV	input	814	0.308322	BRCA1
SNV	input	815	0.32658	BRCA2
SNV	input	816	0.133038	BRCC3
SNV	input	817	0.108218	BRD1
SNV	input	818	0.15865	BRD2
SNV	input	819	0.176667	BRD4
SNV	input	820	0.101702	BRD7
SNV	input	821	0.187323	BRD8
SNV	input	822	0.203486	BRF1
SNV	input	823	0.171396	BRF2
SNV	input	824	0.26151	BRIP1
SNV	input	825	0.0680112	BRMS1
SNV	input	826	0.165516	BRPF1
SNV	input	827	0.220568	BRPF3
SNV	input	828	0.144642	BRS3
SNV	input	829	0.115243	BSG
SNV	input	830	0.331019	BSN
SNV	input	831	0.101702	BST1
SNV	input	832	0.122003	BST2
SNV	input	833	0.0680112	BTBD1
SNV	input	834	0.108218	BTBD6
SNV	input	835	0.0424476	BTC
SNV	input	836	0.199061	BTD
SNV	input	837	0.101702	BTG1
SNV	input	838	0.0961271	BTG2
SNV	input	839	0.128138	BTG4
SNV	input	840	0.248778	BTK
SNV	input	841	0.176476	BTN2A1
SNV	input	842	0.221273	BTN2A2
SNV	input	843	0.190618	BTN3A1
SNV	input	844	0.157786	BTN3A2
SNV	input	845	0.16267	BTN3A3
SNV	input	846	0.209295	BTNL2
SNV	input	847	0.268583	BTNL8
SNV	input	848	0.11484	BTNL9
SNV	input	849	0.232429	BTRC
SNV	input	850	0.202481	BUB1
SNV	input	851	0.267892	BUB1B
SNV	input	852	0.101702	BUB3
SNV	input	853	0.206037	BUD13
SNV	input	854	0.14959	BUD31
SNV	input	855	0.0680112	BYSL
SNV	input	856	0.0402145	C1D
SNV	input	857	0.143726	C1GALT1
SNV	input	858	0.167548	C1GALT1C1
SNV	input	859	0.254271	C1QB
SNV	input	860	0.176659	C1QC
SNV	input	861	0.101702	C1R
SNV	input	862	0.0569232	C1S
SNV	input	863	0.2026	C2
SNV	input	864	0.294331	C2CD3
SNV	input	865	0.288229	C2CD5
SNV	input	866	0.0402145	C2orf49
SNV	input	867	0.295186	C3
SNV	input	868	0.176654	C3AR1
SNV	input	869	0.0680112	C4A
SNV	input	870	0.0680112	C4B
SNV	input	871	0.255192	C4BPA
SNV	input	872	0.0402145	C4BPB
SNV	input	873	0.176476	C5
SNV	input	874	0.135788	C5AR1
SNV	input	875	0.150197	C5AR2
SNV	input	876	0.39789	C6
SNV	input	877	0.0402145	C6orf120
SNV	input	878	0.382991	C7
SNV	input	879	0.364686	C8A
SNV	input	880	0.362045	C8B
SNV	input	881	0.303331	C9
SNV	input	882	0.196081	CA1
SNV	input	883	0.0585037	CA12
SNV	input	884	0.0805519	CA13
SNV	input	885	0.0870324	CA14
SNV	input	886	0.133038	CA2
SNV	input	887	0.194031	CA3
SNV	input	888	0.139432	CA4
SNV	input	889	0.0680112	CA5A
SNV	input	890	0.0870324	CA5B
SNV	input	891	0.102994	CA6
SNV	input	892	0.279503	CA9
SNV	input	893	0.0402145	CAB39
SNV	input	894	0.122003	CAB39L
SNV	input	895	0.173104	CABIN1
SNV	input	896	0.216928	CABLES1
SNV	input	897	0.133038	CABP1
SNV	input	898	0.380171	CACNA1B
SNV	input	899	0.436289	CACNA1C
SNV	input	900	0.513657	CACNA1D
SNV	input	901	0.586046	CACNA1E
SNV	input	902	0.277316	CACNA1G
SNV	input	903	0.279908	CACNA1H
SNV	input	904	0.35255	CACNA1I
SNV	input	905	0.312713	CACNA1S
SNV	input	906	0.424144	CACNA2D1
SNV	input	907	0.335314	CACNA2D3
SNV	input	908	0.135162	CACNB1
SNV	input	909	0.274689	CACNB2
SNV	input	910	0.0680112	CACNB3
SNV	input	911	0.0961271	CACNB4
SNV	input	912	0.151728	CACNG2
SNV	input	913	0.265867	CACNG3
SNV	input	914	0.108218	CACNG4
SNV	input	915	0.193417	CACNG6
SNV	input	916	0.183788	CACNG7
SNV	input	917	0.176722	CACNG8
SNV	input	918	0.108218	CACTIN
SNV	input	919	0.165282	CADM1
SNV	input	920	0.305802	CADM2
SNV	input	921	0.228462	CADM3
SNV	input	922	0.177638	CALB1
SNV	input	923	0.234577	CALCA
SNV	input	924	0.140434	CALCB
SNV	input	925	0.291566	CALCR
SNV	input	926	0.272777	CALCRL
SNV	input	927	0.288362	CALD1
SNV	input	928	0.129927	CALM1
SNV	input	929	0.0957896	CALML5
SNV	input	930	0.0402145	CALR
SNV	input	931	0.151087	CALU
SNV	input	932	0.193403	CAMK1
SNV	input	933	0.115703	CAMK2A
SNV	input	934	0.256034	CAMK2B
SNV	input	935	0.175537	CAMK2D
SNV	input	936	0.0402145	CAMK2G
SNV	input	937	0.243818	CAMK4
SNV	input	938	0.122003	CAMKK1
SNV	input	939	0.101702	CAMKK2
SNV	input	940	0.208677	CAMLG
SNV	input	941	0.0912505	CAMP
SNV	input	942	0.221342	CAND1
SNV	input	943	0.125082	CANT1
SNV	input	944	0.139432	CANX
SNV	input	945	0.127136	CAP2
SNV	input	946	0.150197	CAPN1
SNV	input	947	0.175537	CAPN2
SNV	input	948	0.0680112	CAPNS1
SNV	input	949	0.0961271	CAPNS2
SNV	input	950	0.0402145	CAPZA1
SNV	input	951	0.175278	CAPZA2
SNV	input	952	0.155187	CAPZA3
SNV	input	953	0.397612	CARD11
SNV	input	954	0.143086	CARD8
SNV	input	955	0.133038	CARD9
SNV	input	956	0.101702	CARM1
SNV	input	957	0.250596	CARNS1
SNV	input	958	0.204416	CARS1
SNV	input	959	0.162675	CARS2
SNV	input	960	0.139432	CASC3
SNV	input	961	0.196966	CASK
SNV	input	962	0.201053	CASP1
SNV	input	963	0.168891	CASP10
SNV	input	964	0.133038	CASP14
SNV	input	965	0.241308	CASP2
SNV	input	966	0.122003	CASP3
SNV	input	967	0.176476	CASP4
SNV	input	968	0.213124	CASP5
SNV	input	969	0.0961271	CASP6
SNV	input	970	0.0585037	CASP7
SNV	input	971	0.209193	CASP8
SNV	input	972	0.222795	CASP8AP2
SNV	input	973	0.151087	CASP9
SNV	input	974	0.144642	CASQ1
SNV	input	975	0.123122	CASQ2
SNV	input	976	0.359741	CASR
SNV	input	977	0.151497	CAST
SNV	input	978	0.144929	CAT
SNV	input	979	0.175537	CATSPER2
SNV	input	980	0.177993	CATSPER3
SNV	input	981	0.0961271	CATSPER4
SNV	input	982	0.135894	CATSPERB
SNV	input	983	0.192475	CATSPERD
SNV	input	984	0.218021	CATSPERG
SNV	input	985	0.0402145	CAV1
SNV	input	986	0.183552	CAV2
SNV	input	987	0.101702	CAV3
SNV	input	988	0.282124	CBFA2T2
SNV	input	989	0.0424476	CBFB
SNV	input	990	0.17932	CBL
SNV	input	991	0.173899	CBLB
SNV	input	992	0.150013	CBLIF
SNV	input	993	0.200724	CBLL1
SNV	input	994	0.193417	CBLL2
SNV	input	995	0.0402145	CBR1
SNV	input	996	0.0765251	CBR4
SNV	input	997	0.0680112	CBX1
SNV	input	998	0.199622	CBX2
SNV	input	999	0.182323	CBX3
SNV	input	1000	0.133038	CBX4
SNV	input	1001	0.0956412	CBX5
SNV	input	1002	0.0957896	CBX6
SNV	input	1003	0.115243	CBX8
SNV	input	1004	0.135788	CC2D1B
SNV	input	1005	0.116845	CC2D2A
SNV	input	1006	0.117663	CCAR1
SNV	input	1007	0.115957	CCAR2
SNV	input	1008	0.0765251	CCDC115
SNV	input	1009	0.114307	CCDC22
SNV	input	1010	0.0870324	CCDC59
SNV	input	1011	0.149062	CCDC8
SNV	input	1012	0.252048	CCDC88A
SNV	input	1013	0.0680112	CCK
SNV	input	1014	0.244371	CCKAR
SNV	input	1015	0.344664	CCKBR
SNV	input	1016	0.172493	CCL1
SNV	input	1017	0.0680112	CCL11
SNV	input	1018	0.123598	CCL13
SNV	input	1019	0.0857408	CCL16
SNV	input	1020	0.138322	CCL17
SNV	input	1021	0.0680112	CCL19
SNV	input	1022	0.202749	CCL2
SNV	input	1023	0.0781056	CCL20
SNV	input	1024	0.0961271	CCL21
SNV	input	1025	0.125082	CCL22
SNV	input	1026	0.123122	CCL23
SNV	input	1027	0.0680112	CCL25
SNV	input	1028	0.109337	CCL28
SNV	input	1029	0.0961271	CCL4
SNV	input	1030	0.138791	CCL7
SNV	input	1031	0.148316	CCNA1
SNV	input	1032	0.151542	CCNA2
SNV	input	1033	0.0961271	CCNB1
SNV	input	1034	0.115243	CCND1
SNV	input	1035	0.095552	CCND2
SNV	input	1036	0.0957896	CCND3
SNV	input	1037	0.178818	CCNE1
SNV	input	1038	0.115243	CCNE2
SNV	input	1039	0.139432	CCNF
SNV	input	1040	0.0424476	CCNG1
SNV	input	1041	0.117077	CCNH
SNV	input	1042	0.122003	CCNT1
SNV	input	1043	0.139432	CCNT2
SNV	input	1044	0.199103	CCP110
SNV	input	1045	0.189664	CCR1
SNV	input	1046	0.0680112	CCR10
SNV	input	1047	0.198467	CCR2
SNV	input	1048	0.109337	CCR3
SNV	input	1049	0.125813	CCR4
SNV	input	1050	0.132404	CCR5
SNV	input	1051	0.17231	CCR6
SNV	input	1052	0.140434	CCR8
SNV	input	1053	0.0680112	CCRL2
SNV	input	1054	0.135305	CCS
SNV	input	1055	0.135162	CCT2
SNV	input	1056	0.0402145	CCT3
SNV	input	1057	0.135338	CCT4
SNV	input	1058	0.143242	CCT5
SNV	input	1059	0.164258	CCT6A
SNV	input	1060	0.19752	CCT6B
SNV	input	1061	0.176644	CCT7
SNV	input	1062	0.0961271	CCT8
SNV	input	1063	0.174938	CCZ1
SNV	input	1064	0.0781056	CCZ1B
SNV	input	1065	0.319756	CD109
SNV	input	1066	0.0765251	CD14
SNV	input	1067	0.0680112	CD160
SNV	input	1068	0.418295	CD163
SNV	input	1069	0.242747	CD177
SNV	input	1070	0.204418	CD180
SNV	input	1071	0.152451	CD19
SNV	input	1072	0.28224	CD1A
SNV	input	1073	0.188709	CD1B
SNV	input	1074	0.208644	CD1C
SNV	input	1075	0.239802	CD1D
SNV	input	1076	0.135788	CD200
SNV	input	1077	0.240851	CD200R1
SNV	input	1078	0.135162	CD207
SNV	input	1079	0.150946	CD209
SNV	input	1080	0.264783	CD22
SNV	input	1081	0.238861	CD226
SNV	input	1082	0.0765251	CD247
SNV	input	1083	0.0680112	CD274
SNV	input	1084	0.0765251	CD28
SNV	input	1085	0.152922	CD2AP
SNV	input	1086	0.122003	CD300A
SNV	input	1087	0.15492	CD300C
SNV	input	1088	0.166114	CD300E
SNV	input	1089	0.25115	CD300LB
SNV	input	1090	0.299571	CD300LD
SNV	input	1091	0.159648	CD300LF
SNV	input	1092	0.127136	CD300LG
SNV	input	1093	0.0402145	CD320
SNV	input	1094	0.268197	CD33
SNV	input	1095	0.249544	CD34
SNV	input	1096	0.0857408	CD36
SNV	input	1097	0.0781056	CD38
SNV	input	1098	0.115243	CD3D
SNV	input	1099	0.0402145	CD3E
SNV	input	1100	0.229308	CD4
SNV	input	1101	0.0961271	CD40
SNV	input	1102	0.200979	CD40LG
SNV	input	1103	0.133748	CD44
SNV	input	1104	0.0402145	CD46
SNV	input	1105	0.181465	CD47
SNV	input	1106	0.109337	CD53
SNV	input	1107	0.0765251	CD55
SNV	input	1108	0.130549	CD58
SNV	input	1109	0.0680112	CD63
SNV	input	1110	0.0956412	CD72
SNV	input	1111	0.16114	CD79A
SNV	input	1112	0.0765251	CD79B
SNV	input	1113	0.149062	CD80
SNV	input	1114	0.0765251	CD81
SNV	input	1115	0.24858	CD86
SNV	input	1116	0.109337	CD8A
SNV	input	1117	0.199038	CD8B
SNV	input	1118	0.0961271	CD9
SNV	input	1119	0.302853	CD93
SNV	input	1120	0.170482	CD96
SNV	input	1121	0.117077	CD99
SNV	input	1122	0.0569232	CDA
SNV	input	1123	0.176437	CDC14A
SNV	input	1124	0.0961271	CDC14B
SNV	input	1125	0.101702	CDC16
SNV	input	1126	0.168985	CDC20
SNV	input	1127	0.141163	CDC23
SNV	input	1128	0.180931	CDC25A
SNV	input	1129	0.0765251	CDC25B
SNV	input	1130	0.119009	CDC25C
SNV	input	1131	0.117663	CDC27
SNV	input	1132	0.0961271	CDC34
SNV	input	1133	0.140998	CDC37
SNV	input	1134	0.193403	CDC37L1
SNV	input	1135	0.122003	CDC40
SNV	input	1136	0.0765251	CDC42
SNV	input	1137	0.252675	CDC42BPA
SNV	input	1138	0.123171	CDC42BPB
SNV	input	1139	0.0680112	CDC42EP1
SNV	input	1140	0.154714	CDC42EP2
SNV	input	1141	0.0680112	CDC42EP3
SNV	input	1142	0.0961271	CDC42EP4
SNV	input	1143	0.0957896	CDC45
SNV	input	1144	0.211771	CDC5L
SNV	input	1145	0.0857408	CDC6
SNV	input	1146	0.244891	CDC7
SNV	input	1147	0.229546	CDC73
SNV	input	1148	0.0402145	CDCA8
SNV	input	1149	0.176476	CDH1
SNV	input	1150	0.634951	CDH10
SNV	input	1151	0.401911	CDH11
SNV	input	1152	0.539799	CDH12
SNV	input	1153	0.439879	CDH13
SNV	input	1154	0.193417	CDH15
SNV	input	1155	0.282575	CDH17
SNV	input	1156	0.4952	CDH18
SNV	input	1157	0.306855	CDH19
SNV	input	1158	0.400505	CDH2
SNV	input	1159	0.501656	CDH23
SNV	input	1160	0.231725	CDH24
SNV	input	1161	0.184967	CDH3
SNV	input	1162	0.302039	CDH4
SNV	input	1163	0.181277	CDH5
SNV	input	1164	0.40953	CDH6
SNV	input	1165	0.439757	CDH7
SNV	input	1166	0.459041	CDH8
SNV	input	1167	0.492398	CDH9
SNV	input	1168	0.141938	CDK1
SNV	input	1169	0.0402145	CDK11A
SNV	input	1170	0.115243	CDK11B
SNV	input	1171	0.272323	CDK12
SNV	input	1172	0.151728	CDK13
SNV	input	1173	0.0402145	CDK19
SNV	input	1174	0.149062	CDK4
SNV	input	1175	0.217338	CDK5
SNV	input	1176	0.0961271	CDK5R1
SNV	input	1177	0.0424476	CDK5R2
SNV	input	1178	0.225742	CDK5RAP2
SNV	input	1179	0.181224	CDK6
SNV	input	1180	0.102994	CDK7
SNV	input	1181	0.220229	CDK8
SNV	input	1182	0.221965	CDK9
SNV	input	1183	0.0680112	CDKN1A
SNV	input	1184	0.139432	CDKN1B
SNV	input	1185	0.290379	CDKN2A
SNV	input	1186	0.0961271	CDKN2D
SNV	input	1187	0.0402145	CDO1
SNV	input	1188	0.142595	CDON
SNV	input	1189	0.133038	CDS1
SNV	input	1190	0.187946	CDS2
SNV	input	1191	0.0961271	CDSN
SNV	input	1192	0.135788	CDT1
SNV	input	1193	0.180931	CEACAM1
SNV	input	1194	0.0680112	CEACAM3
SNV	input	1195	0.149611	CEACAM6
SNV	input	1196	0.132533	CEACAM8
SNV	input	1197	0.15492	CEBPE
SNV	input	1198	0.0680112	CEBPG
SNV	input	1199	0.0852587	CELA2A
SNV	input	1200	0.153029	CEMIP
SNV	input	1201	0.117663	CENPA
SNV	input	1202	0.141148	CENPC
SNV	input	1203	0.318622	CENPE
SNV	input	1204	0.414345	CENPF
SNV	input	1205	0.24953	CENPH
SNV	input	1206	0.233268	CENPI
SNV	input	1207	0.202262	CENPJ
SNV	input	1208	0.155836	CENPK
SNV	input	1209	0.0961271	CENPL
SNV	input	1210	0.0680112	CENPN
SNV	input	1211	0.115243	CENPP
SNV	input	1212	0.117663	CENPT
SNV	input	1213	0.198677	CENPU
SNV	input	1214	0.196108	CEP131
SNV	input	1215	0.199812	CEP135
SNV	input	1216	0.303619	CEP152
SNV	input	1217	0.212753	CEP162
SNV	input	1218	0.321218	CEP164
SNV	input	1219	0.255814	CEP192
SNV	input	1220	0.22162	CEP250
SNV	input	1221	0.0828865	CEP290
SNV	input	1222	0.171987	CEP41
SNV	input	1223	0.0961271	CEP43
SNV	input	1224	0.135788	CEP57
SNV	input	1225	0.166151	CEP63
SNV	input	1226	0.0723627	CEP70
SNV	input	1227	0.181224	CEP72
SNV	input	1228	0.191382	CEP76
SNV	input	1229	0.101702	CEP78
SNV	input	1230	0.165473	CEP83
SNV	input	1231	0.198952	CEP89
SNV	input	1232	0.135788	CEP97
SNV	input	1233	0.0957896	CEPT1
SNV	input	1234	0.199124	CER1
SNV	input	1235	0.166158	CERK
SNV	input	1236	0.0680112	CERS2
SNV	input	1237	0.17231	CERS3
SNV	input	1238	0.0781056	CERS4
SNV	input	1239	0.0961271	CERS5
SNV	input	1240	0.163796	CERS6
SNV	input	1241	0.0765251	CERT1
SNV	input	1242	0.143726	CES1
SNV	input	1243	0.0957896	CES2
SNV	input	1244	0.151728	CES3
SNV	input	1245	0.195702	CETN1
SNV	input	1246	0.153542	CETN2
SNV	input	1247	0.20431	CETP
SNV	input	1248	0.101343	CFB
SNV	input	1249	0.202481	CFC1
SNV	input	1250	0.422485	CFH
SNV	input	1251	0.201525	CFHR1
SNV	input	1252	0.209283	CFHR2
SNV	input	1253	0.287748	CFHR3
SNV	input	1254	0.265594	CFHR4
SNV	input	1255	0.244507	CFHR5
SNV	input	1256	0.154714	CFI
SNV	input	1257	0.0957896	CFL1
SNV	input	1258	0.152757	CFLAR
SNV	input	1259	0.101702	CFP
SNV	input	1260	0.199774	CFTR
SNV	input	1261	0.0957896	CGA
SNV	input	1262	0.0402145	CGB3
SNV	input	1263	0.225634	CGN
SNV	input	1264	0.0781056	CH25H
SNV	input	1265	0.0402145	CHAC1
SNV	input	1266	0.0402145	CHAC2
SNV	input	1267	0.299564	CHAT
SNV	input	1268	0.0680112	CHCHD1
SNV	input	1269	0.0402145	CHCHD2
SNV	input	1270	0.0961271	CHCHD3
SNV	input	1271	0.0402145	CHCHD4
SNV	input	1272	0.0680112	CHCHD5
SNV	input	1273	0.0765251	CHCHD6
SNV	input	1274	0.0680112	CHCHD7
SNV	input	1275	0.122003	CHD1
SNV	input	1276	0.143726	CHD1L
SNV	input	1277	0.303144	CHD3
SNV	input	1278	0.281596	CHD4
SNV	input	1279	0.394283	CHD8
SNV	input	1280	0.318474	CHD9
SNV	input	1281	0.0680112	CHDH
SNV	input	1282	0.135162	CHEK1
SNV	input	1283	0.21993	CHEK2
SNV	input	1284	0.172715	CHERP
SNV	input	1285	0.277234	CHGB
SNV	input	1286	0.123122	CHI3L1
SNV	input	1287	0.166151	CHIA
SNV	input	1288	0.146972	CHID1
SNV	input	1289	0.278635	CHIT1
SNV	input	1290	0.117663	CHKA
SNV	input	1291	0.0680112	CHKB
SNV	input	1292	0.426759	CHL1
SNV	input	1293	0.284205	CHM
SNV	input	1294	0.179659	CHML
SNV	input	1295	0.0870324	CHMP2B
SNV	input	1296	0.0680112	CHMP4A
SNV	input	1297	0.133038	CHMP4B
SNV	input	1298	0.102994	CHMP4C
SNV	input	1299	0.0680112	CHMP5
SNV	input	1300	0.139711	CHMP6
SNV	input	1301	0.117663	CHMP7
SNV	input	1302	0.19159	CHN1
SNV	input	1303	0.0680112	CHN2
SNV	input	1304	0.0402145	CHP1
SNV	input	1305	0.162612	CHPF
SNV	input	1306	0.0857408	CHPF2
SNV	input	1307	0.0402145	CHPT1
SNV	input	1308	0.324317	CHRDL1
SNV	input	1309	0.207097	CHRM1
SNV	input	1310	0.389139	CHRM2
SNV	input	1311	0.601096	CHRM3
SNV	input	1312	0.135788	CHRM4
SNV	input	1313	0.143726	CHRM5
SNV	input	1314	0.236875	CHRNA2
SNV	input	1315	0.22974	CHRNA3
SNV	input	1316	0.326715	CHRNA4
SNV	input	1317	0.0765251	CHRNA5
SNV	input	1318	0.203267	CHRNA6
SNV	input	1319	0.143726	CHRNA7
SNV	input	1320	0.101702	CHRNA9
SNV	input	1321	0.266448	CHRNB2
SNV	input	1322	0.238758	CHRNB3
SNV	input	1323	0.246577	CHRNB4
SNV	input	1324	0.300733	CHRND
SNV	input	1325	0.0781056	CHRNE
SNV	input	1326	0.143726	CHRNG
SNV	input	1327	0.242026	CHST1
SNV	input	1328	0.0585037	CHST11
SNV	input	1329	0.165789	CHST12
SNV	input	1330	0.135305	CHST13
SNV	input	1331	0.140492	CHST14
SNV	input	1332	0.151728	CHST15
SNV	input	1333	0.251243	CHST2
SNV	input	1334	0.0957896	CHST3
SNV	input	1335	0.182471	CHST4
SNV	input	1336	0.210871	CHST5
SNV	input	1337	0.133449	CHST6
SNV	input	1338	0.0402145	CHST7
SNV	input	1339	0.0680112	CHST9
SNV	input	1340	0.176041	CHSY1
SNV	input	1341	0.237673	CHSY3
SNV	input	1342	0.0961271	CHTF18
SNV	input	1343	0.0402145	CHTF8
SNV	input	1344	0.16877	CHTOP
SNV	input	1345	0.153577	CHUK
SNV	input	1346	0.101702	CIAO1
SNV	input	1347	0.106211	CIAO3
SNV	input	1348	0.0680112	CIAPIN1
SNV	input	1349	0.0781056	CIB2
SNV	input	1350	0.0961271	CIDEA
SNV	input	1351	0.0680112	CIDEC
SNV	input	1352	0.225125	CIITA
SNV	input	1353	0.22336	CIT
SNV	input	1354	0.0680112	CITED2
SNV	input	1355	0.215976	CKAP4
SNV	input	1356	0.274969	CKAP5
SNV	input	1357	0.0765251	CKM
SNV	input	1358	0.0402145	CKMT1A
SNV	input	1359	0.102994	CKMT2
SNV	input	1360	0.0680112	CKS1B
SNV	input	1361	0.200775	CLASP1
SNV	input	1362	0.151728	CLASP2
SNV	input	1363	0.137981	CLCN6
SNV	input	1364	0.189024	CLDN10
SNV	input	1365	0.177597	CLDN11
SNV	input	1366	0.0961271	CLDN12
SNV	input	1367	0.163383	CLDN14
SNV	input	1368	0.0680112	CLDN15
SNV	input	1369	0.190656	CLDN16
SNV	input	1370	0.194031	CLDN17
SNV	input	1371	0.122003	CLDN18
SNV	input	1372	0.176659	CLDN2
SNV	input	1373	0.0765251	CLDN20
SNV	input	1374	0.101702	CLDN22
SNV	input	1375	0.133101	CLDN4
SNV	input	1376	0.190967	CLDN8
SNV	input	1377	0.0600842	CLDN9
SNV	input	1378	0.166261	CLEC12A
SNV	input	1379	0.231831	CLEC1B
SNV	input	1380	0.0765251	CLEC2B
SNV	input	1381	0.0961271	CLEC2D
SNV	input	1382	0.0680112	CLEC3B
SNV	input	1383	0.211437	CLEC4A
SNV	input	1384	0.117663	CLEC4C
SNV	input	1385	0.228427	CLEC4D
SNV	input	1386	0.0424476	CLEC4E
SNV	input	1387	0.144642	CLEC4G
SNV	input	1388	0.122483	CLEC4M
SNV	input	1389	0.193862	CLEC5A
SNV	input	1390	0.209841	CLEC6A
SNV	input	1391	0.102994	CLEC7A
SNV	input	1392	0.0961271	CLIC2
SNV	input	1393	0.0857408	CLIC5
SNV	input	1394	0.133449	CLINT1
SNV	input	1395	0.243059	CLIP1
SNV	input	1396	0.230173	CLIP3
SNV	input	1397	0.117663	CLN3
SNV	input	1398	0.122003	CLOCK
SNV	input	1399	0.0961271	CLP1
SNV	input	1400	0.0402145	CLPS
SNV	input	1401	0.0870324	CLPX
SNV	input	1402	0.245906	CLSPN
SNV	input	1403	0.0680112	CLTA
SNV	input	1404	0.239379	CLTC
SNV	input	1405	0.208644	CLTCL1
SNV	input	1406	0.176644	CLU
SNV	input	1407	0.250215	CLVS1
SNV	input	1408	0.234926	CLVS2
SNV	input	1409	0.189068	CMA1
SNV	input	1410	0.176476	CMAS
SNV	input	1411	0.0402145	CMC4
SNV	input	1412	0.254977	CMKLR1
SNV	input	1413	0.0680112	CMPK1
SNV	input	1414	0.0402145	CNBP
SNV	input	1415	0.205704	CNDP2
SNV	input	1416	0.170205	CNGA1
SNV	input	1417	0.280732	CNGA2
SNV	input	1418	0.193417	CNGA4
SNV	input	1419	0.20106	CNGB1
SNV	input	1420	0.0961271	CNIH1
SNV	input	1421	0.0680112	CNIH2
SNV	input	1422	0.139432	CNIH3
SNV	input	1423	0.179659	CNKSR1
SNV	input	1424	0.386175	CNKSR2
SNV	input	1425	0.0402145	CNN2
SNV	input	1426	0.253686	CNOT1
SNV	input	1427	0.15492	CNOT10
SNV	input	1428	0.135788	CNOT11
SNV	input	1429	0.153824	CNOT2
SNV	input	1430	0.166114	CNOT3
SNV	input	1431	0.225244	CNOT4
SNV	input	1432	0.24239	CNOT6
SNV	input	1433	0.143726	CNOT6L
SNV	input	1434	0.0961271	CNOT7
SNV	input	1435	0.281335	CNR1
SNV	input	1436	0.117663	CNR2
SNV	input	1437	0.239035	CNTF
SNV	input	1438	0.095552	CNTFR
SNV	input	1439	0.387662	CNTN1
SNV	input	1440	0.302383	CNTN2
SNV	input	1441	0.320276	CNTN6
SNV	input	1442	0.276683	CNTNAP1
SNV	input	1443	0.250103	CNTRL
SNV	input	1444	0.170933	COA4
SNV	input	1445	0.110715	COA6
SNV	input	1446	0.300717	COASY
SNV	input	1447	0.135162	COG1
SNV	input	1448	0.101702	COG2
SNV	input	1449	0.103546	COG3
SNV	input	1450	0.0765251	COG4
SNV	input	1451	0.219685	COG5
SNV	input	1452	0.117663	COG6
SNV	input	1453	0.0857408	COG7
SNV	input	1454	0.0956412	COG8
SNV	input	1455	0.18423	COL10A1
SNV	input	1456	0.671068	COL11A1
SNV	input	1457	0.276129	COL11A2
SNV	input	1458	0.544289	COL12A1
SNV	input	1459	0.244719	COL13A1
SNV	input	1460	0.463136	COL14A1
SNV	input	1461	0.406049	COL15A1
SNV	input	1462	0.387329	COL16A1
SNV	input	1463	0.279799	COL17A1
SNV	input	1464	0.244591	COL18A1
SNV	input	1465	0.434091	COL19A1
SNV	input	1466	0.239684	COL1A1
SNV	input	1467	0.400179	COL1A2
SNV	input	1468	0.317966	COL20A1
SNV	input	1469	0.390554	COL21A1
SNV	input	1470	0.530664	COL22A1
SNV	input	1471	0.165516	COL23A1
SNV	input	1472	0.396751	COL24A1
SNV	input	1473	0.370643	COL25A1
SNV	input	1474	0.203378	COL26A1
SNV	input	1475	0.343995	COL27A1
SNV	input	1476	0.293304	COL28A1
SNV	input	1477	0.364453	COL2A1
SNV	input	1478	0.496264	COL3A1
SNV	input	1479	0.41088	COL4A1
SNV	input	1480	0.409168	COL4A2
SNV	input	1481	0.246231	COL4A3
SNV	input	1482	0.272143	COL4A4
SNV	input	1483	0.417147	COL4A5
SNV	input	1484	0.376757	COL4A6
SNV	input	1485	0.457208	COL5A1
SNV	input	1486	0.466798	COL5A2
SNV	input	1487	0.309675	COL5A3
SNV	input	1488	0.210158	COL6A1
SNV	input	1489	0.305352	COL6A2
SNV	input	1490	0.572644	COL6A3
SNV	input	1491	0.211864	COL6A5
SNV	input	1492	0.358859	COL6A6
SNV	input	1493	0.392968	COL7A1
SNV	input	1494	0.0781056	COL8A1
SNV	input	1495	0.200216	COL8A2
SNV	input	1496	0.319341	COL9A1
SNV	input	1497	0.168985	COL9A2
SNV	input	1498	0.257101	COL9A3
SNV	input	1499	0.0857408	COLEC10
SNV	input	1500	0.143726	COLEC11
SNV	input	1501	0.182744	COLEC12
SNV	input	1502	0.135488	COMMD1
SNV	input	1503	0.0870324	COMMD10
SNV	input	1504	0.0781056	COMMD2
SNV	input	1505	0.0680112	COMMD3
SNV	input	1506	0.183147	COMMD4
SNV	input	1507	0.0402145	COMMD5
SNV	input	1508	0.0402145	COMMD6
SNV	input	1509	0.0680112	COMMD8
SNV	input	1510	0.196701	COMP
SNV	input	1511	0.0680112	COMT
SNV	input	1512	0.247786	COPA
SNV	input	1513	0.144642	COPB1
SNV	input	1514	0.279662	COPB2
SNV	input	1515	0.165473	COPG1
SNV	input	1516	0.151459	COPG2
SNV	input	1517	0.0402145	COPRS
SNV	input	1518	0.140434	COPS2
SNV	input	1519	0.135162	COPS3
SNV	input	1520	0.138791	COPS4
SNV	input	1521	0.117663	COPS5
SNV	input	1522	0.0680112	COPS6
SNV	input	1523	0.0680112	COPS7A
SNV	input	1524	0.0424476	COPS7B
SNV	input	1525	0.152757	COPZ1
SNV	input	1526	0.0680112	COQ10A
SNV	input	1527	0.117663	COQ10B
SNV	input	1528	0.0680112	COQ3
SNV	input	1529	0.117663	COQ4
SNV	input	1530	0.139757	COQ5
SNV	input	1531	0.0961271	COQ6
SNV	input	1532	0.139432	COQ7
SNV	input	1533	0.121377	COQ8A
SNV	input	1534	0.167423	COQ8B
SNV	input	1535	0.115842	COQ9
SNV	input	1536	0.257007	CORIN
SNV	input	1537	0.117077	CORO1A
SNV	input	1538	0.0424476	CORT
SNV	input	1539	0.219872	COTL1
SNV	input	1540	0.135162	COX10
SNV	input	1541	0.17281	COX18
SNV	input	1542	0.0961271	COX20
SNV	input	1543	0.0765251	COX4I1
SNV	input	1544	0.0680112	COX5A
SNV	input	1545	0.104861	COX5B
SNV	input	1546	0.0765251	COX7A2L
SNV	input	1547	0.0957896	COX8A
SNV	input	1548	0.0781056	COX8C
SNV	input	1549	0.153824	CP
SNV	input	1550	0.224514	CPA3
SNV	input	1551	0.27812	CPB1
SNV	input	1552	0.155836	CPB2
SNV	input	1553	0.260122	CPD
SNV	input	1554	0.232055	CPE
SNV	input	1555	0.260143	CPEB1
SNV	input	1556	0.0680112	CPLX1
SNV	input	1557	0.174575	CPN1
SNV	input	1558	0.201338	CPN2
SNV	input	1559	0.0857408	CPNE1
SNV	input	1560	0.0857408	CPNE3
SNV	input	1561	0.178455	CPNE6
SNV	input	1562	0.188129	CPNE7
SNV	input	1563	0.309903	CPNE8
SNV	input	1564	0.0957896	CPOX
SNV	input	1565	0.135305	CPPED1
SNV	input	1566	0.535623	CPS1
SNV	input	1567	0.350318	CPSF1
SNV	input	1568	0.166114	CPSF2
SNV	input	1569	0.0680112	CPSF3
SNV	input	1570	0.164906	CPSF6
SNV	input	1571	0.122003	CPSF7
SNV	input	1572	0.190702	CPT1A
SNV	input	1573	0.109337	CPT1B
SNV	input	1574	0.135305	CPT2
SNV	input	1575	0.0680112	CPTP
SNV	input	1576	0.393582	CR1
SNV	input	1577	0.314733	CR2
SNV	input	1578	0.267684	CRABP1
SNV	input	1579	0.109337	CRACR2A
SNV	input	1580	0.175823	CRADD
SNV	input	1581	0.0569232	CRBN
SNV	input	1582	0.0961271	CRCP
SNV	input	1583	0.0765251	CREB1
SNV	input	1584	0.257107	CREB3L2
SNV	input	1585	0.117077	CREB3L3
SNV	input	1586	0.0781056	CREB3L4
SNV	input	1587	0.327337	CREBBP
SNV	input	1588	0.0956412	CREBRF
SNV	input	1589	0.0402145	CREG1
SNV	input	1590	0.0765251	CRH
SNV	input	1591	0.163464	CRHBP
SNV	input	1592	0.0765251	CRHR1
SNV	input	1593	0.2294	CRISP3
SNV	input	1594	0.187883	CRISPLD2
SNV	input	1595	0.0680112	CRK
SNV	input	1596	0.101702	CRKL
SNV	input	1597	0.139962	CRLF1
SNV	input	1598	0.164934	CRLF2
SNV	input	1599	0.300365	CRMP1
SNV	input	1600	0.256423	CRNKL1
SNV	input	1601	0.243754	CROT
SNV	input	1602	0.19574	CRP
SNV	input	1603	0.241021	CRTAM
SNV	input	1604	0.214418	CRTC1
SNV	input	1605	0.166114	CRTC2
SNV	input	1606	0.133038	CRTC3
SNV	input	1607	0.130549	CRYAB
SNV	input	1608	0.128138	CRYBA4
SNV	input	1609	0.221965	CRYL1
SNV	input	1610	0.0569232	CS
SNV	input	1611	0.212588	CSAD
SNV	input	1612	0.154714	CSF1
SNV	input	1613	0.410389	CSF1R
SNV	input	1614	0.187913	CSF2RA
SNV	input	1615	0.27457	CSF2RB
SNV	input	1616	0.197658	CSF3R
SNV	input	1617	0.155836	CSGALNACT1
SNV	input	1618	0.211258	CSGALNACT2
SNV	input	1619	0.20061	CSH1
SNV	input	1620	0.0680112	CSK
SNV	input	1621	0.0402145	CSKMT
SNV	input	1622	0.279783	CSN1S1
SNV	input	1623	0.275746	CSN2
SNV	input	1624	0.155836	CSN3
SNV	input	1625	0.106211	CSNK1A1
SNV	input	1626	0.230381	CSNK1D
SNV	input	1627	0.133038	CSNK1E
SNV	input	1628	0.0961271	CSNK1G2
SNV	input	1629	0.11484	CSNK2A1
SNV	input	1630	0.101702	CSNK2A2
SNV	input	1631	0.339486	CSPG4
SNV	input	1632	0.0961271	CSPG5
SNV	input	1633	0.0680112	CST3
SNV	input	1634	0.115243	CSTA
SNV	input	1635	0.0424476	CSTB
SNV	input	1636	0.183296	CSTF1
SNV	input	1637	0.0857408	CSTF2
SNV	input	1638	0.163812	CSTF2T
SNV	input	1639	0.165951	CSTF3
SNV	input	1640	0.206158	CTBP1
SNV	input	1641	0.224902	CTC1
SNV	input	1642	0.175537	CTCF
SNV	input	1643	0.0680112	CTDNEP1
SNV	input	1644	0.260098	CTDP1
SNV	input	1645	0.139711	CTDSP2
SNV	input	1646	0.154368	CTH
SNV	input	1647	0.139026	CTLA4
SNV	input	1648	0.202073	CTNNA1
SNV	input	1649	0.507725	CTNNA2
SNV	input	1650	0.308945	CTNNB1
SNV	input	1651	0.104549	CTNNBL1
SNV	input	1652	0.166114	CTNND1
SNV	input	1653	0.176463	CTPS1
SNV	input	1654	0.0600842	CTPS2
SNV	input	1655	0.166884	CTR9
SNV	input	1656	0.0680112	CTRB2
SNV	input	1657	0.190695	CTSA
SNV	input	1658	0.0402145	CTSB
SNV	input	1659	0.101702	CTSC
SNV	input	1660	0.139962	CTSD
SNV	input	1661	0.177643	CTSE
SNV	input	1662	0.178689	CTSF
SNV	input	1663	0.217629	CTSG
SNV	input	1664	0.0961271	CTSH
SNV	input	1665	0.0765251	CTSK
SNV	input	1666	0.0680112	CTSL
SNV	input	1667	0.0765251	CTSO
SNV	input	1668	0.0765251	CTSS
SNV	input	1669	0.226138	CTSV
SNV	input	1670	0.0765251	CTSW
SNV	input	1671	0.159362	CTSZ
SNV	input	1672	0.165473	CTTN
SNV	input	1673	0.514921	CUBN
SNV	input	1674	0.355027	CUL1
SNV	input	1675	0.148885	CUL2
SNV	input	1676	0.193417	CUL3
SNV	input	1677	0.169834	CUL4A
SNV	input	1678	0.148316	CUL4B
SNV	input	1679	0.147974	CUL5
SNV	input	1680	0.274381	CUL7
SNV	input	1681	0.286048	CUL9
SNV	input	1682	0.117663	CUTC
SNV	input	1683	0.246619	CUX1
SNV	input	1684	0.0957896	CWC15
SNV	input	1685	0.139432	CWC22
SNV	input	1686	0.139755	CWC25
SNV	input	1687	0.226207	CWC27
SNV	input	1688	0.204779	CWF19L2
SNV	input	1689	0.122113	CX3CL1
SNV	input	1690	0.211258	CX3CR1
SNV	input	1691	0.0680112	CXADR
SNV	input	1692	0.0680112	CXCL1
SNV	input	1693	0.0402145	CXCL10
SNV	input	1694	0.0680112	CXCL11
SNV	input	1695	0.117663	CXCL12
SNV	input	1696	0.0402145	CXCL13
SNV	input	1697	0.0680112	CXCL16
SNV	input	1698	0.0402145	CXCL2
SNV	input	1699	0.115243	CXCL6
SNV	input	1700	0.122003	CXCL9
SNV	input	1701	0.135162	CXCR1
SNV	input	1702	0.181062	CXCR2
SNV	input	1703	0.0957896	CXCR3
SNV	input	1704	0.139432	CXCR4
SNV	input	1705	0.0424476	CXCR5
SNV	input	1706	0.0680112	CXCR6
SNV	input	1707	0.143726	CXXC1
SNV	input	1708	0.0961271	CXXC4
SNV	input	1709	0.0765251	CXXC5
SNV	input	1710	0.0680112	CYB5B
SNV	input	1711	0.0961271	CYB5R1
SNV	input	1712	0.0781056	CYB5R2
SNV	input	1713	0.238983	CYB5R4
SNV	input	1714	0.0961271	CYB5RL
SNV	input	1715	0.207965	CYBB
SNV	input	1716	0.234547	CYC1
SNV	input	1717	0.119416	CYCS
SNV	input	1718	0.215019	CYFIP1
SNV	input	1719	0.279649	CYFIP2
SNV	input	1720	0.205096	CYLD
SNV	input	1721	0.122003	CYP11A1
SNV	input	1722	0.317263	CYP11B1
SNV	input	1723	0.3244	CYP11B2
SNV	input	1724	0.156996	CYP17A1
SNV	input	1725	0.128138	CYP19A1
SNV	input	1726	0.154618	CYP1A1
SNV	input	1727	0.155833	CYP1A2
SNV	input	1728	0.163812	CYP1B1
SNV	input	1729	0.109337	CYP21A2
SNV	input	1730	0.15802	CYP24A1
SNV	input	1731	0.149062	CYP26A1
SNV	input	1732	0.260713	CYP26B1
SNV	input	1733	0.117663	CYP26C1
SNV	input	1734	0.147621	CYP27A1
SNV	input	1735	0.155127	CYP27B1
SNV	input	1736	0.291806	CYP2A13
SNV	input	1737	0.145703	CYP2A6
SNV	input	1738	0.123122	CYP2A7
SNV	input	1739	0.25013	CYP2B6
SNV	input	1740	0.128138	CYP2C18
SNV	input	1741	0.273215	CYP2C19
SNV	input	1742	0.0680112	CYP2C8
SNV	input	1743	0.162046	CYP2C9
SNV	input	1744	0.0680112	CYP2D6
SNV	input	1745	0.221494	CYP2E1
SNV	input	1746	0.139026	CYP2F1
SNV	input	1747	0.0961271	CYP2R1
SNV	input	1748	0.149062	CYP2S1
SNV	input	1749	0.0680112	CYP2U1
SNV	input	1750	0.101702	CYP2W1
SNV	input	1751	0.0585037	CYP39A1
SNV	input	1752	0.204416	CYP3A4
SNV	input	1753	0.0957896	CYP3A43
SNV	input	1754	0.101702	CYP3A5
SNV	input	1755	0.17845	CYP3A7
SNV	input	1756	0.178892	CYP46A1
SNV	input	1757	0.162669	CYP4A11
SNV	input	1758	0.130001	CYP4A22
SNV	input	1759	0.232283	CYP4B1
SNV	input	1760	0.205533	CYP4F11
SNV	input	1761	0.234238	CYP4F12
SNV	input	1762	0.307144	CYP4F2
SNV	input	1763	0.135788	CYP4F22
SNV	input	1764	0.292516	CYP4F3
SNV	input	1765	0.261555	CYP4F8
SNV	input	1766	0.200607	CYP4V2
SNV	input	1767	0.190306	CYP51A1
SNV	input	1768	0.200607	CYP7A1
SNV	input	1769	0.209932	CYP7B1
SNV	input	1770	0.117663	CYP8B1
SNV	input	1771	0.071071	CYRIB
SNV	input	1772	0.16267	CYSLTR1
SNV	input	1773	0.217432	CYSLTR2
SNV	input	1774	0.0680112	CYSTM1
SNV	input	1775	0.165516	CYTH1
SNV	input	1776	0.183067	CYTH2
SNV	input	1777	0.123122	CYTH4
SNV	input	1778	0.190309	D2HGDH
SNV	input	1779	0.201118	DAAM1
SNV	input	1780	0.34836	DAB2
SNV	input	1781	0.128138	DAB2IP
SNV	input	1782	0.371304	DACT1
SNV	input	1783	0.0585037	DAD1
SNV	input	1784	0.181562	DAG1
SNV	input	1785	0.204494	DAGLA
SNV	input	1786	0.152757	DAGLB
SNV	input	1787	0.0402145	DAND5
SNV	input	1788	0.0680112	DAP3
SNV	input	1789	0.176653	DAPK1
SNV	input	1790	0.102994	DAPK2
SNV	input	1791	0.219872	DAPK3
SNV	input	1792	0.0680112	DAPP1
SNV	input	1793	0.115243	DARS1
SNV	input	1794	0.221825	DARS2
SNV	input	1795	0.140434	DAXX
SNV	input	1796	0.204094	DBF4
SNV	input	1797	0.0402145	DBI
SNV	input	1798	0.19112	DBN1
SNV	input	1799	0.0961271	DBNL
SNV	input	1800	0.159499	DBT
SNV	input	1801	0.0680112	DCAF10
SNV	input	1802	0.192757	DCAF11
SNV	input	1803	0.287782	DCAF13
SNV	input	1804	0.0961271	DCAF16
SNV	input	1805	0.139026	DCAF17
SNV	input	1806	0.148947	DCAF4
SNV	input	1807	0.139432	DCAF5
SNV	input	1808	0.238707	DCAF6
SNV	input	1809	0.127136	DCAF7
SNV	input	1810	0.212934	DCAF8
SNV	input	1811	0.0857408	DCAKD
SNV	input	1812	0.408027	DCC
SNV	input	1813	0.167	DCK
SNV	input	1814	0.178689	DCLRE1C
SNV	input	1815	0.145577	DCN
SNV	input	1816	0.202749	DCP1A
SNV	input	1817	0.0569232	DCP1B
SNV	input	1818	0.381653	DCSTAMP
SNV	input	1819	0.299411	DCT
SNV	input	1820	0.117663	DCTD
SNV	input	1821	0.271701	DCTN1
SNV	input	1822	0.0680112	DCTN2
SNV	input	1823	0.0402145	DCTN3
SNV	input	1824	0.0956412	DCTN4
SNV	input	1825	0.24239	DCTN5
SNV	input	1826	0.0402145	DCTN6
SNV	input	1827	0.151087	DCUN1D1
SNV	input	1828	0.0961271	DCUN1D2
SNV	input	1829	0.117847	DCUN1D3
SNV	input	1830	0.139432	DCUN1D4
SNV	input	1831	0.176654	DCX
SNV	input	1832	0.0680112	DCXR
SNV	input	1833	0.0961271	DDA1
SNV	input	1834	0.378706	DDB1
SNV	input	1835	0.130001	DDB2
SNV	input	1836	0.229546	DDC
SNV	input	1837	0.215965	DDHD1
SNV	input	1838	0.215616	DDHD2
SNV	input	1839	0.270798	DDIT4
SNV	input	1840	0.115243	DDRGK1
SNV	input	1841	0.214859	DDX1
SNV	input	1842	0.209438	DDX11
SNV	input	1843	0.23276	DDX17
SNV	input	1844	0.117663	DDX20
SNV	input	1845	0.160038	DDX21
SNV	input	1846	0.129344	DDX23
SNV	input	1847	0.0680112	DDX39A
SNV	input	1848	0.103546	DDX39B
SNV	input	1849	0.255191	DDX3X
SNV	input	1850	0.193417	DDX4
SNV	input	1851	0.0680112	DDX41
SNV	input	1852	0.15865	DDX42
SNV	input	1853	0.127988	DDX46
SNV	input	1854	0.197504	DDX49
SNV	input	1855	0.137084	DDX5
SNV	input	1856	0.176542	DDX52
SNV	input	1857	0.0765251	DDX6
SNV	input	1858	0.0765251	DECR1
SNV	input	1859	0.122003	DECR2
SNV	input	1860	0.133909	DEDD2
SNV	input	1861	0.117663	DEF6
SNV	input	1862	0.0680112	DEFA3
SNV	input	1863	0.139432	DEFA4
SNV	input	1864	0.169322	DEFA5
SNV	input	1865	0.0961271	DEFA6
SNV	input	1866	0.0680112	DEFB105A
SNV	input	1867	0.179505	DEFB110
SNV	input	1868	0.230173	DEFB112
SNV	input	1869	0.115243	DEFB113
SNV	input	1870	0.0680112	DEFB114
SNV	input	1871	0.15492	DEFB115
SNV	input	1872	0.151728	DEFB116
SNV	input	1873	0.0857408	DEFB118
SNV	input	1874	0.0680112	DEFB119
SNV	input	1875	0.155864	DEFB121
SNV	input	1876	0.0765251	DEFB123
SNV	input	1877	0.0680112	DEFB125
SNV	input	1878	0.0870324	DEFB126
SNV	input	1879	0.0402145	DEFB129
SNV	input	1880	0.0402145	DEFB135
SNV	input	1881	0.0781056	DEFB136
SNV	input	1882	0.0680112	DEGS1
SNV	input	1883	0.0680112	DEGS2
SNV	input	1884	0.117663	DEK
SNV	input	1885	0.222521	DENND1A
SNV	input	1886	0.240309	DENND1B
SNV	input	1887	0.188455	DENND1C
SNV	input	1888	0.324416	DENND2A
SNV	input	1889	0.173893	DENND2C
SNV	input	1890	0.223772	DENND2D
SNV	input	1891	0.216371	DENND3
SNV	input	1892	0.102994	DENND4A
SNV	input	1893	0.23319	DENND4B
SNV	input	1894	0.18879	DENND4C
SNV	input	1895	0.242992	DENND5A
SNV	input	1896	0.161223	DENND5B
SNV	input	1897	0.0680112	DENND6A
SNV	input	1898	0.0680112	DENND6B
SNV	input	1899	0.144642	DEPDC1B
SNV	input	1900	0.137981	DEPDC5
SNV	input	1901	0.155786	DERA
SNV	input	1902	0.162859	DERL1
SNV	input	1903	0.0680112	DERL2
SNV	input	1904	0.135788	DES
SNV	input	1905	0.123122	DFFB
SNV	input	1906	0.0680112	DGAT1
SNV	input	1907	0.0402145	DGAT2
SNV	input	1908	0.0680112	DGAT2L6
SNV	input	1909	0.175904	DGCR8
SNV	input	1910	0.180852	DGUOK
SNV	input	1911	0.0424476	DHCR24
SNV	input	1912	0.150563	DHCR7
SNV	input	1913	0.104861	DHDDS
SNV	input	1914	0.182201	DHFR
SNV	input	1915	0.169174	DHFR2
SNV	input	1916	0.0957896	DHH
SNV	input	1917	0.0680112	DHODH
SNV	input	1918	0.0961271	DHRS3
SNV	input	1919	0.0424476	DHRS7B
SNV	input	1920	0.149074	DHRS9
SNV	input	1921	0.188129	DHX15
SNV	input	1922	0.19512	DHX16
SNV	input	1923	0.108218	DHX35
SNV	input	1924	0.205382	DHX37
SNV	input	1925	0.190918	DHX38
SNV	input	1926	0.310745	DHX8
SNV	input	1927	0.261888	DHX9
SNV	input	1928	0.0402145	DIABLO
SNV	input	1929	0.12089	DIAPH1
SNV	input	1930	0.223243	DIAPH2
SNV	input	1931	0.368738	DIAPH3
SNV	input	1932	0.210756	DICER1
SNV	input	1933	0.38697	DIDO1
SNV	input	1934	0.135305	DIO1
SNV	input	1935	0.325087	DIO2
SNV	input	1936	0.268019	DIO3
SNV	input	1937	0.223515	DIS3
SNV	input	1938	0.198131	DISP2
SNV	input	1939	0.269616	DKC1
SNV	input	1940	0.127988	DKK1
SNV	input	1941	0.319255	DKK2
SNV	input	1942	0.0765251	DKK4
SNV	input	1943	0.234737	DLAT
SNV	input	1944	0.348684	DLC1
SNV	input	1945	0.150013	DLD
SNV	input	1946	0.151728	DLG1
SNV	input	1947	0.32203	DLG2
SNV	input	1948	0.157625	DLG3
SNV	input	1949	0.158873	DLG4
SNV	input	1950	0.428029	DLG5
SNV	input	1951	0.319119	DLGAP1
SNV	input	1952	0.34758	DLGAP2
SNV	input	1953	0.354756	DLGAP3
SNV	input	1954	0.251493	DLGAP4
SNV	input	1955	0.117663	DLGAP5
SNV	input	1956	0.221154	DLK1
SNV	input	1957	0.166707	DLL1
SNV	input	1958	0.16267	DLL3
SNV	input	1959	0.16154	DLL4
SNV	input	1960	0.138791	DLST
SNV	input	1961	0.223344	DLX5
SNV	input	1962	0.0402145	DLX6
SNV	input	1963	0.0424476	DMAP1
SNV	input	1964	0.414067	DMBT1
SNV	input	1965	0.596096	DMD
SNV	input	1966	0.187755	DMGDH
SNV	input	1967	0.309239	DMP1
SNV	input	1968	0.115243	DMPK
SNV	input	1969	0.201668	DMRT1
SNV	input	1970	0.0765251	DMTN
SNV	input	1971	0.162859	DNA2
SNV	input	1972	0.0680112	DNAJA1
SNV	input	1973	0.14273	DNAJA2
SNV	input	1974	0.0765251	DNAJA4
SNV	input	1975	0.0765251	DNAJB1
SNV	input	1976	0.0765251	DNAJB11
SNV	input	1977	0.101702	DNAJB6
SNV	input	1978	0.115243	DNAJB9
SNV	input	1979	0.117663	DNAJC11
SNV	input	1980	0.326493	DNAJC13
SNV	input	1981	0.0680112	DNAJC19
SNV	input	1982	0.143487	DNAJC2
SNV	input	1983	0.187844	DNAJC3
SNV	input	1984	0.0680112	DNAJC5
SNV	input	1985	0.292972	DNAJC6
SNV	input	1986	0.133664	DNAJC7
SNV	input	1987	0.153046	DNAJC8
SNV	input	1988	0.0680112	DNAL4
SNV	input	1989	0.0870324	DNASE1L1
SNV	input	1990	0.20989	DNASE2
SNV	input	1991	0.287614	DNER
SNV	input	1992	0.180371	DNM1
SNV	input	1993	0.0956412	DNM2
SNV	input	1994	0.20967	DNM3
SNV	input	1995	0.271118	DNMBP
SNV	input	1996	0.139432	DNMT1
SNV	input	1997	0.282414	DNMT3A
SNV	input	1998	0.221389	DNMT3B
[truncated: 30,511 more rows]

## Sheet: luad_m_multi_omics_fusion_att_i
omics	layer	node_index	importance	mapped_name	overall_position
SNV	input	0	0.279718	A2M
SNV	input	1	0.0766343	AAAS
SNV	input	2	0.230944	ABCA1
SNV	input	3	0.406045	ABCA12
SNV	input	4	0.500124	ABCA13
SNV	input	5	0.220472	ABCA2
SNV	input	6	0.135836	ABCA3
SNV	input	7	0.291545	ABCA5
SNV	input	8	0.30142	ABCA6
SNV	input	9	0.268273	ABCA7
SNV	input	10	0.303167	ABCA9
SNV	input	11	0.237066	ABCB4
SNV	input	12	0.118883	ABCB6
SNV	input	13	0.22205	ABCB7
SNV	input	14	0.194836	ABCB8
SNV	input	15	0.176457	ABCC2
SNV	input	16	0.195852	ABCC3
SNV	input	17	0.966638	ABCC4
SNV	input	18	0.246152	ABCC5
SNV	input	19	0.906817	ABCC9
SNV	input	20	0.0421534	ABCD1
SNV	input	21	0.233872	ABCD2
SNV	input	22	0.112743	ABCD3
SNV	input	23	0.11911	ABCD4
SNV	input	24	0.0932836	ABCE1
SNV	input	25	0.170863	ABCF2
SNV	input	26	0.131614	ABCG1
SNV	input	27	0.546929	ABCG2
SNV	input	28	0.244125	ABCG4
SNV	input	29	0.242357	ABCG5
SNV	input	30	0.213089	ABCG8
SNV	input	31	0.131614	ABHD17B
SNV	input	32	0.0421534	ABHD4
SNV	input	33	0.0424138	ABI1
SNV	input	34	0.0932836	ABI2
SNV	input	35	0.163414	ABL1
SNV	input	36	0.270142	ABL2
SNV	input	37	0.152453	ABLIM2
SNV	input	38	0.250975	ABLIM3
SNV	input	39	0.131531	ABR
SNV	input	40	0.282046	ACACB
SNV	input	41	0.140357	ACAD10
SNV	input	42	0.183692	ACAD11
SNV	input	43	0.109852	ACADL
SNV	input	44	0.200957	ACADM
SNV	input	45	0.0421534	ACADS
SNV	input	46	0.646907	ACADSB
SNV	input	47	0.0421534	ACADVL
SNV	input	48	0.0839832	ACAT1
SNV	input	49	0.135983	ACBD4
SNV	input	50	0.144008	ACBD5
SNV	input	51	0.0421534	ACBD6
SNV	input	52	0.159264	ACE2
SNV	input	53	0.186568	ACER2
SNV	input	54	0.108299	ACER3
SNV	input	55	0.118883	ACHE
SNV	input	56	0.159264	ACKR2
SNV	input	57	0.187857	ACKR3
SNV	input	58	0.0733139	ACKR4
SNV	input	59	0.0421534	ACLY
SNV	input	60	0.0929432	ACMSD
SNV	input	61	0.132775	ACO2
SNV	input	62	0.0766343	ACOT1
SNV	input	63	0.0839832	ACOT11
SNV	input	64	0.201849	ACOT12
SNV	input	65	0.0421534	ACOT13
SNV	input	66	0.0766343	ACOT2
SNV	input	67	0.170263	ACOT4
SNV	input	68	0.118736	ACOT7
SNV	input	69	0.0731437	ACOT9
SNV	input	70	0.135836	ACOX1
SNV	input	71	0.152453	ACOX2
SNV	input	72	0.179787	ACOX3
SNV	input	73	0.186172	ACOXL
SNV	input	74	0.214939	ACP3
SNV	input	75	0.0734841	ACP6
SNV	input	76	0.0929432	ACSBG2
SNV	input	77	0.0421534	ACSF2
SNV	input	78	0.163526	ACSF3
SNV	input	79	0.22205	ACSL1
SNV	input	80	0.118883	ACSL3
SNV	input	81	0.117645	ACSL4
SNV	input	82	0.132983	ACSL5
SNV	input	83	2.04176	ACSL6
SNV	input	84	0.274963	ACSM2A
SNV	input	85	0.312482	ACSM2B
SNV	input	86	0.132542	ACSM3
SNV	input	87	0.101783	ACSM4
SNV	input	88	0.253528	ACSM5
SNV	input	89	0.0839832	ACSM6
SNV	input	90	0.0598759	ACSS2
SNV	input	91	0.205506	ACSS3
SNV	input	92	0.15587	ACTB
SNV	input	93	0.221817	ACTC1
SNV	input	94	0.201199	ACTG1
SNV	input	95	0.17235	ACTG2
SNV	input	96	0.155798	ACTL6A
SNV	input	97	0.117729	ACTL6B
SNV	input	98	0.144017	ACTN1
SNV	input	99	0.394563	ACTN2
SNV	input	100	0.155967	ACTN3
SNV	input	101	1.57216	ACTN4
SNV	input	102	0.0421534	ACTR10
SNV	input	103	0.112743	ACTR1A
SNV	input	104	0.132775	ACTR1B
SNV	input	105	0.0598759	ACTR2
SNV	input	106	0.0839832	ACTR3
SNV	input	107	0.0929432	ACTR5
SNV	input	108	0.112743	ACTR8
SNV	input	109	0.161209	ACVR1C
SNV	input	110	0.22787	ACVR2A
SNV	input	111	0.152453	ACVR2B
SNV	input	112	0.179779	ACVRL1
SNV	input	113	0.0421534	ACY1
SNV	input	114	0.101783	ACY3
SNV	input	115	0.201895	ADAL
SNV	input	116	0.198212	ADAM10
SNV	input	117	0.0947314	ADAM15
SNV	input	118	0.145499	ADAM17
SNV	input	119	0.855291	ADAM19
SNV	input	120	0.173187	ADAM20
SNV	input	121	0.176234	ADAM21
SNV	input	122	0.215161	ADAM22
SNV	input	123	0.920033	ADAM23
SNV	input	124	0.166397	ADAM30
SNV	input	125	1.10545	ADAM33
SNV	input	126	0.140357	ADAM8
SNV	input	127	0.135983	ADAM9
SNV	input	128	0.117645	ADAMTS10
SNV	input	129	0.614797	ADAMTS12
SNV	input	130	0.124955	ADAMTS13
SNV	input	131	0.267787	ADAMTS14
SNV	input	132	0.246193	ADAMTS15
SNV	input	133	0.420908	ADAMTS16
SNV	input	134	0.265037	ADAMTS17
SNV	input	135	0.884565	ADAMTS18
SNV	input	136	0.347109	ADAMTS19
SNV	input	137	0.372192	ADAMTS2
SNV	input	138	0.451798	ADAMTS20
SNV	input	139	0.303339	ADAMTS3
SNV	input	140	0.302185	ADAMTS4
SNV	input	141	0.351473	ADAMTS5
SNV	input	142	0.30582	ADAMTS6
SNV	input	143	0.245344	ADAMTS7
SNV	input	144	0.101636	ADAMTS8
SNV	input	145	0.289118	ADAMTS9
SNV	input	146	0.270192	ADAMTSL1
SNV	input	147	0.19484	ADAMTSL2
SNV	input	148	0.833938	ADAMTSL3
SNV	input	149	0.155967	ADAMTSL4
SNV	input	150	0.112854	ADAMTSL5
SNV	input	151	0.0421534	ADAP1
SNV	input	152	1.31821	ADAR
SNV	input	153	0.253833	ADARB1
SNV	input	154	0.308861	ADCY1
SNV	input	155	0.352329	ADCY2
SNV	input	156	0.140357	ADCY3
SNV	input	157	0.172354	ADCY4
SNV	input	158	0.309744	ADCY5
SNV	input	159	0.227621	ADCY6
SNV	input	160	0.181803	ADCY7
SNV	input	161	0.392705	ADCY8
SNV	input	162	0.183597	ADCY9
SNV	input	163	0.0732551	ADCYAP1
SNV	input	164	0.227653	ADCYAP1R1
SNV	input	165	0.14049	ADD1
SNV	input	166	0.17235	ADD2
SNV	input	167	0.215042	ADD3
SNV	input	168	0.981746	ADGRE1
SNV	input	169	0.211848	ADGRE2
SNV	input	170	0.179779	ADGRE3
SNV	input	171	0.203696	ADGRE5
SNV	input	172	0.189075	ADGRF5
SNV	input	173	0.189054	ADGRG3
SNV	input	174	0.842571	ADGRV1
SNV	input	175	0.131493	ADH1A
SNV	input	176	0.232073	ADH1B
SNV	input	177	0.206178	ADH1C
SNV	input	178	1.87774	ADH4
SNV	input	179	0.0421534	ADH5
SNV	input	180	0.215654	ADH6
SNV	input	181	0.137775	ADH7
SNV	input	182	0.145379	ADIPOQ
SNV	input	183	0.125105	ADIPOR1
SNV	input	184	0.135836	ADIPOR2
SNV	input	185	0.0596676	ADK
SNV	input	186	0.0839832	ADM
SNV	input	187	0.179779	ADORA1
SNV	input	188	0.0839832	ADORA2A
SNV	input	189	0.0766343	ADORA2B
SNV	input	190	0.132542	ADORA3
SNV	input	191	0.0766343	ADPGK
SNV	input	192	0.176234	ADRA1A
SNV	input	193	0.195037	ADRA1B
SNV	input	194	0.0929432	ADRA1D
SNV	input	195	0.239105	ADRA2A
SNV	input	196	0.0929432	ADRA2B
SNV	input	197	0.0848306	ADRA2C
SNV	input	198	0.0766343	ADRB1
SNV	input	199	0.135836	ADRB2
SNV	input	200	0.112913	ADRB3
SNV	input	201	0.0766343	ADRM1
SNV	input	202	0.203696	AFDN
SNV	input	203	0.0839832	AFG3L2
SNV	input	204	0.0930547	AFMID
SNV	input	205	0.191647	AFP
SNV	input	206	0.135836	AGA
SNV	input	207	0.203704	AGAP2
SNV	input	208	0.163414	AGBL2
SNV	input	209	0.125237	AGBL5
SNV	input	210	0.0839832	AGER
SNV	input	211	0.101715	AGGF1
SNV	input	212	0.145379	AGK
SNV	input	213	0.235811	AGL
SNV	input	214	0.150062	AGO1
SNV	input	215	0.222074	AGO2
SNV	input	216	0.21752	AGO3
SNV	input	217	0.124977	AGO4
SNV	input	218	0.117608	AGPAT1
SNV	input	219	0.0766343	AGPAT2
SNV	input	220	0.112743	AGPAT3
SNV	input	221	0.118736	AGPAT4
SNV	input	222	0.0766343	AGPAT5
SNV	input	223	0.118736	AGPS
SNV	input	224	0.181689	AGRN
SNV	input	225	0.0421534	AGRP
SNV	input	226	0.101783	AGT
SNV	input	227	0.140414	AGTPBP1
SNV	input	228	0.198197	AGTR1
SNV	input	229	0.187072	AGTR2
SNV	input	230	0.251448	AHCTF1
SNV	input	231	0.140357	AHCYL1
SNV	input	232	0.171183	AHI1
SNV	input	233	0.22205	AHR
SNV	input	234	0.163526	AHRR
SNV	input	235	0.232073	AHSG
SNV	input	236	0.112743	AIFM2
SNV	input	237	0.132983	AIMP1
SNV	input	238	0.0841915	AIP
SNV	input	239	0.152453	AJUBA
SNV	input	240	0.108299	AK2
SNV	input	241	0.0421534	AK4
SNV	input	242	0.22214	AK5
SNV	input	243	0.163526	AK7
SNV	input	244	0.0847627	AK8
SNV	input	245	1.43415	AK9
SNV	input	246	0.166397	AKAP12
SNV	input	247	0.259266	AKAP13
SNV	input	248	0.0596676	AKAP5
SNV	input	249	0.345978	AKAP9
SNV	input	250	0.167829	AKR1B10
SNV	input	251	1.11584	AKR1B15
SNV	input	252	0.152453	AKR1C1
SNV	input	253	0.0596676	AKR1C2
SNV	input	254	0.187363	AKR1C3
SNV	input	255	0.112743	AKR1C4
SNV	input	256	0.201825	AKR1D1
SNV	input	257	0.145379	AKR7A2
SNV	input	258	0.189187	AKR7A3
SNV	input	259	0.0421534	AKT1
SNV	input	260	0.0839832	AKT1S1
SNV	input	261	0.145416	AKT2
SNV	input	262	0.173149	AKT3
SNV	input	263	0.0766343	ALAS1
SNV	input	264	0.0929432	ALAS2
SNV	input	265	0.155967	ALB
SNV	input	266	0.150594	ALCAM
SNV	input	267	0.132542	ALDH18A1
SNV	input	268	0.131493	ALDH1A1
SNV	input	269	0.17327	ALDH1A2
SNV	input	270	0.750977	ALDH1A3
SNV	input	271	0.239907	ALDH1B1
SNV	input	272	0.155666	ALDH1L2
SNV	input	273	0.0839832	ALDH2
SNV	input	274	0.135836	ALDH3A2
SNV	input	275	0.0421534	ALDH3B1
SNV	input	276	0.0930547	ALDH3B2
SNV	input	277	0.111376	ALDH5A1
SNV	input	278	0.218486	ALDH8A1
SNV	input	279	0.118815	ALDOA
SNV	input	280	0.159264	ALDOB
SNV	input	281	0.0766343	ALDOC
SNV	input	282	0.221928	ALG10
SNV	input	283	0.167821	ALG10B
SNV	input	284	0.176256	ALG11
SNV	input	285	0.0766343	ALG12
SNV	input	286	0.187669	ALG13
SNV	input	287	0.0424476	ALG14
SNV	input	288	0.0766343	ALG2
SNV	input	289	0.18751	ALG3
SNV	input	290	0.0421534	ALG5
SNV	input	291	0.0421534	ALG6
SNV	input	292	0.152623	ALG8
SNV	input	293	0.140357	ALG9
SNV	input	294	0.339682	ALK
SNV	input	295	0.393201	ALMS1
SNV	input	296	0.176591	ALOX12
SNV	input	297	0.163436	ALOX12B
SNV	input	298	0.135836	ALOX15
SNV	input	299	0.131614	ALOX15B
SNV	input	300	0.195034	ALOX5
SNV	input	301	2.47454	ALOX5AP
SNV	input	302	0.159385	ALOXE3
SNV	input	303	0.214715	ALPI
SNV	input	304	0.294154	ALPK1
SNV	input	305	1.09645	ALS2
SNV	input	306	0.155967	ALS2CL
SNV	input	307	0.0766343	ALX3
SNV	input	308	0.187193	AMACR
SNV	input	309	0.0931134	AMBN
SNV	input	310	0.101636	AMBP
SNV	input	311	0.0929432	AMDHD2
SNV	input	312	0.176234	AMELX
SNV	input	313	0.354911	AMER1
SNV	input	314	0.0766343	AMH
SNV	input	315	0.125369	AMHR2
SNV	input	316	0.0929432	AMIGO2
SNV	input	317	0.180926	AMN
SNV	input	318	1.00023	AMOT
SNV	input	319	1.33838	AMOTL1
SNV	input	320	0.0766343	AMOTL2
SNV	input	321	0.256253	AMPD1
SNV	input	322	0.18751	AMPD2
SNV	input	323	0.112743	AMPD3
SNV	input	324	0.0929432	AMTN
SNV	input	325	0.150594	AMY2A
SNV	input	326	0.242413	AMY2B
SNV	input	327	0.198291	ANAPC1
SNV	input	328	0.0839832	ANAPC16
SNV	input	329	0.118736	ANAPC2
SNV	input	330	1.49726	ANAPC4
SNV	input	331	0.125105	ANAPC5
SNV	input	332	0.0598759	ANAPC7
SNV	input	333	0.24249	ANGPT1
SNV	input	334	0.170863	ANGPT2
SNV	input	335	0.234523	ANGPT4
SNV	input	336	0.0766343	ANGPTL4
SNV	input	337	0.0424476	ANGPTL8
SNV	input	338	0.445678	ANK1
SNV	input	339	0.77814	ANK2
SNV	input	340	0.850622	ANK3
SNV	input	341	0.0846831	ANKFY1
SNV	input	342	0.181822	ANKH
SNV	input	343	0.177127	ANKLE2
SNV	input	344	0.132542	ANKRD1
SNV	input	345	0.264249	ANKRD26
SNV	input	346	0.252567	ANKRD27
SNV	input	347	0.109908	ANKRD28
SNV	input	348	1.16044	ANLN
SNV	input	349	0.167925	ANO1
SNV	input	350	0.170263	ANO10
SNV	input	351	0.248399	ANO2
SNV	input	352	0.309928	ANO3
SNV	input	353	0.312069	ANO4
SNV	input	354	0.277016	ANO5
SNV	input	355	0.198305	ANO6
SNV	input	356	0.201825	ANO7
SNV	input	357	0.0596676	ANO9
SNV	input	358	0.159385	ANPEP
SNV	input	359	0.0931134	ANTXR2
SNV	input	360	0.108299	ANXA2
SNV	input	361	0.125237	ANXA5
SNV	input	362	0.140357	ANXA6
SNV	input	363	0.270142	AOC1
SNV	input	364	0.150164	AP1B1
SNV	input	365	0.166397	AP1G1
SNV	input	366	0.110116	AP1G2
SNV	input	367	0.0929432	AP1M1
SNV	input	368	0.0930547	AP1M2
SNV	input	369	0.0929432	AP1S1
SNV	input	370	0.0929432	AP2A1
SNV	input	371	0.155798	AP2A2
SNV	input	372	0.0598759	AP2B1
SNV	input	373	0.125237	AP2M1
SNV	input	374	0.118736	AP3B1
SNV	input	375	0.101636	AP3S1
SNV	input	376	0.172593	AP4B1
SNV	input	377	0.155742	AP4E1
SNV	input	378	0.135836	AP4M1
SNV	input	379	0.183593	APAF1
SNV	input	380	0.240802	APBA1
SNV	input	381	0.222074	APBA2
SNV	input	382	0.112854	APBA3
SNV	input	383	0.176234	APBB1
SNV	input	384	0.205388	APBB1IP
SNV	input	385	0.332484	APC
SNV	input	386	0.264857	APCS
SNV	input	387	0.0766343	APEH
SNV	input	388	0.108459	APEX1
SNV	input	389	0.0732551	APH1A
SNV	input	390	0.146151	APIP
SNV	input	391	0.145416	APLNR
SNV	input	392	0.150594	APLP2
SNV	input	393	0.135836	APOA1
SNV	input	394	0.208834	APOA4
SNV	input	395	0.183597	APOA5
SNV	input	396	0.792646	APOB
SNV	input	397	0.0766343	APOBEC1
SNV	input	398	0.0929432	APOBEC3A
SNV	input	399	0.108299	APOBEC3B
SNV	input	400	0.0421534	APOBEC3C
SNV	input	401	0.15561	APOBEC3G
SNV	input	402	0.0930547	APOBEC3H
SNV	input	403	0.171183	APOBEC4
SNV	input	404	0.183597	APOBR
SNV	input	405	0.0839832	APOC1
SNV	input	406	0.0839832	APOC2
SNV	input	407	0.0766343	APOC3
SNV	input	408	0.0421534	APOC4
SNV	input	409	0.111376	APOD
SNV	input	410	0.0424138	APOE
SNV	input	411	0.118736	APOH
SNV	input	412	0.108299	APOL1
SNV	input	413	0.0421534	APOOL
SNV	input	414	0.206079	APP
SNV	input	415	0.0421534	APRT
SNV	input	416	0.101636	AQP1
SNV	input	417	0.283084	AQP10
SNV	input	418	0.112743	AQP12A
SNV	input	419	0.108299	AQP2
SNV	input	420	0.157299	AQP3
SNV	input	421	0.112854	AQP4
SNV	input	422	0.112913	AQP6
SNV	input	423	0.0929432	AQP7
SNV	input	424	0.0596676	AQP8
SNV	input	425	0.189075	AQP9
SNV	input	426	0.217036	AQR
SNV	input	427	0.167829	AR
SNV	input	428	0.118736	ARAF
SNV	input	429	0.239998	ARAP1
SNV	input	430	0.30569	ARAP2
SNV	input	431	0.195766	ARAP3
SNV	input	432	0.0732551	ARC
SNV	input	433	0.0766343	ARCN1
SNV	input	434	0.0421534	AREG
SNV	input	435	0.179884	AREL1
SNV	input	436	0.0596676	ARF1
SNV	input	437	0.0421534	ARF3
SNV	input	438	0.0421534	ARFGAP1
SNV	input	439	0.124977	ARFGAP2
SNV	input	440	0.0598759	ARFGAP3
SNV	input	441	0.215075	ARFGEF2
SNV	input	442	0.0766343	ARFRP1
SNV	input	443	0.108299	ARG1
SNV	input	444	0.140414	ARHGAP1
SNV	input	445	0.155862	ARHGAP10
SNV	input	446	0.21947	ARHGAP11A
SNV	input	447	0.0839832	ARHGAP11B
SNV	input	448	0.201849	ARHGAP12
SNV	input	449	0.24249	ARHGAP15
SNV	input	450	0.179884	ARHGAP17
SNV	input	451	0.125105	ARHGAP18
SNV	input	452	0.150594	ARHGAP19
SNV	input	453	0.209401	ARHGAP20
SNV	input	454	0.269565	ARHGAP21
SNV	input	455	0.112743	ARHGAP22
SNV	input	456	0.19484	ARHGAP24
SNV	input	457	0.311158	ARHGAP25
SNV	input	458	0.0839832	ARHGAP26
SNV	input	459	0.168135	ARHGAP27
SNV	input	460	0.118736	ARHGAP28
SNV	input	461	0.167821	ARHGAP29
SNV	input	462	0.155967	ARHGAP30
SNV	input	463	0.245482	ARHGAP31
SNV	input	464	0.321045	ARHGAP32
SNV	input	465	0.227859	ARHGAP33
SNV	input	466	0.276681	ARHGAP35
SNV	input	467	0.132542	ARHGAP39
SNV	input	468	0.166289	ARHGAP4
SNV	input	469	0.187035	ARHGAP44
SNV	input	470	0.216805	ARHGAP5
SNV	input	471	0.256323	ARHGAP6
SNV	input	472	0.176346	ARHGAP9
SNV	input	473	0.0839832	ARHGDIB
SNV	input	474	0.101863	ARHGEF1
SNV	input	475	0.206079	ARHGEF10
SNV	input	476	0.15587	ARHGEF10L
SNV	input	477	0.909651	ARHGEF11
SNV	input	478	0.27696	ARHGEF12
SNV	input	479	0.183695	ARHGEF15
SNV	input	480	0.0839832	ARHGEF16
SNV	input	481	0.228204	ARHGEF17
SNV	input	482	0.140414	ARHGEF18
SNV	input	483	0.112913	ARHGEF19
SNV	input	484	0.145499	ARHGEF2
SNV	input	485	0.166397	ARHGEF25
SNV	input	486	0.125237	ARHGEF26
SNV	input	487	0.155666	ARHGEF28
SNV	input	488	0.145499	ARHGEF3
SNV	input	489	0.140414	ARHGEF35
SNV	input	490	0.155967	ARHGEF37
SNV	input	491	0.108299	ARHGEF38
SNV	input	492	0.0421534	ARHGEF39
SNV	input	493	0.131614	ARHGEF4
SNV	input	494	1.22877	ARHGEF40
SNV	input	495	1.67504	ARHGEF5
SNV	input	496	0.280521	ARHGEF6
SNV	input	497	0.201689	ARHGEF7
SNV	input	498	0.131651	ARHGEF9
SNV	input	499	0.35028	ARID1A
SNV	input	500	0.291545	ARID1B
SNV	input	501	0.341294	ARID2
SNV	input	502	0.0421534	ARID3A
SNV	input	503	0.227612	ARID4A
SNV	input	504	0.167821	ARID4B
SNV	input	505	0.112743	ARIH1
SNV	input	506	0.101783	ARIH2
SNV	input	507	0.0421534	ARL1
SNV	input	508	0.112743	ARL13B
SNV	input	509	0.112743	ARL2
SNV	input	510	0.0421534	ARL2BP
SNV	input	511	0.0598759	ARL8A
SNV	input	512	0.108299	ARMC8
SNV	input	513	0.110116	ARMCX3
SNV	input	514	0.15561	ARNT
SNV	input	515	0.137886	ARNT2
SNV	input	516	0.112743	ARNTL
SNV	input	517	0.125067	ARNTL2
SNV	input	518	0.108299	ARPC2
SNV	input	519	0.0424476	ARPC3
SNV	input	520	0.0421534	ARPP19
SNV	input	521	0.0598759	ARRB1
SNV	input	522	0.132654	ARRB2
SNV	input	523	0.140357	ARSB
SNV	input	524	0.159301	ARSD
SNV	input	525	0.270354	ARSF
SNV	input	526	0.181534	ARSG
SNV	input	527	0.191736	ARSH
SNV	input	528	0.206181	ARSI
SNV	input	529	0.214964	ARSJ
SNV	input	530	0.112743	ARSK
SNV	input	531	0.0929432	ARSL
SNV	input	532	0.101783	ARV1
SNV	input	533	0.152623	AS3MT
SNV	input	534	0.112854	ASAH1
SNV	input	535	0.22214	ASAH2
SNV	input	536	0.267918	ASAP1
SNV	input	537	0.0421534	ASB1
SNV	input	538	0.201689	ASB10
SNV	input	539	0.131531	ASB11
SNV	input	540	0.131735	ASB12
SNV	input	541	0.0766343	ASB13
SNV	input	542	0.0766343	ASB14
SNV	input	543	0.242275	ASB15
SNV	input	544	0.0929432	ASB16
SNV	input	545	0.211938	ASB17
SNV	input	546	0.0766343	ASB18
SNV	input	547	0.234384	ASB2
SNV	input	548	0.179892	ASB3
SNV	input	549	0.159264	ASB4
SNV	input	550	0.236902	ASB5
SNV	input	551	0.0929432	ASB6
SNV	input	552	0.146151	ASB7
SNV	input	553	0.0839832	ASB8
SNV	input	554	0.125105	ASB9
SNV	input	555	0.0766343	ASCC1
SNV	input	556	0.125105	ASCC2
SNV	input	557	0.276681	ASCC3
SNV	input	558	0.320802	ASH1L
SNV	input	559	0.112743	ASH2L
SNV	input	560	0.152936	ASL
SNV	input	561	0.172452	ASMT
SNV	input	562	0.163526	ASNS
SNV	input	563	0.135836	ASPA
SNV	input	564	0.146151	ASPG
SNV	input	565	0.145379	ASPH
SNV	input	566	0.0839832	ASPN
SNV	input	567	0.101715	ASPSCR1
SNV	input	568	0.0930547	ASS1
SNV	input	569	0.204122	ASXL1
SNV	input	570	0.266366	ASXL2
SNV	input	571	0.0596676	ATAD1
SNV	input	572	0.23729	ATAD2
SNV	input	573	0.186304	ATAD3B
SNV	input	574	0.0766343	ATF1
SNV	input	575	0.176234	ATF2
SNV	input	576	0.0839832	ATF4
SNV	input	577	0.163414	ATF6
SNV	input	578	0.266803	ATF7IP
SNV	input	579	0.108299	ATG14
SNV	input	580	0.0929432	ATG5
SNV	input	581	0.137886	ATG7
SNV	input	582	0.14049	ATG9A
SNV	input	583	0.150594	ATIC
SNV	input	584	0.38552	ATM
SNV	input	585	1.65966	ATN1
SNV	input	586	0.337264	ATP10B
SNV	input	587	0.316912	ATP10D
SNV	input	588	0.176234	ATP11A
SNV	input	589	0.145379	ATP11B
SNV	input	590	1.06145	ATP11C
SNV	input	591	0.220609	ATP12A
SNV	input	592	0.108459	ATP13A1
SNV	input	593	0.189187	ATP13A2
SNV	input	594	0.21293	ATP13A4
SNV	input	595	0.237004	ATP13A5
SNV	input	596	0.14049	ATP1A1
SNV	input	597	0.307299	ATP1A2
SNV	input	598	0.186111	ATP1A3
SNV	input	599	0.286758	ATP1A4
SNV	input	600	0.125105	ATP1B1
SNV	input	601	0.0766343	ATP1B2
SNV	input	602	0.0766343	ATP1B3
SNV	input	603	1.27404	ATP2A1
SNV	input	604	0.208942	ATP2A2
SNV	input	605	0.155967	ATP2A3
SNV	input	606	0.191746	ATP2B1
SNV	input	607	0.300971	ATP2B2
SNV	input	608	0.939743	ATP2B3
SNV	input	609	0.201759	ATP2B4
SNV	input	610	0.211848	ATP2C1
SNV	input	611	0.0424476	ATP2C2
SNV	input	612	0.227612	ATP4A
SNV	input	613	0.108667	ATP5F1A
SNV	input	614	0.152453	ATP5F1B
SNV	input	615	0.118736	ATP5F1C
SNV	input	616	0.0421534	ATP5F1E
SNV	input	617	0.111376	ATP5MC1
SNV	input	618	0.0421534	ATP5MC2
SNV	input	619	0.0841915	ATP5MC3
SNV	input	620	0.108299	ATP5MF
SNV	input	621	0.0766343	ATP5MG
SNV	input	622	0.0931134	ATP5PB
SNV	input	623	0.109984	ATP6AP1
SNV	input	624	0.118883	ATP6AP2
SNV	input	625	0.124955	ATP6V0A1
SNV	input	626	0.135836	ATP6V0A2
SNV	input	627	1.361	ATP6V0A4
SNV	input	628	0.0839832	ATP6V0B
SNV	input	629	0.0839832	ATP6V0C
SNV	input	630	0.189054	ATP6V0D2
SNV	input	631	0.0766343	ATP6V0E1
SNV	input	632	0.0766343	ATP6V0E2
SNV	input	633	0.125105	ATP6V1A
SNV	input	634	0.153015	ATP6V1B1
SNV	input	635	0.112854	ATP6V1B2
SNV	input	636	0.214939	ATP6V1C1
SNV	input	637	0.0839832	ATP6V1C2
SNV	input	638	0.108299	ATP6V1D
SNV	input	639	0.0839832	ATP6V1E1
SNV	input	640	0.109852	ATP6V1E2
SNV	input	641	0.0839832	ATP6V1F
SNV	input	642	0.0421534	ATP6V1G2
SNV	input	643	0.125105	ATP6V1H
SNV	input	644	0.315704	ATP7A
SNV	input	645	0.294133	ATP7B
SNV	input	646	0.176234	ATP8A1
SNV	input	647	0.34586	ATP8A2
SNV	input	648	0.155798	ATP8B1
SNV	input	649	0.212343	ATP8B2
SNV	input	650	1.17799	ATP8B3
SNV	input	651	0.270766	ATP8B4
SNV	input	652	0.186283	ATP9A
SNV	input	653	0.176234	ATP9B
SNV	input	654	0.307662	ATR
SNV	input	655	0.176234	ATRIP
SNV	input	656	0.343428	ATRX
SNV	input	657	2.49885	ATXN3
SNV	input	658	0.150594	ATXN3L
SNV	input	659	0.0766343	ATXN7
SNV	input	660	0.0766343	ATXN7L3
SNV	input	661	0.0733139	AURKB
SNV	input	662	0.237066	AUTS2
SNV	input	663	0.112743	AVEN
SNV	input	664	0.236944	AVPR1A
SNV	input	665	0.140414	AVPR1B
SNV	input	666	0.140414	AVPR2
SNV	input	667	0.110116	AWAT1
SNV	input	668	0.0424476	AWAT2
SNV	input	669	0.159301	AXIN1
SNV	input	670	0.140357	AXIN2
SNV	input	671	0.110116	AXL
SNV	input	672	0.14049	AZGP1
SNV	input	673	0.0733139	AZIN1
SNV	input	674	0.0421534	AZIN2
SNV	input	675	0.0766343	AZU1
SNV	input	676	0.149966	B2M
SNV	input	677	0.108299	B3GALNT1
SNV	input	678	0.0931134	B3GALT2
SNV	input	679	0.0421534	B3GALT4
SNV	input	680	0.0839832	B3GALT5
SNV	input	681	0.0421534	B3GALT6
SNV	input	682	0.132824	B3GAT1
SNV	input	683	0.161209	B3GAT2
SNV	input	684	0.0596676	B3GAT3
SNV	input	685	0.108299	B3GLCT
SNV	input	686	1.9605	B3GNT2
SNV	input	687	0.135836	B3GNT3
SNV	input	688	0.0839832	B3GNT4
SNV	input	689	0.101636	B3GNT5
SNV	input	690	1.62902	B3GNT6
SNV	input	691	0.0945993	B3GNT7
SNV	input	692	0.111376	B3GNT8
SNV	input	693	0.150594	B4GALNT1
SNV	input	694	0.161308	B4GALNT2
SNV	input	695	0.0421534	B4GALT1
SNV	input	696	0.0731437	B4GALT2
SNV	input	697	0.0421534	B4GALT3
SNV	input	698	0.0766343	B4GALT4
SNV	input	699	0.159264	B4GALT5
SNV	input	700	0.232326	B4GALT6
SNV	input	701	0.181822	B4GAT1
SNV	input	702	0.0424476	B9D1
SNV	input	703	0.0421534	B9D2
SNV	input	704	0.127579	BAAT
SNV	input	705	0.0766343	BABAM1
SNV	input	706	0.112743	BACE1
SNV	input	707	0.201849	BACH1
SNV	input	708	0.0421534	BAD
SNV	input	709	0.0421534	BAG2
SNV	input	710	0.152623	BAG3
SNV	input	711	0.108459	BAG5
SNV	input	712	0.118736	BAG6
SNV	input	713	0.0732551	BAIAP2
SNV	input	714	0.132542	BAIAP2L1
SNV	input	715	0.0929432	BAIAP2L2
SNV	input	716	0.0839832	BAK1
SNV	input	717	0.0421534	BANF1
SNV	input	718	0.112743	BANP
SNV	input	719	0.163414	BAP1
SNV	input	720	0.215075	BARD1
SNV	input	721	0.170115	BASP1
SNV	input	722	0.152794	BAX
SNV	input	723	0.159922	BAZ1B
SNV	input	724	0.187193	BAZ2A
SNV	input	725	0.163414	BBOX1
SNV	input	726	0.14049	BBS10
SNV	input	727	0.145416	BBS12
SNV	input	728	1.361	BBS2
SNV	input	729	0.0839832	BBS4
SNV	input	730	0.152936	BBS5
SNV	input	731	0.186197	BBS7
SNV	input	732	0.244039	BBS9
SNV	input	733	0.289183	BCAN
SNV	input	734	0.112854	BCAP31
SNV	input	735	0.0841915	BCAR1
SNV	input	736	0.0766343	BCAS2
SNV	input	737	0.0839832	BCDIN3D
SNV	input	738	0.341625	BCHE
SNV	input	739	0.22473	BCKDHB
SNV	input	740	0.108299	BCKDK
SNV	input	741	0.112743	BCL10
SNV	input	742	0.298472	BCL11A
SNV	input	743	0.152453	BCL2
SNV	input	744	0.0766343	BCL2A1
SNV	input	745	0.0766343	BCL2L1
SNV	input	746	0.132654	BCL2L11
SNV	input	747	0.0421534	BCL2L14
SNV	input	748	0.161209	BCL6
SNV	input	749	0.181713	BCL9
SNV	input	750	0.215128	BCL9L
SNV	input	751	0.171051	BCO1
SNV	input	752	0.208834	BCO2
SNV	input	753	1.21296	BCR
SNV	input	754	0.0766343	BCS1L
SNV	input	755	0.101783	BDH1
SNV	input	756	2.47454	BDH2
SNV	input	757	0.0421534	BDKRB1
SNV	input	758	0.0598759	BDKRB2
SNV	input	759	0.0766343	BDNF
SNV	input	760	0.0766343	BECN1
SNV	input	761	0.0839832	BEGAIN
SNV	input	762	0.0421534	BET1
SNV	input	763	0.0421534	BET1L
SNV	input	764	0.0766343	BEX3
SNV	input	765	0.0424476	BGLAP
SNV	input	766	0.0929432	BGN
SNV	input	767	0.0421534	BHLHE22
SNV	input	768	0.0841435	BHLHE40
SNV	input	769	0.176346	BHMT
SNV	input	770	0.221961	BICD1
SNV	input	771	0.0929432	BICD2
SNV	input	772	0.0839832	BID
SNV	input	773	0.176367	BIN2
SNV	input	774	0.0839832	BIRC2
SNV	input	775	0.132542	BIRC3
SNV	input	776	0.0424476	BIRC5
SNV	input	777	0.845087	BIRC6
SNV	input	778	0.159264	BIRC7
SNV	input	779	0.219578	BLK
SNV	input	780	0.176367	BLM
SNV	input	781	1.77461	BLMH
SNV	input	782	0.0841435	BLNK
SNV	input	783	0.0421534	BLOC1S3
SNV	input	784	0.172593	BLOC1S4
SNV	input	785	0.0930547	BLVRA
SNV	input	786	0.135836	BLZF1
SNV	input	787	0.0421534	BMF
SNV	input	788	0.118815	BMI1
SNV	input	789	0.161209	BMP1
SNV	input	790	0.242365	BMP10
SNV	input	791	0.163638	BMP15
SNV	input	792	0.0424138	BMP2
SNV	input	793	0.152936	BMP4
SNV	input	794	0.22473	BMP7
SNV	input	795	0.135915	BMPR1A
SNV	input	796	0.187763	BMPR1B
SNV	input	797	0.163436	BMPR2
SNV	input	798	0.970098	BMS1
SNV	input	799	0.261801	BMT2
SNV	input	800	0.109852	BMX
SNV	input	801	0.108299	BNIP1
SNV	input	802	0.0839832	BNIP2
SNV	input	803	0.0766343	BNIP3L
SNV	input	804	0.230784	BOC
SNV	input	805	0.0766343	BOD1
SNV	input	806	0.381243	BOD1L1
SNV	input	807	0.0596676	BOP1
SNV	input	808	0.157299	BORA
SNV	input	809	0.0948635	BPGM
SNV	input	810	0.218486	BPI
SNV	input	811	0.183593	BPIFB2
SNV	input	812	0.85691	BRAF
SNV	input	813	0.132542	BRAP
SNV	input	814	0.27696	BRCA1
SNV	input	815	0.304536	BRCA2
SNV	input	816	2.03483	BRCC3
SNV	input	817	0.101636	BRD1
SNV	input	818	0.163414	BRD2
SNV	input	819	0.200957	BRD4
SNV	input	820	0.112743	BRD7
SNV	input	821	0.198291	BRD8
SNV	input	822	0.170115	BRF1
SNV	input	823	0.0848306	BRF2
SNV	input	824	0.242357	BRIP1
SNV	input	825	0.0421534	BRMS1
SNV	input	826	0.113195	BRPF1
SNV	input	827	0.159301	BRPF3
SNV	input	828	0.145499	BRS3
SNV	input	829	0.0841435	BSG
SNV	input	830	0.296621	BSN
SNV	input	831	0.0929432	BST1
SNV	input	832	0.101636	BST2
SNV	input	833	0.0766343	BTBD1
SNV	input	834	0.101636	BTBD6
SNV	input	835	0.0424476	BTC
SNV	input	836	0.202119	BTD
SNV	input	837	0.112743	BTG1
SNV	input	838	0.0839832	BTG2
SNV	input	839	0.14049	BTG4
SNV	input	840	0.266944	BTK
SNV	input	841	0.187193	BTN2A1
SNV	input	842	0.19484	BTN2A2
SNV	input	843	0.117608	BTN3A1
SNV	input	844	0.125088	BTN3A2
SNV	input	845	0.153163	BTN3A3
SNV	input	846	0.189075	BTNL2
SNV	input	847	0.155653	BTNL8
SNV	input	848	0.125105	BTNL9
SNV	input	849	0.232187	BTRC
SNV	input	850	0.228565	BUB1
SNV	input	851	0.252388	BUB1B
SNV	input	852	0.0731437	BUB3
SNV	input	853	0.137775	BUD13
SNV	input	854	0.0766343	BUD31
SNV	input	855	0.0766343	BYSL
SNV	input	856	0.0421534	C1D
SNV	input	857	0.159264	C1GALT1
SNV	input	858	0.101783	C1GALT1C1
SNV	input	859	0.198197	C1QB
SNV	input	860	0.109852	C1QC
SNV	input	861	0.112743	C1R
SNV	input	862	0.0596676	C1S
SNV	input	863	2.05463	C2
SNV	input	864	0.300783	C2CD3
SNV	input	865	0.201759	C2CD5
SNV	input	866	0.0421534	C2orf49
SNV	input	867	0.212027	C3
SNV	input	868	0.183695	C3AR1
SNV	input	869	0.0766343	C4A
SNV	input	870	0.0421534	C4B
SNV	input	871	0.135983	C4BPA
SNV	input	872	0.0421534	C4BPB
SNV	input	873	1.4597	C5
SNV	input	874	0.118736	C5AR1
SNV	input	875	0.0929432	C5AR2
SNV	input	876	0.312009	C6
SNV	input	877	0.0421534	C6orf120
SNV	input	878	1.49647	C7
SNV	input	879	0.256467	C8A
SNV	input	880	0.971692	C8B
SNV	input	881	0.21808	C9
SNV	input	882	0.135836	CA1
SNV	input	883	0.0598759	CA12
SNV	input	884	0.0766343	CA13
SNV	input	885	0.0733139	CA14
SNV	input	886	0.0930547	CA2
SNV	input	887	0.206083	CA3
SNV	input	888	0.15561	CA4
SNV	input	889	0.0766343	CA5A
SNV	input	890	0.0733139	CA5B
SNV	input	891	0.112913	CA6
SNV	input	892	0.176367	CA9
SNV	input	893	0.0421534	CAB39
SNV	input	894	0.118736	CAB39L
SNV	input	895	0.155967	CABIN1
SNV	input	896	0.11911	CABLES1
SNV	input	897	0.0930547	CABP1
SNV	input	898	0.366004	CACNA1B
SNV	input	899	0.355443	CACNA1C
SNV	input	900	0.245407	CACNA1D
SNV	input	901	0.548089	CACNA1E
SNV	input	902	0.272387	CACNA1G
SNV	input	903	0.31993	CACNA1H
SNV	input	904	0.267852	CACNA1I
SNV	input	905	0.303152	CACNA1S
SNV	input	906	0.412491	CACNA2D1
SNV	input	907	0.283439	CACNA2D3
SNV	input	908	0.153015	CACNB1
SNV	input	909	1.0658	CACNB2
SNV	input	910	0.0421534	CACNB3
SNV	input	911	0.0596676	CACNB4
SNV	input	912	0.170863	CACNG2
SNV	input	913	1.07886	CACNG3
SNV	input	914	0.0845355	CACNG4
SNV	input	915	0.217322	CACNG6
SNV	input	916	0.172354	CACNG7
SNV	input	917	0.109984	CACNG8
SNV	input	918	0.118736	CACTIN
SNV	input	919	0.187193	CADM1
SNV	input	920	1.11269	CADM2
SNV	input	921	0.218486	CADM3
SNV	input	922	0.125237	CALB1
SNV	input	923	1.16331	CALCA
SNV	input	924	0.109984	CALCB
SNV	input	925	0.280647	CALCR
SNV	input	926	1.01838	CALCRL
SNV	input	927	0.21752	CALD1
SNV	input	928	0.0839832	CALM1
SNV	input	929	0.111376	CALML5
SNV	input	930	0.0421534	CALR
SNV	input	931	0.170919	CALU
SNV	input	932	0.108299	CAMK1
SNV	input	933	0.132983	CAMK2A
SNV	input	934	0.181624	CAMK2B
SNV	input	935	0.125293	CAMK2D
SNV	input	936	0.0421534	CAMK2G
SNV	input	937	0.218568	CAMK4
SNV	input	938	0.118736	CAMKK1
SNV	input	939	0.112743	CAMKK2
SNV	input	940	0.118736	CAMLG
SNV	input	941	0.0947314	CAMP
SNV	input	942	0.198212	CAND1
SNV	input	943	0.146151	CANT1
SNV	input	944	0.15561	CANX
SNV	input	945	0.140357	CAP2
SNV	input	946	0.0929432	CAPN1
SNV	input	947	0.171051	CAPN2
SNV	input	948	0.0766343	CAPNS1
SNV	input	949	0.108299	CAPNS2
SNV	input	950	0.0421534	CAPZA1
SNV	input	951	0.112743	CAPZA2
SNV	input	952	0.125237	CAPZA3
SNV	input	953	0.345125	CARD11
SNV	input	954	0.159301	CARD8
SNV	input	955	0.152453	CARD9
SNV	input	956	0.112743	CARM1
SNV	input	957	0.187363	CARNS1
SNV	input	958	0.0929432	CARS1
SNV	input	959	0.108299	CARS2
SNV	input	960	0.15561	CASC3
SNV	input	961	0.131735	CASK
SNV	input	962	1.43415	CASP1
SNV	input	963	0.159385	CASP10
SNV	input	964	0.132654	CASP14
SNV	input	965	0.263316	CASP2
SNV	input	966	0.135836	CASP3
SNV	input	967	0.201078	CASP4
SNV	input	968	0.209113	CASP5
SNV	input	969	0.0839832	CASP6
SNV	input	970	0.0598759	CASP7
SNV	input	971	0.171051	CASP8
SNV	input	972	0.201895	CASP8AP2
SNV	input	973	1.62902	CASP9
SNV	input	974	0.159385	CASQ1
SNV	input	975	0.118883	CASQ2
SNV	input	976	0.331884	CASR
SNV	input	977	0.140357	CAST
SNV	input	978	0.132775	CAT
SNV	input	979	0.201557	CATSPER2
SNV	input	980	0.135836	CATSPER3
SNV	input	981	0.0596676	CATSPER4
SNV	input	982	0.125237	CATSPERB
SNV	input	983	0.144008	CATSPERD
SNV	input	984	1.20639	CATSPERG
SNV	input	985	0.0421534	CAV1
SNV	input	986	0.108299	CAV2
SNV	input	987	0.112743	CAV3
SNV	input	988	0.108459	CBFA2T2
SNV	input	989	0.0424476	CBFB
SNV	input	990	0.163414	CBL
SNV	input	991	0.191947	CBLB
SNV	input	992	0.137998	CBLIF
SNV	input	993	0.0732551	CBLL1
SNV	input	994	0.206079	CBLL2
SNV	input	995	0.0421534	CBR1
SNV	input	996	0.0839832	CBR4
SNV	input	997	0.0766343	CBX1
SNV	input	998	0.159301	CBX2
SNV	input	999	0.118736	CBX3
SNV	input	1000	2.55163	CBX4
SNV	input	1001	0.059828	CBX5
SNV	input	1002	0.0424138	CBX6
SNV	input	1003	0.132775	CBX8
SNV	input	1004	0.152936	CC2D1B
SNV	input	1005	0.125369	CC2D2A
SNV	input	1006	0.112743	CCAR1
SNV	input	1007	0.0839832	CCAR2
SNV	input	1008	0.0839832	CCDC115
SNV	input	1009	0.0596676	CCDC22
SNV	input	1010	0.0931134	CCDC59
SNV	input	1011	0.172423	CCDC8
SNV	input	1012	0.264319	CCDC88A
SNV	input	1013	0.0766343	CCK
SNV	input	1014	0.239592	CCKAR
SNV	input	1015	0.303167	CCKBR
SNV	input	1016	0.0731437	CCL1
SNV	input	1017	0.0766343	CCL11
SNV	input	1018	0.0734841	CCL13
SNV	input	1019	0.0929432	CCL16
SNV	input	1020	0.0931134	CCL17
SNV	input	1021	0.0766343	CCL19
SNV	input	1022	0.0839832	CCL2
SNV	input	1023	0.0841915	CCL20
SNV	input	1024	0.108299	CCL21
SNV	input	1025	0.146151	CCL22
SNV	input	1026	0.135983	CCL23
SNV	input	1027	0.0766343	CCL25
SNV	input	1028	0.101783	CCL28
SNV	input	1029	0.108299	CCL4
SNV	input	1030	0.140414	CCL7
SNV	input	1031	0.137775	CCNA1
SNV	input	1032	0.118883	CCNA2
SNV	input	1033	0.108299	CCNB1
SNV	input	1034	0.132775	CCND1
SNV	input	1035	0.0846831	CCND2
SNV	input	1036	3.3444	CCND3
SNV	input	1037	0.15561	CCNE1
SNV	input	1038	0.0841435	CCNE2
SNV	input	1039	0.140357	CCNF
SNV	input	1040	0.0424476	CCNG1
SNV	input	1041	0.0930547	CCNH
SNV	input	1042	0.101636	CCNT1
SNV	input	1043	0.15561	CCNT2
SNV	input	1044	0.189411	CCP110
SNV	input	1045	0.0931134	CCR1
SNV	input	1046	0.0766343	CCR10
SNV	input	1047	0.159301	CCR2
SNV	input	1048	0.118883	CCR3
SNV	input	1049	0.108299	CCR4
SNV	input	1050	0.140357	CCR5
SNV	input	1051	0.167821	CCR6
SNV	input	1052	0.14049	CCR8
SNV	input	1053	0.0766343	CCRL2
SNV	input	1054	0.157299	CCS
SNV	input	1055	0.118815	CCT2
SNV	input	1056	0.0421534	CCT3
SNV	input	1057	0.144113	CCT4
SNV	input	1058	0.135836	CCT5
SNV	input	1059	0.144113	CCT6A
SNV	input	1060	0.187669	CCT6B
SNV	input	1061	0.17041	CCT7
SNV	input	1062	0.108299	CCT8
SNV	input	1063	0.059828	CCZ1
SNV	input	1064	0.0841915	CCZ1B
SNV	input	1065	0.256253	CD109
SNV	input	1066	0.0839832	CD14
SNV	input	1067	0.0766343	CD160
SNV	input	1068	0.405255	CD163
SNV	input	1069	0.203801	CD177
SNV	input	1070	0.163526	CD180
SNV	input	1071	0.135836	CD19
SNV	input	1072	0.474306	CD1A
SNV	input	1073	0.195937	CD1B
SNV	input	1074	0.232187	CD1C
SNV	input	1075	0.219564	CD1D
SNV	input	1076	0.152936	CD200
SNV	input	1077	0.212027	CD200R1
SNV	input	1078	0.153015	CD207
SNV	input	1079	1.62915	CD209
SNV	input	1080	0.227735	CD22
SNV	input	1081	0.195733	CD226
SNV	input	1082	0.0839832	CD247
SNV	input	1083	0.0766343	CD274
SNV	input	1084	0.0839832	CD28
SNV	input	1085	0.118736	CD2AP
SNV	input	1086	0.118736	CD300A
SNV	input	1087	0.159264	CD300C
SNV	input	1088	0.145379	CD300E
SNV	input	1089	0.176234	CD300LB
SNV	input	1090	0.195034	CD300LD
SNV	input	1091	0.112743	CD300LF
SNV	input	1092	0.125105	CD300LG
SNV	input	1093	0.0421534	CD320
SNV	input	1094	0.240105	CD33
SNV	input	1095	0.221961	CD34
SNV	input	1096	0.0929432	CD36
SNV	input	1097	0.0841915	CD38
SNV	input	1098	0.132775	CD3D
SNV	input	1099	0.0421534	CD3E
SNV	input	1100	0.60237	CD4
SNV	input	1101	0.0839832	CD40
SNV	input	1102	0.191842	CD40LG
SNV	input	1103	0.131945	CD44
SNV	input	1104	0.0421534	CD46
SNV	input	1105	0.135836	CD47
SNV	input	1106	0.118883	CD53
SNV	input	1107	0.0839832	CD55
SNV	input	1108	0.0766343	CD58
SNV	input	1109	0.0766343	CD63
SNV	input	1110	0.108459	CD72
SNV	input	1111	0.0839832	CD79A
SNV	input	1112	0.0839832	CD79B
SNV	input	1113	0.172423	CD80
SNV	input	1114	0.0839832	CD81
SNV	input	1115	0.234523	CD86
SNV	input	1116	0.118883	CD8A
SNV	input	1117	0.159264	CD8B
SNV	input	1118	0.0839832	CD9
SNV	input	1119	0.250996	CD93
SNV	input	1120	0.176925	CD96
SNV	input	1121	0.132654	CD99
SNV	input	1122	0.0596676	CDA
SNV	input	1123	0.176234	CDC14A
SNV	input	1124	0.108299	CDC14B
SNV	input	1125	0.112743	CDC16
SNV	input	1126	0.163414	CDC20
SNV	input	1127	0.132654	CDC23
SNV	input	1128	0.132542	CDC25A
SNV	input	1129	0.0596676	CDC25B
SNV	input	1130	0.125179	CDC25C
SNV	input	1131	0.112743	CDC27
SNV	input	1132	0.108299	CDC34
SNV	input	1133	0.0734841	CDC37
SNV	input	1134	0.108299	CDC37L1
SNV	input	1135	0.135836	CDC40
SNV	input	1136	0.0839832	CDC42
SNV	input	1137	0.199987	CDC42BPA
SNV	input	1138	0.117849	CDC42BPB
SNV	input	1139	0.0421534	CDC42EP1
SNV	input	1140	0.0430023	CDC42EP2
SNV	input	1141	0.0766343	CDC42EP3
SNV	input	1142	0.0839832	CDC42EP4
SNV	input	1143	0.0424138	CDC45
SNV	input	1144	0.198305	CDC5L
SNV	input	1145	0.0929432	CDC6
SNV	input	1146	0.202007	CDC7
SNV	input	1147	0.202007	CDC73
SNV	input	1148	0.0421534	CDCA8
SNV	input	1149	0.187193	CDH1
SNV	input	1150	0.591347	CDH10
SNV	input	1151	0.349246	CDH11
SNV	input	1152	0.748147	CDH12
SNV	input	1153	1.17009	CDH13
SNV	input	1154	0.183593	CDH15
SNV	input	1155	0.272478	CDH17
SNV	input	1156	0.464877	CDH18
SNV	input	1157	0.299574	CDH19
SNV	input	1158	0.34154	CDH2
SNV	input	1159	0.380643	CDH23
SNV	input	1160	0.194836	CDH24
SNV	input	1161	0.19484	CDH3
SNV	input	1162	0.277222	CDH4
SNV	input	1163	0.150594	CDH5
SNV	input	1164	0.398827	CDH6
SNV	input	1165	0.440634	CDH7
SNV	input	1166	0.426621	CDH8
SNV	input	1167	0.448415	CDH9
SNV	input	1168	0.0839832	CDK1
SNV	input	1169	0.0421534	CDK11A
SNV	input	1170	0.0841435	CDK11B
SNV	input	1171	0.285242	CDK12
SNV	input	1172	0.140357	CDK13
SNV	input	1173	0.0421534	CDK19
SNV	input	1174	0.152623	CDK4
SNV	input	1175	0.112743	CDK5
SNV	input	1176	0.108299	CDK5R1
SNV	input	1177	0.0424476	CDK5R2
SNV	input	1178	0.215042	CDK5RAP2
SNV	input	1179	0.135836	CDK6
SNV	input	1180	0.0931134	CDK7
SNV	input	1181	0.201078	CDK8
SNV	input	1182	0.108459	CDK9
SNV	input	1183	0.0766343	CDKN1A
SNV	input	1184	0.15561	CDKN1B
SNV	input	1185	0.289118	CDKN2A
SNV	input	1186	0.108299	CDKN2D
SNV	input	1187	0.0421534	CDO1
SNV	input	1188	0.131493	CDON
SNV	input	1189	2.05463	CDS1
SNV	input	1190	0.187363	CDS2
SNV	input	1191	0.108299	CDSN
SNV	input	1192	0.152936	CDT1
SNV	input	1193	0.132542	CEACAM1
SNV	input	1194	0.0766343	CEACAM3
SNV	input	1195	0.112743	CEACAM6
SNV	input	1196	0.117608	CEACAM8
SNV	input	1197	0.173149	CEBPE
SNV	input	1198	0.0421534	CEBPG
SNV	input	1199	0.0839832	CELA2A
SNV	input	1200	0.167821	CEMIP
SNV	input	1201	2.05452	CENPA
SNV	input	1202	0.153015	CENPC
SNV	input	1203	0.316102	CENPE
SNV	input	1204	0.369768	CENPF
SNV	input	1205	0.118736	CENPH
SNV	input	1206	0.191647	CENPI
SNV	input	1207	0.198399	CENPJ
SNV	input	1208	0.145499	CENPK
SNV	input	1209	0.0839832	CENPL
SNV	input	1210	0.0421534	CENPN
SNV	input	1211	0.0841435	CENPP
SNV	input	1212	0.132542	CENPT
SNV	input	1213	0.0839832	CENPU
SNV	input	1214	0.135836	CEP131
SNV	input	1215	0.221984	CEP135
SNV	input	1216	1.04027	CEP152
SNV	input	1217	1.20232	CEP162
SNV	input	1218	0.251448	CEP164
SNV	input	1219	0.253536	CEP192
SNV	input	1220	0.219564	CEP250
SNV	input	1221	0.0848306	CEP290
SNV	input	1222	0.150706	CEP41
SNV	input	1223	0.0839832	CEP43
SNV	input	1224	0.118736	CEP57
SNV	input	1225	0.140357	CEP63
SNV	input	1226	0.0734841	CEP70
SNV	input	1227	0.118736	CEP72
SNV	input	1228	0.118736	CEP76
SNV	input	1229	0.0929432	CEP78
SNV	input	1230	0.173187	CEP83
SNV	input	1231	0.22909	CEP89
SNV	input	1232	0.135836	CEP97
SNV	input	1233	0.0424138	CEPT1
SNV	input	1234	1.36113	CER1
SNV	input	1235	0.112743	CERK
SNV	input	1236	0.0766343	CERS2
SNV	input	1237	0.191737	CERS3
SNV	input	1238	0.0841915	CERS4
SNV	input	1239	0.108299	CERS5
SNV	input	1240	0.125237	CERS6
SNV	input	1241	0.766593	CERT1
SNV	input	1242	0.117608	CES1
SNV	input	1243	0.0424138	CES2
SNV	input	1244	0.125105	CES3
SNV	input	1245	0.163414	CETN1
SNV	input	1246	0.108299	CETN2
SNV	input	1247	0.137775	CETP
SNV	input	1248	0.0766343	CFB
SNV	input	1249	1.29268	CFC1
SNV	input	1250	0.341774	CFH
SNV	input	1251	0.166585	CFHR1
SNV	input	1252	0.176234	CFHR2
SNV	input	1253	0.195473	CFHR3
SNV	input	1254	0.275413	CFHR4
SNV	input	1255	0.248511	CFHR5
SNV	input	1256	0.180926	CFI
SNV	input	1257	0.111376	CFL1
SNV	input	1258	0.0421534	CFLAR
SNV	input	1259	0.112743	CFP
SNV	input	1260	0.176256	CFTR
SNV	input	1261	0.0424138	CGA
SNV	input	1262	0.0421534	CGB3
SNV	input	1263	0.183695	CGN
SNV	input	1264	0.0841915	CH25H
SNV	input	1265	0.0421534	CHAC1
SNV	input	1266	0.0421534	CHAC2
SNV	input	1267	0.260873	CHAT
SNV	input	1268	0.0766343	CHCHD1
SNV	input	1269	0.0421534	CHCHD2
SNV	input	1270	0.0839832	CHCHD3
SNV	input	1271	0.0421534	CHCHD4
SNV	input	1272	0.0766343	CHCHD5
SNV	input	1273	0.0839832	CHCHD6
SNV	input	1274	0.0766343	CHCHD7
SNV	input	1275	0.118736	CHD1
SNV	input	1276	0.145379	CHD1L
SNV	input	1277	0.225521	CHD3
SNV	input	1278	1.07833	CHD4
SNV	input	1279	0.977573	CHD8
SNV	input	1280	0.29645	CHD9
SNV	input	1281	0.0421534	CHDH
SNV	input	1282	0.118815	CHEK1
SNV	input	1283	0.167821	CHEK2
SNV	input	1284	0.125105	CHERP
SNV	input	1285	0.237066	CHGB
SNV	input	1286	0.101783	CHI3L1
SNV	input	1287	0.125105	CHIA
SNV	input	1288	0.14049	CHID1
SNV	input	1289	0.183593	CHIT1
SNV	input	1290	0.132542	CHKA
SNV	input	1291	0.0766343	CHKB
SNV	input	1292	0.380642	CHL1
SNV	input	1293	0.272387	CHM
SNV	input	1294	0.155667	CHML
SNV	input	1295	0.0931134	CHMP2B
SNV	input	1296	0.0766343	CHMP4A
SNV	input	1297	0.0930547	CHMP4B
SNV	input	1298	0.0931134	CHMP4C
SNV	input	1299	0.0766343	CHMP5
SNV	input	1300	0.0839832	CHMP6
SNV	input	1301	0.112743	CHMP7
SNV	input	1302	0.191737	CHN1
SNV	input	1303	0.0421534	CHN2
SNV	input	1304	0.0421534	CHP1
SNV	input	1305	0.131493	CHPF
SNV	input	1306	0.0929432	CHPF2
SNV	input	1307	0.0421534	CHPT1
SNV	input	1308	0.237153	CHRDL1
SNV	input	1309	0.14049	CHRM1
SNV	input	1310	0.331696	CHRM2
SNV	input	1311	0.322839	CHRM3
SNV	input	1312	0.135836	CHRM4
SNV	input	1313	0.159264	CHRM5
SNV	input	1314	0.109852	CHRNA2
SNV	input	1315	0.183593	CHRNA3
SNV	input	1316	0.25569	CHRNA4
SNV	input	1317	0.0596676	CHRNA5
SNV	input	1318	0.176234	CHRNA6
SNV	input	1319	0.145379	CHRNA7
SNV	input	1320	0.112743	CHRNA9
SNV	input	1321	0.161111	CHRNB2
SNV	input	1322	0.179779	CHRNB3
SNV	input	1323	1.20593	CHRNB4
SNV	input	1324	0.257319	CHRND
SNV	input	1325	0.0841915	CHRNE
SNV	input	1326	0.145379	CHRNG
SNV	input	1327	0.243629	CHST1
SNV	input	1328	0.0598759	CHST11
SNV	input	1329	0.145379	CHST12
SNV	input	1330	0.157299	CHST13
SNV	input	1331	0.0839832	CHST14
SNV	input	1332	0.15561	CHST15
SNV	input	1333	1.28164	CHST2
SNV	input	1334	0.0424138	CHST3
SNV	input	1335	0.132542	CHST4
SNV	input	1336	0.159264	CHST5
SNV	input	1337	0.145499	CHST6
SNV	input	1338	0.0421534	CHST7
SNV	input	1339	0.0766343	CHST9
SNV	input	1340	1.55691	CHSY1
SNV	input	1341	0.248431	CHSY3
SNV	input	1342	0.108299	CHTF18
SNV	input	1343	0.0421534	CHTF8
SNV	input	1344	0.140357	CHTOP
SNV	input	1345	0.145499	CHUK
SNV	input	1346	0.0929432	CIAO1
SNV	input	1347	0.0839832	CIAO3
SNV	input	1348	0.0421534	CIAPIN1
SNV	input	1349	0.0841915	CIB2
SNV	input	1350	0.108299	CIDEA
SNV	input	1351	0.0766343	CIDEC
SNV	input	1352	0.200957	CIITA
SNV	input	1353	0.232163	CIT
SNV	input	1354	0.0766343	CITED2
SNV	input	1355	0.183695	CKAP4
SNV	input	1356	0.190614	CKAP5
SNV	input	1357	0.0839832	CKM
SNV	input	1358	0.0421534	CKMT1A
SNV	input	1359	0.112913	CKMT2
SNV	input	1360	0.0421534	CKS1B
SNV	input	1361	0.214715	CLASP1
SNV	input	1362	0.125105	CLASP2
SNV	input	1363	0.137775	CLCN6
SNV	input	1364	0.163436	CLDN10
SNV	input	1365	0.101636	CLDN11
SNV	input	1366	0.108299	CLDN12
SNV	input	1367	0.186172	CLDN14
SNV	input	1368	0.0766343	CLDN15
SNV	input	1369	0.137886	CLDN16
SNV	input	1370	0.217326	CLDN17
SNV	input	1371	0.135836	CLDN18
SNV	input	1372	0.125105	CLDN2
SNV	input	1373	0.0596676	CLDN20
SNV	input	1374	0.0929432	CLDN22
SNV	input	1375	0.113024	CLDN4
SNV	input	1376	0.203704	CLDN8
SNV	input	1377	0.0600842	CLDN9
SNV	input	1378	0.112913	CLEC12A
SNV	input	1379	0.202231	CLEC1B
SNV	input	1380	0.0839832	CLEC2B
SNV	input	1381	0.0839832	CLEC2D
SNV	input	1382	0.0766343	CLEC3B
SNV	input	1383	0.0929432	CLEC4A
SNV	input	1384	0.132542	CLEC4C
SNV	input	1385	0.112913	CLEC4D
SNV	input	1386	0.0424476	CLEC4E
SNV	input	1387	0.131614	CLEC4G
SNV	input	1388	0.101931	CLEC4M
SNV	input	1389	0.125105	CLEC5A
SNV	input	1390	0.191737	CLEC6A
SNV	input	1391	0.112913	CLEC7A
SNV	input	1392	0.108299	CLIC2
SNV	input	1393	0.0929432	CLIC5
SNV	input	1394	0.145499	CLINT1
SNV	input	1395	1.21753	CLIP1
SNV	input	1396	0.109908	CLIP3
SNV	input	1397	0.112743	CLN3
SNV	input	1398	0.118736	CLOCK
SNV	input	1399	0.108299	CLP1
SNV	input	1400	0.0421534	CLPS
SNV	input	1401	0.0931134	CLPX
SNV	input	1402	0.211938	CLSPN
SNV	input	1403	0.0421534	CLTA
SNV	input	1404	0.227818	CLTC
SNV	input	1405	0.201849	CLTCL1
SNV	input	1406	0.17041	CLU
SNV	input	1407	0.202007	CLVS1
SNV	input	1408	0.237067	CLVS2
SNV	input	1409	0.16803	CMA1
SNV	input	1410	0.187193	CMAS
SNV	input	1411	0.0421534	CMC4
SNV	input	1412	0.220758	CMKLR1
SNV	input	1413	0.0421534	CMPK1
SNV	input	1414	0.0421534	CNBP
SNV	input	1415	0.159301	CNDP2
SNV	input	1416	0.159301	CNGA1
SNV	input	1417	0.282299	CNGA2
SNV	input	1418	0.183593	CNGA4
SNV	input	1419	0.156072	CNGB1
SNV	input	1420	0.108299	CNIH1
SNV	input	1421	0.0766343	CNIH2
SNV	input	1422	0.125105	CNIH3
SNV	input	1423	0.176939	CNKSR1
SNV	input	1424	0.28926	CNKSR2
SNV	input	1425	0.0421534	CNN2
SNV	input	1426	0.48043	CNOT1
SNV	input	1427	0.173149	CNOT10
SNV	input	1428	0.135836	CNOT11
SNV	input	1429	0.167925	CNOT2
SNV	input	1430	0.159264	CNOT3
SNV	input	1431	0.167925	CNOT4
SNV	input	1432	0.186304	CNOT6
SNV	input	1433	0.159264	CNOT6L
SNV	input	1434	0.0596676	CNOT7
SNV	input	1435	0.248431	CNR1
SNV	input	1436	0.112743	CNR2
SNV	input	1437	0.135836	CNTF
SNV	input	1438	0.101783	CNTFR
SNV	input	1439	0.381821	CNTN1
SNV	input	1440	0.268196	CNTN2
SNV	input	1441	0.288237	CNTN6
SNV	input	1442	0.198197	CNTNAP1
SNV	input	1443	1.2627	CNTRL
SNV	input	1444	0.0839832	COA4
SNV	input	1445	0.0839832	COA6
SNV	input	1446	0.113024	COASY
SNV	input	1447	0.153015	COG1
SNV	input	1448	0.0929432	COG2
SNV	input	1449	0.109984	COG3
SNV	input	1450	0.0839832	COG4
SNV	input	1451	0.191955	COG5
SNV	input	1452	0.132542	COG6
SNV	input	1453	0.0929432	COG7
SNV	input	1454	2.38296	COG8
SNV	input	1455	0.159264	COL10A1
SNV	input	1456	0.915995	COL11A1
SNV	input	1457	0.237066	COL11A2
SNV	input	1458	0.79842	COL12A1
SNV	input	1459	0.215767	COL13A1
SNV	input	1460	0.43438	COL14A1
SNV	input	1461	0.364477	COL15A1
SNV	input	1462	0.224783	COL16A1
SNV	input	1463	0.171601	COL17A1
SNV	input	1464	1.36102	COL18A1
SNV	input	1465	0.415908	COL19A1
SNV	input	1466	0.225311	COL1A1
SNV	input	1467	0.360818	COL1A2
SNV	input	1468	0.272245	COL20A1
SNV	input	1469	0.922917	COL21A1
SNV	input	1470	0.812738	COL22A1
SNV	input	1471	0.152794	COL23A1
SNV	input	1472	0.383282	COL24A1
SNV	input	1473	0.378496	COL25A1
SNV	input	1474	0.159264	COL26A1
SNV	input	1475	0.51735	COL27A1
SNV	input	1476	0.274024	COL28A1
SNV	input	1477	0.292871	COL2A1
SNV	input	1478	0.804639	COL3A1
SNV	input	1479	0.351489	COL4A1
SNV	input	1480	0.398659	COL4A2
SNV	input	1481	0.181713	COL4A3
SNV	input	1482	0.256323	COL4A4
SNV	input	1483	0.36097	COL4A5
SNV	input	1484	0.367697	COL4A6
SNV	input	1485	0.362347	COL5A1
SNV	input	1486	0.435922	COL5A2
SNV	input	1487	0.220597	COL5A3
SNV	input	1488	0.179779	COL6A1
SNV	input	1489	0.274622	COL6A2
SNV	input	1490	0.498314	COL6A3
SNV	input	1491	0.187193	COL6A5
SNV	input	1492	0.334759	COL6A6
SNV	input	1493	0.33564	COL7A1
SNV	input	1494	0.0841915	COL8A1
SNV	input	1495	0.173149	COL8A2
SNV	input	1496	0.292218	COL9A1
SNV	input	1497	0.189054	COL9A2
SNV	input	1498	0.263487	COL9A3
SNV	input	1499	0.0731437	COLEC10
SNV	input	1500	0.159264	COLEC11
SNV	input	1501	0.191842	COLEC12
SNV	input	1502	0.0841915	COMMD1
SNV	input	1503	0.0733139	COMMD10
SNV	input	1504	0.0841915	COMMD2
SNV	input	1505	0.0766343	COMMD3
SNV	input	1506	0.0596676	COMMD4
SNV	input	1507	0.0421534	COMMD5
SNV	input	1508	0.0421534	COMMD6
SNV	input	1509	0.0766343	COMMD8
SNV	input	1510	0.118736	COMP
SNV	input	1511	0.0766343	COMT
SNV	input	1512	0.204122	COPA
SNV	input	1513	0.145499	COPB1
SNV	input	1514	0.170115	COPB2
SNV	input	1515	0.173187	COPG1
SNV	input	1516	0.0931134	COPG2
SNV	input	1517	0.0421534	COPRS
SNV	input	1518	0.14049	COPS2
SNV	input	1519	0.135915	COPS3
SNV	input	1520	0.140414	COPS4
SNV	input	1521	0.132542	COPS5
SNV	input	1522	0.0421534	COPS6
SNV	input	1523	0.0766343	COPS7A
SNV	input	1524	0.0424476	COPS7B
SNV	input	1525	0.0421534	COPZ1
SNV	input	1526	0.0421534	COQ10A
SNV	input	1527	0.132542	COQ10B
SNV	input	1528	0.0766343	COQ3
SNV	input	1529	0.112743	COQ4
SNV	input	1530	0.0733139	COQ5
SNV	input	1531	0.0839832	COQ6
SNV	input	1532	0.15561	COQ7
SNV	input	1533	1.7278	COQ8A
SNV	input	1534	0.155742	COQ8B
SNV	input	1535	0.109984	COQ9
SNV	input	1536	0.246951	CORIN
SNV	input	1537	2.05463	CORO1A
SNV	input	1538	0.0424476	CORT
SNV	input	1539	0.132654	COTL1
SNV	input	1540	0.153015	COX10
SNV	input	1541	0.0766343	COX18
SNV	input	1542	0.0839832	COX20
SNV	input	1543	0.0839832	COX4I1
SNV	input	1544	0.0421534	COX5A
SNV	input	1545	0.0839832	COX5B
SNV	input	1546	0.0839832	COX7A2L
SNV	input	1547	0.111376	COX8A
SNV	input	1548	0.0841915	COX8C
SNV	input	1549	0.13205	CP
SNV	input	1550	0.213009	CPA3
SNV	input	1551	0.228738	CPB1
SNV	input	1552	0.131614	CPB2
SNV	input	1553	0.187561	CPD
SNV	input	1554	0.189299	CPE
SNV	input	1555	0.221984	CPEB1
SNV	input	1556	0.0766343	CPLX1
SNV	input	1557	0.145312	CPN1
SNV	input	1558	0.179779	CPN2
SNV	input	1559	0.0929432	CPNE1
SNV	input	1560	0.0731437	CPNE3
SNV	input	1561	0.189187	CPNE6
SNV	input	1562	0.131531	CPNE7
SNV	input	1563	0.194836	CPNE8
SNV	input	1564	0.0424138	CPOX
SNV	input	1565	0.157299	CPPED1
SNV	input	1566	0.518317	CPS1
SNV	input	1567	0.161107	CPSF1
SNV	input	1568	0.145379	CPSF2
SNV	input	1569	0.0766343	CPSF3
SNV	input	1570	0.118883	CPSF6
SNV	input	1571	0.135836	CPSF7
SNV	input	1572	0.203809	CPT1A
SNV	input	1573	0.118883	CPT1B
SNV	input	1574	0.157299	CPT2
SNV	input	1575	0.0766343	CPTP
SNV	input	1576	0.339505	CR1
SNV	input	1577	0.284617	CR2
SNV	input	1578	0.0929432	CRABP1
SNV	input	1579	0.118883	CRACR2A
SNV	input	1580	0.0929432	CRADD
SNV	input	1581	0.0596676	CRBN
SNV	input	1582	0.0839832	CRCP
SNV	input	1583	0.0839832	CREB1
SNV	input	1584	0.227646	CREB3L2
SNV	input	1585	2.05463	CREB3L3
SNV	input	1586	0.0598759	CREB3L4
SNV	input	1587	0.308748	CREBBP
SNV	input	1588	0.108459	CREBRF
SNV	input	1589	0.0421534	CREG1
SNV	input	1590	0.0839832	CRH
SNV	input	1591	0.167925	CRHBP
SNV	input	1592	0.0839832	CRHR1
SNV	input	1593	0.221961	CRISP3
SNV	input	1594	1.6903	CRISPLD2
SNV	input	1595	0.0421534	CRK
SNV	input	1596	0.112743	CRKL
SNV	input	1597	0.0839832	CRLF1
SNV	input	1598	0.109852	CRLF2
SNV	input	1599	0.227612	CRMP1
SNV	input	1600	0.208942	CRNKL1
SNV	input	1601	0.227694	CROT
SNV	input	1602	0.125369	CRP
SNV	input	1603	0.131614	CRTAM
SNV	input	1604	0.0839832	CRTC1
SNV	input	1605	0.187035	CRTC2
SNV	input	1606	0.152453	CRTC3
SNV	input	1607	0.0766343	CRYAB
SNV	input	1608	0.14049	CRYBA4
SNV	input	1609	0.108459	CRYL1
SNV	input	1610	0.0596676	CS
SNV	input	1611	0.18751	CSAD
SNV	input	1612	0.180926	CSF1
SNV	input	1613	0.259536	CSF1R
SNV	input	1614	0.145379	CSF2RA
SNV	input	1615	0.224783	CSF2RB
SNV	input	1616	0.145379	CSF3R
SNV	input	1617	0.17327	CSGALNACT1
SNV	input	1618	0.217421	CSGALNACT2
SNV	input	1619	0.0839832	CSH1
SNV	input	1620	0.0766343	CSK
SNV	input	1621	0.0421534	CSKMT
SNV	input	1622	0.170919	CSN1S1
SNV	input	1623	0.206178	CSN2
SNV	input	1624	0.17327	CSN3
SNV	input	1625	0.0839832	CSNK1A1
SNV	input	1626	0.201689	CSNK1D
SNV	input	1627	0.112854	CSNK1E
SNV	input	1628	0.108299	CSNK1G2
SNV	input	1629	0.125105	CSNK2A1
SNV	input	1630	0.0929432	CSNK2A2
SNV	input	1631	0.264836	CSPG4
SNV	input	1632	0.0839832	CSPG5
SNV	input	1633	0.0766343	CST3
SNV	input	1634	0.0841435	CSTA
SNV	input	1635	0.0424476	CSTB
SNV	input	1636	0.131614	CSTF1
SNV	input	1637	0.0929432	CSTF2
SNV	input	1638	0.118736	CSTF2T
SNV	input	1639	0.131614	CSTF3
SNV	input	1640	0.140357	CTBP1
SNV	input	1641	0.177019	CTC1
SNV	input	1642	0.186304	CTCF
SNV	input	1643	0.0766343	CTDNEP1
SNV	input	1644	0.176939	CTDP1
SNV	input	1645	0.0839832	CTDSP2
SNV	input	1646	0.0839832	CTH
SNV	input	1647	0.108299	CTLA4
SNV	input	1648	0.206277	CTNNA1
SNV	input	1649	0.79692	CTNNA2
SNV	input	1650	0.297795	CTNNB1
SNV	input	1651	0.110116	CTNNBL1
SNV	input	1652	0.173149	CTNND1
SNV	input	1653	0.173428	CTPS1
SNV	input	1654	0.0600842	CTPS2
SNV	input	1655	0.15561	CTR9
SNV	input	1656	0.0766343	CTRB2
SNV	input	1657	0.0930547	CTSA
SNV	input	1658	0.0421534	CTSB
SNV	input	1659	0.112743	CTSC
SNV	input	1660	0.108299	CTSD
SNV	input	1661	0.118883	CTSE
SNV	input	1662	0.201895	CTSF
SNV	input	1663	0.205474	CTSG
SNV	input	1664	0.108299	CTSH
SNV	input	1665	0.0839832	CTSK
SNV	input	1666	0.0421534	CTSL
SNV	input	1667	0.0839832	CTSO
SNV	input	1668	0.0596676	CTSS
SNV	input	1669	0.170863	CTSV
SNV	input	1670	0.0839832	CTSW
SNV	input	1671	0.101636	CTSZ
SNV	input	1672	0.145416	CTTN
SNV	input	1673	0.46629	CUBN
SNV	input	1674	0.224816	CUL1
SNV	input	1675	0.136063	CUL2
SNV	input	1676	0.17235	CUL3
SNV	input	1677	0.150706	CUL4A
SNV	input	1678	0.150594	CUL4B
SNV	input	1679	0.140622	CUL5
SNV	input	1680	0.26259	CUL7
SNV	input	1681	0.225521	CUL9
SNV	input	1682	0.112743	CUTC
SNV	input	1683	0.262202	CUX1
SNV	input	1684	0.111376	CWC15
SNV	input	1685	0.125105	CWC22
SNV	input	1686	0.0846831	CWC25
SNV	input	1687	0.189299	CWC27
SNV	input	1688	0.198197	CWF19L2
SNV	input	1689	0.125369	CX3CL1
SNV	input	1690	0.206178	CX3CR1
SNV	input	1691	0.0766343	CXADR
SNV	input	1692	0.0766343	CXCL1
SNV	input	1693	0.0421534	CXCL10
SNV	input	1694	0.0766343	CXCL11
SNV	input	1695	0.112743	CXCL12
SNV	input	1696	0.0421534	CXCL13
SNV	input	1697	0.0766343	CXCL16
SNV	input	1698	0.0421534	CXCL2
SNV	input	1699	0.132775	CXCL6
SNV	input	1700	0.135836	CXCL9
SNV	input	1701	0.135915	CXCR1
SNV	input	1702	0.144017	CXCR2
SNV	input	1703	0.111376	CXCR3
SNV	input	1704	0.140357	CXCR4
SNV	input	1705	0.0424476	CXCR5
SNV	input	1706	0.0766343	CXCR6
SNV	input	1707	0.145379	CXXC1
SNV	input	1708	0.108299	CXXC4
SNV	input	1709	0.0839832	CXXC5
SNV	input	1710	0.0766343	CYB5B
SNV	input	1711	0.0596676	CYB5R1
SNV	input	1712	0.0841915	CYB5R2
SNV	input	1713	0.191842	CYB5R4
SNV	input	1714	2.3828	CYB5RL
SNV	input	1715	0.221984	CYBB
SNV	input	1716	0.176479	CYC1
SNV	input	1717	0.0839832	CYCS
SNV	input	1718	0.198212	CYFIP1
SNV	input	1719	0.263831	CYFIP2
SNV	input	1720	0.191737	CYLD
SNV	input	1721	0.135836	CYP11A1
SNV	input	1722	0.24296	CYP11B1
SNV	input	1723	0.9153	CYP11B2
SNV	input	1724	0.125105	CYP17A1
SNV	input	1725	0.125237	CYP19A1
SNV	input	1726	0.16803	CYP1A1
SNV	input	1727	0.0846831	CYP1A2
SNV	input	1728	0.118736	CYP1B1
SNV	input	1729	0.118883	CYP21A2
SNV	input	1730	0.163436	CYP24A1
SNV	input	1731	0.152623	CYP26A1
SNV	input	1732	1.01326	CYP26B1
SNV	input	1733	0.112743	CYP26C1
SNV	input	1734	0.140357	CYP27A1
SNV	input	1735	0.125237	CYP27B1
SNV	input	1736	0.212027	CYP2A13
SNV	input	1737	0.14049	CYP2A6
SNV	input	1738	0.118883	CYP2A7
SNV	input	1739	0.198197	CYP2B6
SNV	input	1740	0.14049	CYP2C18
SNV	input	1741	0.201735	CYP2C19
SNV	input	1742	0.0766343	CYP2C8
SNV	input	1743	0.15587	CYP2C9
SNV	input	1744	0.0766343	CYP2D6
SNV	input	1745	0.159264	CYP2E1
SNV	input	1746	0.108299	CYP2F1
SNV	input	1747	0.108299	CYP2R1
SNV	input	1748	2.02007	CYP2S1
SNV	input	1749	0.0766343	CYP2U1
SNV	input	1750	0.112743	CYP2W1
SNV	input	1751	0.0598759	CYP39A1
SNV	input	1752	0.112743	CYP3A4
SNV	input	1753	0.111376	CYP3A43
SNV	input	1754	0.112743	CYP3A5
SNV	input	1755	0.145499	CYP3A7
SNV	input	1756	0.159301	CYP46A1
SNV	input	1757	0.179779	CYP4A11
SNV	input	1758	0.0421534	CYP4A22
SNV	input	1759	0.257527	CYP4B1
SNV	input	1760	0.16803	CYP4F11
SNV	input	1761	0.222074	CYP4F12
SNV	input	1762	0.251304	CYP4F2
SNV	input	1763	0.152936	CYP4F22
SNV	input	1764	0.2843	CYP4F3
SNV	input	1765	0.208848	CYP4F8
SNV	input	1766	1.32642	CYP4V2
SNV	input	1767	0.0421534	CYP51A1
SNV	input	1768	1.33006	CYP7A1
SNV	input	1769	0.179988	CYP7B1
SNV	input	1770	0.112743	CYP8B1
SNV	input	1771	0.0733139	CYRIB
SNV	input	1772	0.136063	CYSLTR1
SNV	input	1773	0.201759	CYSLTR2
SNV	input	1774	0.0421534	CYSTM1
SNV	input	1775	0.172593	CYTH1
SNV	input	1776	0.135983	CYTH2
SNV	input	1777	0.118883	CYTH4
SNV	input	1778	0.135836	D2HGDH
SNV	input	1779	0.140357	DAAM1
SNV	input	1780	0.27239	DAB2
SNV	input	1781	0.125237	DAB2IP
SNV	input	1782	0.347178	DACT1
SNV	input	1783	0.0598759	DAD1
SNV	input	1784	0.0930547	DAG1
SNV	input	1785	1.32642	DAGLA
SNV	input	1786	0.0421534	DAGLB
SNV	input	1787	0.0421534	DAND5
SNV	input	1788	0.0421534	DAP3
SNV	input	1789	0.161209	DAPK1
SNV	input	1790	0.0931134	DAPK2
SNV	input	1791	0.132654	DAPK3
SNV	input	1792	0.0766343	DAPP1
SNV	input	1793	0.0841435	DARS1
SNV	input	1794	1.72772	DARS2
SNV	input	1795	0.155742	DAXX
SNV	input	1796	0.135836	DBF4
SNV	input	1797	0.0421534	DBI
SNV	input	1798	0.173187	DBN1
SNV	input	1799	0.0596676	DBNL
SNV	input	1800	0.163526	DBT
SNV	input	1801	0.0421534	DCAF10
SNV	input	1802	0.155666	DCAF11
SNV	input	1803	0.181624	DCAF13
SNV	input	1804	0.108299	DCAF16
SNV	input	1805	0.0839832	DCAF17
SNV	input	1806	0.170115	DCAF4
SNV	input	1807	1.61371	DCAF5
SNV	input	1808	0.201938	DCAF6
SNV	input	1809	0.140357	DCAF7
SNV	input	1810	0.217322	DCAF8
SNV	input	1811	0.0929432	DCAKD
SNV	input	1812	0.358777	DCC
SNV	input	1813	0.108299	DCK
SNV	input	1814	0.201895	DCLRE1C
SNV	input	1815	0.0845355	DCN
SNV	input	1816	0.0596676	DCP1A
SNV	input	1817	0.0596676	DCP1B
SNV	input	1818	0.938319	DCSTAMP
SNV	input	1819	1.22862	DCT
SNV	input	1820	0.0929432	DCTD
SNV	input	1821	0.266207	DCTN1
SNV	input	1822	0.0766343	DCTN2
SNV	input	1823	0.0421534	DCTN3
SNV	input	1824	0.059828	DCTN4
SNV	input	1825	0.171051	DCTN5
SNV	input	1826	0.0421534	DCTN6
SNV	input	1827	0.155666	DCUN1D1
SNV	input	1828	0.0839832	DCUN1D2
SNV	input	1829	0.125501	DCUN1D3
SNV	input	1830	0.140357	DCUN1D4
SNV	input	1831	0.161209	DCX
SNV	input	1832	0.0766343	DCXR
SNV	input	1833	0.108299	DDA1
SNV	input	1834	0.191712	DDB1
SNV	input	1835	0.0421534	DDB2
SNV	input	1836	0.202007	DDC
SNV	input	1837	0.159264	DDHD1
SNV	input	1838	0.145379	DDHD2
SNV	input	1839	0.152623	DDIT4
SNV	input	1840	0.132775	DDRGK1
SNV	input	1841	0.143904	DDX1
SNV	input	1842	0.21505	DDX11
SNV	input	1843	0.112854	DDX17
SNV	input	1844	0.112743	DDX20
SNV	input	1845	0.145741	DDX21
SNV	input	1846	0.137998	DDX23
SNV	input	1847	0.0766343	DDX39A
SNV	input	1848	0.109984	DDX39B
SNV	input	1849	0.155666	DDX3X
SNV	input	1850	0.521819	DDX4
SNV	input	1851	0.0421534	DDX41
SNV	input	1852	0.176234	DDX42
SNV	input	1853	0.118736	DDX46
SNV	input	1854	0.23087	DDX49
SNV	input	1855	0.0929432	DDX5
SNV	input	1856	0.118736	DDX52
SNV	input	1857	0.0596676	DDX6
SNV	input	1858	0.0839832	DECR1
SNV	input	1859	0.101636	DECR2
SNV	input	1860	0.0596676	DEDD2
SNV	input	1861	0.132542	DEF6
SNV	input	1862	0.0766343	DEFA3
SNV	input	1863	0.125105	DEFA4
SNV	input	1864	0.0766343	DEFA5
SNV	input	1865	0.108299	DEFA6
SNV	input	1866	0.0766343	DEFB105A
SNV	input	1867	0.145379	DEFB110
SNV	input	1868	0.155666	DEFB112
SNV	input	1869	0.059828	DEFB113
SNV	input	1870	0.0766343	DEFB114
SNV	input	1871	0.173149	DEFB115
SNV	input	1872	0.109852	DEFB116
SNV	input	1873	0.0929432	DEFB118
SNV	input	1874	0.0766343	DEFB119
SNV	input	1875	0.0845601	DEFB121
SNV	input	1876	0.0839832	DEFB123
SNV	input	1877	0.0766343	DEFB125
SNV	input	1878	0.0931134	DEFB126
SNV	input	1879	0.0421534	DEFB129
SNV	input	1880	0.0421534	DEFB135
SNV	input	1881	0.0841915	DEFB136
SNV	input	1882	0.0766343	DEGS1
SNV	input	1883	0.0766343	DEGS2
SNV	input	1884	0.132542	DEK
SNV	input	1885	0.219564	DENND1A
SNV	input	1886	0.203914	DENND1B
SNV	input	1887	0.0929432	DENND1C
SNV	input	1888	0.909716	DENND2A
SNV	input	1889	0.155855	DENND2C
SNV	input	1890	0.112743	DENND2D
SNV	input	1891	0.176234	DENND3
SNV	input	1892	0.0931134	DENND4A
SNV	input	1893	0.172449	DENND4B
SNV	input	1894	0.214827	DENND4C
SNV	input	1895	0.203809	DENND5A
SNV	input	1896	0.163526	DENND5B
SNV	input	1897	0.0421534	DENND6A
SNV	input	1898	0.0421534	DENND6B
SNV	input	1899	0.131614	DEPDC1B
SNV	input	1900	0.150594	DEPDC5
SNV	input	1901	0.0839832	DERA
SNV	input	1902	0.18751	DERL1
SNV	input	1903	0.0421534	DERL2
SNV	input	1904	0.118736	DES
SNV	input	1905	0.118883	DFFB
SNV	input	1906	0.0766343	DGAT1
SNV	input	1907	0.0421534	DGAT2
SNV	input	1908	0.0766343	DGAT2L6
SNV	input	1909	0.183597	DGCR8
SNV	input	1910	0.0929432	DGUOK
SNV	input	1911	0.0424476	DHCR24
SNV	input	1912	0.135983	DHCR7
SNV	input	1913	0.0839832	DHDDS
SNV	input	1914	0.0839832	DHFR
SNV	input	1915	0.152623	DHFR2
SNV	input	1916	0.111376	DHH
SNV	input	1917	0.0766343	DHODH
SNV	input	1918	0.108299	DHRS3
SNV	input	1919	0.0424476	DHRS7B
SNV	input	1920	0.17041	DHRS9
SNV	input	1921	0.159301	DHX15
SNV	input	1922	0.159264	DHX16
SNV	input	1923	0.118736	DHX35
SNV	input	1924	0.219484	DHX37
SNV	input	1925	0.137886	DHX38
SNV	input	1926	0.208927	DHX8
SNV	input	1927	1.01832	DHX9
SNV	input	1928	0.0421534	DIABLO
SNV	input	1929	0.0839832	DIAPH1
SNV	input	1930	0.172238	DIAPH2
SNV	input	1931	0.26835	DIAPH3
SNV	input	1932	0.234385	DICER1
SNV	input	1933	0.34143	DIDO1
SNV	input	1934	0.108667	DIO1
SNV	input	1935	0.284535	DIO2
SNV	input	1936	0.167925	DIO3
SNV	input	1937	0.206083	DIS3
SNV	input	1938	0.179884	DISP2
SNV	input	1939	0.150594	DKC1
SNV	input	1940	0.101636	DKK1
SNV	input	1941	0.242365	DKK2
SNV	input	1942	0.0839832	DKK4
SNV	input	1943	0.163436	DLAT
SNV	input	1944	0.301792	DLC1
SNV	input	1945	0.137998	DLD
SNV	input	1946	0.15561	DLG1
SNV	input	1947	0.296359	DLG2
SNV	input	1948	0.109908	DLG3
SNV	input	1949	0.131735	DLG4
SNV	input	1950	0.860629	DLG5
SNV	input	1951	0.262059	DLGAP1
SNV	input	1952	0.355213	DLGAP2
SNV	input	1953	0.322989	DLGAP3
SNV	input	1954	0.205388	DLGAP4
SNV	input	1955	0.132542	DLGAP5
SNV	input	1956	0.465818	DLK1
SNV	input	1957	0.152936	DLL1
SNV	input	1958	0.170263	DLL3
SNV	input	1959	0.108299	DLL4
SNV	input	1960	0.155666	DLST
SNV	input	1961	0.221769	DLX5
SNV	input	1962	0.0421534	DLX6
SNV	input	1963	0.0424476	DMAP1
SNV	input	1964	0.821467	DMBT1
SNV	input	1965	0.991534	DMD
SNV	input	1966	0.167829	DMGDH
SNV	input	1967	0.163436	DMP1
SNV	input	1968	0.0841435	DMPK
SNV	input	1969	0.201873	DMRT1
SNV	input	1970	0.0839832	DMTN
SNV	input	1971	0.17041	DNA2
SNV	input	1972	0.0421534	DNAJA1
SNV	input	1973	0.135836	DNAJA2
SNV	input	1974	0.0839832	DNAJA4
SNV	input	1975	0.0839832	DNAJB1
SNV	input	1976	0.0596676	DNAJB11
SNV	input	1977	0.0929432	DNAJB6
SNV	input	1978	2.49885	DNAJB9
SNV	input	1979	0.112743	DNAJC11
SNV	input	1980	0.275253	DNAJC13
SNV	input	1981	0.0421534	DNAJC19
SNV	input	1982	0.0841915	DNAJC2
SNV	input	1983	0.145379	DNAJC3
SNV	input	1984	0.0766343	DNAJC5
SNV	input	1985	0.264319	DNAJC6
SNV	input	1986	0.0931134	DNAJC7
SNV	input	1987	0.0929432	DNAJC8
SNV	input	1988	0.0766343	DNAL4
SNV	input	1989	0.0931134	DNASE1L1
SNV	input	1990	0.170919	DNASE2
SNV	input	1991	0.268196	DNER
SNV	input	1992	0.187669	DNM1
SNV	input	1993	0.108459	DNM2
SNV	input	1994	0.163548	DNM3
SNV	input	1995	0.181624	DNMBP
SNV	input	1996	0.15561	DNMT1
SNV	input	1997	0.254539	DNMT3A
SNV	input	1998	0.183695	DNMT3B
[truncated: 30,511 more rows]

## Sheet: luad_n_multi_omics_fusion_att_i
omics	layer	node_index	importance	mapped_name	overall_position
SNV	input	0	0.309059	A2M
SNV	input	1	0.0785993	AAAS
SNV	input	2	0.249453	ABCA1
SNV	input	3	0.486444	ABCA12
SNV	input	4	0.562667	ABCA13
SNV	input	5	0.275247	ABCA2
SNV	input	6	0.168335	ABCA3
SNV	input	7	0.353514	ABCA5
SNV	input	8	0.35367	ABCA6
SNV	input	9	0.32606	ABCA7
SNV	input	10	0.319795	ABCA9
SNV	input	11	0.310749	ABCB4
SNV	input	12	0.12793	ABCB6
SNV	input	13	0.234484	ABCB7
SNV	input	14	0.246041	ABCB8
SNV	input	15	0.203331	ABCC2
SNV	input	16	0.235516	ABCC3
SNV	input	17	0.327688	ABCC4
SNV	input	18	0.269971	ABCC5
SNV	input	19	0.402026	ABCC9
SNV	input	20	0.039794	ABCD1
SNV	input	21	0.311989	ABCD2
SNV	input	22	0.128795	ABCD3
SNV	input	23	0.239872	ABCD4
SNV	input	24	0.107162	ABCE1
SNV	input	25	0.192011	ABCF2
SNV	input	26	0.130259	ABCG1
SNV	input	27	0.263915	ABCG2
SNV	input	28	0.281044	ABCG4
SNV	input	29	0.297688	ABCG5
SNV	input	30	0.285923	ABCG8
SNV	input	31	0.144041	ABHD17B
SNV	input	32	0.0785993	ABHD4
SNV	input	33	0.117417	ABI1
SNV	input	34	0.109256	ABI2
SNV	input	35	0.214036	ABL1
SNV	input	36	0.340788	ABL2
SNV	input	37	0.211344	ABLIM2
SNV	input	38	0.255176	ABLIM3
SNV	input	39	0.185726	ABR
SNV	input	40	0.336587	ACACB
SNV	input	41	0.140801	ACAD10
SNV	input	42	0.245653	ACAD11
SNV	input	43	0.123636	ACADL
SNV	input	44	0.213413	ACADM
SNV	input	45	0.039794	ACADS
SNV	input	46	0.0913324	ACADSB
SNV	input	47	0.0785993	ACADVL
SNV	input	48	0.123835	ACAT1
SNV	input	49	0.150452	ACBD4
SNV	input	50	0.181506	ACBD5
SNV	input	51	0.039794	ACBD6
SNV	input	52	0.176051	ACE2
SNV	input	53	0.226245	ACER2
SNV	input	54	0.120687	ACER3
SNV	input	55	0.160915	ACHE
SNV	input	56	0.183314	ACKR2
SNV	input	57	0.213201	ACKR3
SNV	input	58	0.0928673	ACKR4
SNV	input	59	0.09469	ACLY
SNV	input	60	0.0913324	ACMSD
SNV	input	61	0.161552	ACO2
SNV	input	62	0.0785993	ACOT1
SNV	input	63	0.100355	ACOT11
SNV	input	64	0.232686	ACOT12
SNV	input	65	0.0785993	ACOT13
SNV	input	66	0.0785993	ACOT2
SNV	input	67	0.235933	ACOT4
SNV	input	68	0.180229	ACOT7
SNV	input	69	0.100388	ACOT9
SNV	input	70	0.137538	ACOX1
SNV	input	71	0.172371	ACOX2
SNV	input	72	0.211232	ACOX3
SNV	input	73	0.245199	ACOXL
SNV	input	74	0.301548	ACP3
SNV	input	75	0.0944021	ACP6
SNV	input	76	0.113615	ACSBG2
SNV	input	77	0.0785993	ACSF2
SNV	input	78	0.241067	ACSF3
SNV	input	79	0.27337	ACSL1
SNV	input	80	0.138868	ACSL3
SNV	input	81	0.20488	ACSL4
SNV	input	82	0.165805	ACSL5
SNV	input	83	0.28707	ACSL6
SNV	input	84	0.326329	ACSM2A
SNV	input	85	0.322999	ACSM2B
SNV	input	86	0.113615	ACSM3
SNV	input	87	0.127403	ACSM4
SNV	input	88	0.362328	ACSM5
SNV	input	89	0.111058	ACSM6
SNV	input	90	0.0582061	ACSS2
SNV	input	91	0.210062	ACSS3
SNV	input	92	0.221322	ACTB
SNV	input	93	0.260695	ACTC1
SNV	input	94	0.20639	ACTG1
SNV	input	95	0.259756	ACTG2
SNV	input	96	0.174202	ACTL6A
SNV	input	97	0.114632	ACTL6B
SNV	input	98	0.224677	ACTN1
SNV	input	99	0.49696	ACTN2
SNV	input	100	0.168048	ACTN3
SNV	input	101	0.163786	ACTN4
SNV	input	102	0.039794	ACTR10
SNV	input	103	0.12852	ACTR1A
SNV	input	104	0.176771	ACTR1B
SNV	input	105	0.0582061	ACTR2
SNV	input	106	0.111058	ACTR3
SNV	input	107	0.146385	ACTR5
SNV	input	108	0.135898	ACTR8
SNV	input	109	0.186373	ACVR1C
SNV	input	110	0.275873	ACVR2A
SNV	input	111	0.15744	ACVR2B
SNV	input	112	0.203439	ACVRL1
SNV	input	113	0.0785993	ACY1
SNV	input	114	0.138868	ACY3
SNV	input	115	0.208545	ADAL
SNV	input	116	0.225731	ADAM10
SNV	input	117	0.107661	ADAM15
SNV	input	118	0.145886	ADAM17
SNV	input	119	0.396115	ADAM19
SNV	input	120	0.203189	ADAM20
SNV	input	121	0.208375	ADAM21
SNV	input	122	0.255914	ADAM22
SNV	input	123	0.412528	ADAM23
SNV	input	124	0.188713	ADAM30
SNV	input	125	0.32959	ADAM33
SNV	input	126	0.164	ADAM8
SNV	input	127	0.138868	ADAM9
SNV	input	128	0.175259	ADAMTS10
SNV	input	129	0.684528	ADAMTS12
SNV	input	130	0.178074	ADAMTS13
SNV	input	131	0.317779	ADAMTS14
SNV	input	132	0.27437	ADAMTS15
SNV	input	133	0.475127	ADAMTS16
SNV	input	134	0.306357	ADAMTS17
SNV	input	135	0.409832	ADAMTS18
SNV	input	136	0.387296	ADAMTS19
SNV	input	137	0.414768	ADAMTS2
SNV	input	138	0.52071	ADAMTS20
SNV	input	139	0.358747	ADAMTS3
SNV	input	140	0.337263	ADAMTS4
SNV	input	141	0.391937	ADAMTS5
SNV	input	142	0.3623	ADAMTS6
SNV	input	143	0.278848	ADAMTS7
SNV	input	144	0.0990486	ADAMTS8
SNV	input	145	0.369885	ADAMTS9
SNV	input	146	0.354699	ADAMTSL1
SNV	input	147	0.208608	ADAMTSL2
SNV	input	148	0.49362	ADAMTSL3
SNV	input	149	0.20526	ADAMTSL4
SNV	input	150	0.135158	ADAMTSL5
SNV	input	151	0.039794	ADAP1
SNV	input	152	0.247037	ADAR
SNV	input	153	0.322292	ADARB1
SNV	input	154	0.346637	ADCY1
SNV	input	155	0.423307	ADCY2
SNV	input	156	0.157967	ADCY3
SNV	input	157	0.236708	ADCY4
SNV	input	158	0.387659	ADCY5
SNV	input	159	0.233631	ADCY6
SNV	input	160	0.238888	ADCY7
SNV	input	161	0.46274	ADCY8
SNV	input	162	0.215488	ADCY9
SNV	input	163	0.143879	ADCYAP1
SNV	input	164	0.299306	ADCYAP1R1
SNV	input	165	0.159158	ADD1
SNV	input	166	0.226142	ADD2
SNV	input	167	0.286289	ADD3
SNV	input	168	0.342469	ADGRE1
SNV	input	169	0.289298	ADGRE2
SNV	input	170	0.236366	ADGRE3
SNV	input	171	0.230359	ADGRE5
SNV	input	172	0.205828	ADGRF5
SNV	input	173	0.242897	ADGRG3
SNV	input	174	0.435803	ADGRV1
SNV	input	175	0.182703	ADH1A
SNV	input	176	0.268999	ADH1B
SNV	input	177	0.293451	ADH1C
SNV	input	178	0.272269	ADH4
SNV	input	179	0.0785993	ADH5
SNV	input	180	0.240448	ADH6
SNV	input	181	0.190715	ADH7
SNV	input	182	0.209462	ADIPOQ
SNV	input	183	0.133915	ADIPOR1
SNV	input	184	0.179612	ADIPOR2
SNV	input	185	0.083693	ADK
SNV	input	186	0.0836931	ADM
SNV	input	187	0.220708	ADORA1
SNV	input	188	0.111058	ADORA2A
SNV	input	189	0.0785993	ADORA2B
SNV	input	190	0.135898	ADORA3
SNV	input	191	0.116764	ADPGK
SNV	input	192	0.201073	ADRA1A
SNV	input	193	0.211642	ADRA1B
SNV	input	194	0.113615	ADRA1D
SNV	input	195	0.176643	ADRA2A
SNV	input	196	0.0913324	ADRA2B
SNV	input	197	0.101709	ADRA2C
SNV	input	198	0.133767	ADRB1
SNV	input	199	0.175639	ADRB2
SNV	input	200	0.13672	ADRB3
SNV	input	201	0.0785993	ADRM1
SNV	input	202	0.207478	AFDN
SNV	input	203	0.111058	AFG3L2
SNV	input	204	0.135158	AFMID
SNV	input	205	0.245049	AFP
SNV	input	206	0.156461	AGA
SNV	input	207	0.246066	AGAP2
SNV	input	208	0.192424	AGBL2
SNV	input	209	0.159158	AGBL5
SNV	input	210	0.0836931	AGER
SNV	input	211	0.155668	AGGF1
SNV	input	212	0.160424	AGK
SNV	input	213	0.301639	AGL
SNV	input	214	0.194881	AGO1
SNV	input	215	0.232686	AGO2
SNV	input	216	0.273748	AGO3
SNV	input	217	0.171482	AGO4
SNV	input	218	0.160424	AGPAT1
SNV	input	219	0.0785993	AGPAT2
SNV	input	220	0.143735	AGPAT3
SNV	input	221	0.156782	AGPAT4
SNV	input	222	0.0785993	AGPAT5
SNV	input	223	0.144304	AGPS
SNV	input	224	0.206561	AGRN
SNV	input	225	0.039794	AGRP
SNV	input	226	0.142153	AGT
SNV	input	227	0.174338	AGTPBP1
SNV	input	228	0.248992	AGTR1
SNV	input	229	0.243328	AGTR2
SNV	input	230	0.290477	AHCTF1
SNV	input	231	0.140801	AHCYL1
SNV	input	232	0.208764	AHI1
SNV	input	233	0.289145	AHR
SNV	input	234	0.166101	AHRR
SNV	input	235	0.256061	AHSG
SNV	input	236	0.113615	AIFM2
SNV	input	237	0.13844	AIMP1
SNV	input	238	0.112483	AIP
SNV	input	239	0.15744	AJUBA
SNV	input	240	0.111058	AK2
SNV	input	241	0.039794	AK4
SNV	input	242	0.25328	AK5
SNV	input	243	0.181835	AK7
SNV	input	244	0.175281	AK8
SNV	input	245	0.280156	AK9
SNV	input	246	0.176743	AKAP12
SNV	input	247	0.305886	AKAP13
SNV	input	248	0.0836931	AKAP5
SNV	input	249	0.452069	AKAP9
SNV	input	250	0.193257	AKR1B10
SNV	input	251	0.306621	AKR1B15
SNV	input	252	0.221794	AKR1C1
SNV	input	253	0.0836931	AKR1C2
SNV	input	254	0.25934	AKR1C3
SNV	input	255	0.135898	AKR1C4
SNV	input	256	0.237483	AKR1D1
SNV	input	257	0.176051	AKR7A2
SNV	input	258	0.222944	AKR7A3
SNV	input	259	0.170522	AKT1
SNV	input	260	0.122182	AKT1S1
SNV	input	261	0.203067	AKT2
SNV	input	262	0.205218	AKT3
SNV	input	263	0.0785993	ALAS1
SNV	input	264	0.113615	ALAS2
SNV	input	265	0.188579	ALB
SNV	input	266	0.177996	ALCAM
SNV	input	267	0.135898	ALDH18A1
SNV	input	268	0.155388	ALDH1A1
SNV	input	269	0.177139	ALDH1A2
SNV	input	270	0.132705	ALDH1A3
SNV	input	271	0.258906	ALDH1B1
SNV	input	272	0.171412	ALDH1L2
SNV	input	273	0.0836931	ALDH2
SNV	input	274	0.168428	ALDH3A2
SNV	input	275	0.0785993	ALDH3B1
SNV	input	276	0.135158	ALDH3B2
SNV	input	277	0.117417	ALDH5A1
SNV	input	278	0.263835	ALDH8A1
SNV	input	279	0.175233	ALDOA
SNV	input	280	0.144797	ALDOB
SNV	input	281	0.0785993	ALDOC
SNV	input	282	0.281295	ALG10
SNV	input	283	0.254063	ALG10B
SNV	input	284	0.206071	ALG11
SNV	input	285	0.0785993	ALG12
SNV	input	286	0.242638	ALG13
SNV	input	287	0.0424476	ALG14
SNV	input	288	0.0785993	ALG2
SNV	input	289	0.194849	ALG3
SNV	input	290	0.113513	ALG5
SNV	input	291	0.0785993	ALG6
SNV	input	292	0.179996	ALG8
SNV	input	293	0.181959	ALG9
SNV	input	294	0.419339	ALK
SNV	input	295	0.425672	ALMS1
SNV	input	296	0.234831	ALOX12
SNV	input	297	0.191644	ALOX12B
SNV	input	298	0.145844	ALOX15
SNV	input	299	0.149724	ALOX15B
SNV	input	300	0.23284	ALOX5
SNV	input	301	0.19262	ALOX5AP
SNV	input	302	0.130259	ALOXE3
SNV	input	303	0.206071	ALPI
SNV	input	304	0.320907	ALPK1
SNV	input	305	0.283405	ALS2
SNV	input	306	0.203898	ALS2CL
SNV	input	307	0.0785993	ALX3
SNV	input	308	0.230175	AMACR
SNV	input	309	0.0928673	AMBN
SNV	input	310	0.183059	AMBP
SNV	input	311	0.135898	AMDHD2
SNV	input	312	0.186213	AMELX
SNV	input	313	0.401228	AMER1
SNV	input	314	0.0785993	AMH
SNV	input	315	0.169542	AMHR2
SNV	input	316	0.135898	AMIGO2
SNV	input	317	0.199034	AMN
SNV	input	318	0.348487	AMOT
SNV	input	319	0.26341	AMOTL1
SNV	input	320	0.0785993	AMOTL2
SNV	input	321	0.270373	AMPD1
SNV	input	322	0.233338	AMPD2
SNV	input	323	0.135527	AMPD3
SNV	input	324	0.0913324	AMTN
SNV	input	325	0.163569	AMY2A
SNV	input	326	0.283931	AMY2B
SNV	input	327	0.245051	ANAPC1
SNV	input	328	0.0836931	ANAPC16
SNV	input	329	0.137538	ANAPC2
SNV	input	330	0.236159	ANAPC4
SNV	input	331	0.141711	ANAPC5
SNV	input	332	0.0582061	ANAPC7
SNV	input	333	0.275858	ANGPT1
SNV	input	334	0.188539	ANGPT2
SNV	input	335	0.272122	ANGPT4
SNV	input	336	0.0785993	ANGPTL4
SNV	input	337	0.0424476	ANGPTL8
SNV	input	338	0.503794	ANK1
SNV	input	339	0.703841	ANK2
SNV	input	340	0.432593	ANK3
SNV	input	341	0.119624	ANKFY1
SNV	input	342	0.19417	ANKH
SNV	input	343	0.194683	ANKLE2
SNV	input	344	0.135898	ANKRD1
SNV	input	345	0.314846	ANKRD26
SNV	input	346	0.245575	ANKRD27
SNV	input	347	0.196065	ANKRD28
SNV	input	348	0.295088	ANLN
SNV	input	349	0.181506	ANO1
SNV	input	350	0.214836	ANO10
SNV	input	351	0.260932	ANO2
SNV	input	352	0.354553	ANO3
SNV	input	353	0.3589	ANO4
SNV	input	354	0.362118	ANO5
SNV	input	355	0.245909	ANO6
SNV	input	356	0.266311	ANO7
SNV	input	357	0.111058	ANO9
SNV	input	358	0.209587	ANPEP
SNV	input	359	0.134489	ANTXR2
SNV	input	360	0.129732	ANXA2
SNV	input	361	0.141992	ANXA5
SNV	input	362	0.16067	ANXA6
SNV	input	363	0.262011	AOC1
SNV	input	364	0.188281	AP1B1
SNV	input	365	0.199539	AP1G1
SNV	input	366	0.108852	AP1G2
SNV	input	367	0.113615	AP1M1
SNV	input	368	0.135158	AP1M2
SNV	input	369	0.113615	AP1S1
SNV	input	370	0.135898	AP2A1
SNV	input	371	0.174202	AP2A2
SNV	input	372	0.0855711	AP2B1
SNV	input	373	0.124827	AP2M1
SNV	input	374	0.156782	AP3B1
SNV	input	375	0.158767	AP3S1
SNV	input	376	0.180484	AP4B1
SNV	input	377	0.195907	AP4E1
SNV	input	378	0.139759	AP4M1
SNV	input	379	0.23157	APAF1
SNV	input	380	0.263932	APBA1
SNV	input	381	0.232595	APBA2
SNV	input	382	0.135158	APBA3
SNV	input	383	0.212796	APBB1
SNV	input	384	0.275477	APBB1IP
SNV	input	385	0.394769	APC
SNV	input	386	0.369249	APCS
SNV	input	387	0.0785993	APEH
SNV	input	388	0.19698	APEX1
SNV	input	389	0.163481	APH1A
SNV	input	390	0.157898	APIP
SNV	input	391	0.216469	APLNR
SNV	input	392	0.192502	APLP2
SNV	input	393	0.139759	APOA1
SNV	input	394	0.255268	APOA4
SNV	input	395	0.221476	APOA5
SNV	input	396	0.687667	APOB
SNV	input	397	0.0990836	APOBEC1
SNV	input	398	0.122671	APOBEC3A
SNV	input	399	0.11616	APOBEC3B
SNV	input	400	0.0893232	APOBEC3C
SNV	input	401	0.168323	APOBEC3G
SNV	input	402	0.15744	APOBEC3H
SNV	input	403	0.225642	APOBEC4
SNV	input	404	0.208823	APOBR
SNV	input	405	0.13797	APOC1
SNV	input	406	0.0836931	APOC2
SNV	input	407	0.0785993	APOC3
SNV	input	408	0.039794	APOC4
SNV	input	409	0.201367	APOD
SNV	input	410	0.154694	APOE
SNV	input	411	0.118293	APOH
SNV	input	412	0.111058	APOL1
SNV	input	413	0.0785993	APOOL
SNV	input	414	0.241862	APP
SNV	input	415	0.0785993	APRT
SNV	input	416	0.139759	AQP1
SNV	input	417	0.310391	AQP10
SNV	input	418	0.144953	AQP12A
SNV	input	419	0.111058	AQP2
SNV	input	420	0.165805	AQP3
SNV	input	421	0.15744	AQP4
SNV	input	422	0.154654	AQP6
SNV	input	423	0.125403	AQP7
SNV	input	424	0.0836931	AQP8
SNV	input	425	0.239386	AQP9
SNV	input	426	0.230146	AQR
SNV	input	427	0.241214	AR
SNV	input	428	0.145394	ARAF
SNV	input	429	0.292248	ARAP1
SNV	input	430	0.381057	ARAP2
SNV	input	431	0.245748	ARAP3
SNV	input	432	0.135158	ARC
SNV	input	433	0.0785993	ARCN1
SNV	input	434	0.0785993	AREG
SNV	input	435	0.220978	AREL1
SNV	input	436	0.0836931	ARF1
SNV	input	437	0.039794	ARF3
SNV	input	438	0.039794	ARFGAP1
SNV	input	439	0.196948	ARFGAP2
SNV	input	440	0.0855711	ARFGAP3
SNV	input	441	0.267403	ARFGEF2
SNV	input	442	0.0785993	ARFRP1
SNV	input	443	0.111058	ARG1
SNV	input	444	0.191247	ARHGAP1
SNV	input	445	0.202386	ARHGAP10
SNV	input	446	0.275029	ARHGAP11A
SNV	input	447	0.121491	ARHGAP11B
SNV	input	448	0.231818	ARHGAP12
SNV	input	449	0.313195	ARHGAP15
SNV	input	450	0.232177	ARHGAP17
SNV	input	451	0.157967	ARHGAP18
SNV	input	452	0.163569	ARHGAP19
SNV	input	453	0.22373	ARHGAP20
SNV	input	454	0.476186	ARHGAP21
SNV	input	455	0.125373	ARHGAP22
SNV	input	456	0.241633	ARHGAP24
SNV	input	457	0.3356	ARHGAP25
SNV	input	458	0.100551	ARHGAP26
SNV	input	459	0.194974	ARHGAP27
SNV	input	460	0.118293	ARHGAP28
SNV	input	461	0.180562	ARHGAP29
SNV	input	462	0.189504	ARHGAP30
SNV	input	463	0.258954	ARHGAP31
SNV	input	464	0.35302	ARHGAP32
SNV	input	465	0.300075	ARHGAP33
SNV	input	466	0.321834	ARHGAP35
SNV	input	467	0.147656	ARHGAP39
SNV	input	468	0.233098	ARHGAP4
SNV	input	469	0.215239	ARHGAP44
SNV	input	470	0.265885	ARHGAP5
SNV	input	471	0.286225	ARHGAP6
SNV	input	472	0.20933	ARHGAP9
SNV	input	473	0.111058	ARHGDIB
SNV	input	474	0.22442	ARHGEF1
SNV	input	475	0.276708	ARHGEF10
SNV	input	476	0.23731	ARHGEF10L
SNV	input	477	0.325689	ARHGEF11
SNV	input	478	0.305636	ARHGEF12
SNV	input	479	0.231182	ARHGEF15
SNV	input	480	0.111058	ARHGEF16
SNV	input	481	0.259311	ARHGEF17
SNV	input	482	0.174338	ARHGEF18
SNV	input	483	0.11515	ARHGEF19
SNV	input	484	0.145886	ARHGEF2
SNV	input	485	0.195556	ARHGEF25
SNV	input	486	0.159158	ARHGEF26
SNV	input	487	0.174338	ARHGEF28
SNV	input	488	0.161512	ARHGEF3
SNV	input	489	0.191503	ARHGEF35
SNV	input	490	0.181939	ARHGEF37
SNV	input	491	0.120687	ARHGEF38
SNV	input	492	0.0785993	ARHGEF39
SNV	input	493	0.145738	ARHGEF4
SNV	input	494	0.208082	ARHGEF40
SNV	input	495	0.260256	ARHGEF5
SNV	input	496	0.312898	ARHGEF6
SNV	input	497	0.208764	ARHGEF7
SNV	input	498	0.190628	ARHGEF9
SNV	input	499	0.413192	ARID1A
SNV	input	500	0.340529	ARID1B
SNV	input	501	0.40312	ARID2
SNV	input	502	0.039794	ARID3A
SNV	input	503	0.284088	ARID4A
SNV	input	504	0.182828	ARID4B
SNV	input	505	0.150803	ARIH1
SNV	input	506	0.138868	ARIH2
SNV	input	507	0.039794	ARL1
SNV	input	508	0.135898	ARL13B
SNV	input	509	0.155579	ARL2
SNV	input	510	0.0785993	ARL2BP
SNV	input	511	0.0582061	ARL8A
SNV	input	512	0.111058	ARMC8
SNV	input	513	0.126018	ARMCX3
SNV	input	514	0.165979	ARNT
SNV	input	515	0.172161	ARNT2
SNV	input	516	0.113615	ARNTL
SNV	input	517	0.135722	ARNTL2
SNV	input	518	0.153209	ARPC2
SNV	input	519	0.0424476	ARPC3
SNV	input	520	0.039794	ARPP19
SNV	input	521	0.0855711	ARRB1
SNV	input	522	0.135158	ARRB2
SNV	input	523	0.169447	ARSB
SNV	input	524	0.223672	ARSD
SNV	input	525	0.308387	ARSF
SNV	input	526	0.225652	ARSG
SNV	input	527	0.232634	ARSH
SNV	input	528	0.260096	ARSI
SNV	input	529	0.250111	ARSJ
SNV	input	530	0.127141	ARSK
SNV	input	531	0.0913324	ARSL
SNV	input	532	0.119624	ARV1
SNV	input	533	0.157713	AS3MT
SNV	input	534	0.15744	ASAH1
SNV	input	535	0.281078	ASAH2
SNV	input	536	0.313727	ASAP1
SNV	input	537	0.0785993	ASB1
SNV	input	538	0.140101	ASB10
SNV	input	539	0.131386	ASB11
SNV	input	540	0.146974	ASB12
SNV	input	541	0.0785993	ASB13
SNV	input	542	0.0785993	ASB14
SNV	input	543	0.268034	ASB15
SNV	input	544	0.113615	ASB16
SNV	input	545	0.313014	ASB17
SNV	input	546	0.0785993	ASB18
SNV	input	547	0.267559	ASB2
SNV	input	548	0.23505	ASB3
SNV	input	549	0.176732	ASB4
SNV	input	550	0.267217	ASB5
SNV	input	551	0.0913324	ASB6
SNV	input	552	0.157898	ASB7
SNV	input	553	0.111058	ASB8
SNV	input	554	0.167022	ASB9
SNV	input	555	0.0785993	ASCC1
SNV	input	556	0.147329	ASCC2
SNV	input	557	0.336059	ASCC3
SNV	input	558	0.40692	ASH1L
SNV	input	559	0.113615	ASH2L
SNV	input	560	0.156782	ASL
SNV	input	561	0.191903	ASMT
SNV	input	562	0.191723	ASNS
SNV	input	563	0.137538	ASPA
SNV	input	564	0.157898	ASPG
SNV	input	565	0.155247	ASPH
SNV	input	566	0.101102	ASPN
SNV	input	567	0.175233	ASPSCR1
SNV	input	568	0.15744	ASS1
SNV	input	569	0.232799	ASXL1
SNV	input	570	0.486185	ASXL2
SNV	input	571	0.056328	ATAD1
SNV	input	572	0.278048	ATAD2
SNV	input	573	0.208533	ATAD3B
SNV	input	574	0.103289	ATF1
SNV	input	575	0.192424	ATF2
SNV	input	576	0.0836931	ATF4
SNV	input	577	0.17333	ATF6
SNV	input	578	0.309561	ATF7IP
SNV	input	579	0.111058	ATG14
SNV	input	580	0.113615	ATG5
SNV	input	581	0.145352	ATG7
SNV	input	582	0.141992	ATG9A
SNV	input	583	0.19618	ATIC
SNV	input	584	0.440844	ATM
SNV	input	585	0.247421	ATN1
SNV	input	586	0.395951	ATP10B
SNV	input	587	0.385433	ATP10D
SNV	input	588	0.214512	ATP11A
SNV	input	589	0.205147	ATP11B
SNV	input	590	0.362852	ATP11C
SNV	input	591	0.269007	ATP12A
SNV	input	592	0.137897	ATP13A1
SNV	input	593	0.220174	ATP13A2
SNV	input	594	0.26394	ATP13A4
SNV	input	595	0.313857	ATP13A5
SNV	input	596	0.163183	ATP1A1
SNV	input	597	0.351209	ATP1A2
SNV	input	598	0.20443	ATP1A3
SNV	input	599	0.339622	ATP1A4
SNV	input	600	0.175133	ATP1B1
SNV	input	601	0.0785993	ATP1B2
SNV	input	602	0.0785993	ATP1B3
SNV	input	603	0.322067	ATP2A1
SNV	input	604	0.257683	ATP2A2
SNV	input	605	0.188579	ATP2A3
SNV	input	606	0.444465	ATP2B1
SNV	input	607	0.328108	ATP2B2
SNV	input	608	0.451394	ATP2B3
SNV	input	609	0.221118	ATP2B4
SNV	input	610	0.277954	ATP2C1
SNV	input	611	0.0424476	ATP2C2
SNV	input	612	0.258882	ATP4A
SNV	input	613	0.225909	ATP5F1A
SNV	input	614	0.197741	ATP5F1B
SNV	input	615	0.137538	ATP5F1C
SNV	input	616	0.0785993	ATP5F1E
SNV	input	617	0.117417	ATP5MC1
SNV	input	618	0.039794	ATP5MC2
SNV	input	619	0.090703	ATP5MC3
SNV	input	620	0.131053	ATP5MF
SNV	input	621	0.0785993	ATP5MG
SNV	input	622	0.0928673	ATP5PB
SNV	input	623	0.124827	ATP6AP1
SNV	input	624	0.128644	ATP6AP2
SNV	input	625	0.169708	ATP6V0A1
SNV	input	626	0.154527	ATP6V0A2
SNV	input	627	0.202185	ATP6V0A4
SNV	input	628	0.111058	ATP6V0B
SNV	input	629	0.119585	ATP6V0C
SNV	input	630	0.209325	ATP6V0D2
SNV	input	631	0.0785993	ATP6V0E1
SNV	input	632	0.0785993	ATP6V0E2
SNV	input	633	0.175133	ATP6V1A
SNV	input	634	0.194157	ATP6V1B1
SNV	input	635	0.15744	ATP6V1B2
SNV	input	636	0.265496	ATP6V1C1
SNV	input	637	0.111058	ATP6V1C2
SNV	input	638	0.111058	ATP6V1D
SNV	input	639	0.0836931	ATP6V1E1
SNV	input	640	0.123636	ATP6V1E2
SNV	input	641	0.129365	ATP6V1F
SNV	input	642	0.0943788	ATP6V1G2
SNV	input	643	0.123636	ATP6V1H
SNV	input	644	0.366543	ATP7A
SNV	input	645	0.347484	ATP7B
SNV	input	646	0.193948	ATP8A1
SNV	input	647	0.407507	ATP8A2
SNV	input	648	0.208533	ATP8B1
SNV	input	649	0.263083	ATP8B2
SNV	input	650	0.288766	ATP8B3
SNV	input	651	0.320226	ATP8B4
SNV	input	652	0.206943	ATP9A
SNV	input	653	0.192424	ATP9B
SNV	input	654	0.329338	ATR
SNV	input	655	0.222568	ATRIP
SNV	input	656	0.397308	ATRX
SNV	input	657	0.19262	ATXN3
SNV	input	658	0.163569	ATXN3L
SNV	input	659	0.0785993	ATXN7
SNV	input	660	0.0785993	ATXN7L3
SNV	input	661	0.145493	AURKB
SNV	input	662	0.273646	AUTS2
SNV	input	663	0.0913324	AVEN
SNV	input	664	0.248033	AVPR1A
SNV	input	665	0.186926	AVPR1B
SNV	input	666	0.203157	AVPR2
SNV	input	667	0.126018	AWAT1
SNV	input	668	0.0424476	AWAT2
SNV	input	669	0.224065	AXIN1
SNV	input	670	0.140801	AXIN2
SNV	input	671	0.142631	AXL
SNV	input	672	0.141992	AZGP1
SNV	input	673	0.0928673	AZIN1
SNV	input	674	0.0785993	AZIN2
SNV	input	675	0.0922585	AZU1
SNV	input	676	0.173007	B2M
SNV	input	677	0.111058	B3GALNT1
SNV	input	678	0.11515	B3GALT2
SNV	input	679	0.0785993	B3GALT4
SNV	input	680	0.111058	B3GALT5
SNV	input	681	0.0785993	B3GALT6
SNV	input	682	0.197199	B3GAT1
SNV	input	683	0.197061	B3GAT2
SNV	input	684	0.056328	B3GAT3
SNV	input	685	0.132293	B3GLCT
SNV	input	686	0.135158	B3GNT2
SNV	input	687	0.172821	B3GNT3
SNV	input	688	0.111058	B3GNT4
SNV	input	689	0.118293	B3GNT5
SNV	input	690	0.191499	B3GNT6
SNV	input	691	0.140801	B3GNT7
SNV	input	692	0.117417	B3GNT8
SNV	input	693	0.169706	B4GALNT1
SNV	input	694	0.17374	B4GALNT2
SNV	input	695	0.039794	B4GALT1
SNV	input	696	0.0913324	B4GALT2
SNV	input	697	0.039794	B4GALT3
SNV	input	698	0.0785993	B4GALT4
SNV	input	699	0.191678	B4GALT5
SNV	input	700	0.237474	B4GALT6
SNV	input	701	0.215405	B4GAT1
SNV	input	702	0.0424476	B9D1
SNV	input	703	0.039794	B9D2
SNV	input	704	0.172646	BAAT
SNV	input	705	0.0785993	BABAM1
SNV	input	706	0.113615	BACE1
SNV	input	707	0.242025	BACH1
SNV	input	708	0.039794	BAD
SNV	input	709	0.039794	BAG2
SNV	input	710	0.220222	BAG3
SNV	input	711	0.110532	BAG5
SNV	input	712	0.156782	BAG6
SNV	input	713	0.172885	BAIAP2
SNV	input	714	0.150196	BAIAP2L1
SNV	input	715	0.113245	BAIAP2L2
SNV	input	716	0.0836931	BAK1
SNV	input	717	0.112408	BANF1
SNV	input	718	0.150196	BANP
SNV	input	719	0.177996	BAP1
SNV	input	720	0.244312	BARD1
SNV	input	721	0.217454	BASP1
SNV	input	722	0.158201	BAX
SNV	input	723	0.206797	BAZ1B
SNV	input	724	0.20106	BAZ2A
SNV	input	725	0.197491	BBOX1
SNV	input	726	0.196911	BBS10
SNV	input	727	0.182522	BBS12
SNV	input	728	0.204829	BBS2
SNV	input	729	0.0836931	BBS4
SNV	input	730	0.167798	BBS5
SNV	input	731	0.247399	BBS7
SNV	input	732	0.271877	BBS9
SNV	input	733	0.319547	BCAN
SNV	input	734	0.175083	BCAP31
SNV	input	735	0.0855711	BCAR1
SNV	input	736	0.0785993	BCAS2
SNV	input	737	0.0836931	BCDIN3D
SNV	input	738	0.445865	BCHE
SNV	input	739	0.247892	BCKDHB
SNV	input	740	0.111058	BCKDK
SNV	input	741	0.188631	BCL10
SNV	input	742	0.35152	BCL11A
SNV	input	743	0.170994	BCL2
SNV	input	744	0.0785993	BCL2A1
SNV	input	745	0.0785993	BCL2L1
SNV	input	746	0.205445	BCL2L11
SNV	input	747	0.039794	BCL2L14
SNV	input	748	0.187632	BCL6
SNV	input	749	0.226256	BCL9
SNV	input	750	0.309042	BCL9L
SNV	input	751	0.245385	BCO1
SNV	input	752	0.233882	BCO2
SNV	input	753	0.252928	BCR
SNV	input	754	0.0785993	BCS1L
SNV	input	755	0.138868	BDH1
SNV	input	756	0.19262	BDH2
SNV	input	757	0.039794	BDKRB1
SNV	input	758	0.0582061	BDKRB2
SNV	input	759	0.0785993	BDNF
SNV	input	760	0.0785993	BECN1
SNV	input	761	0.111058	BEGAIN
SNV	input	762	0.039794	BET1
SNV	input	763	0.039794	BET1L
SNV	input	764	0.0785993	BEX3
SNV	input	765	0.0424476	BGLAP
SNV	input	766	0.135898	BGN
SNV	input	767	0.039794	BHLHE22
SNV	input	768	0.137897	BHLHE40
SNV	input	769	0.179512	BHMT
SNV	input	770	0.250309	BICD1
SNV	input	771	0.135898	BICD2
SNV	input	772	0.0836931	BID
SNV	input	773	0.220174	BIN2
SNV	input	774	0.116266	BIRC2
SNV	input	775	0.15791	BIRC3
SNV	input	776	0.0424476	BIRC5
SNV	input	777	0.500995	BIRC6
SNV	input	778	0.176051	BIRC7
SNV	input	779	0.253441	BLK
SNV	input	780	0.237415	BLM
SNV	input	781	0.195267	BLMH
SNV	input	782	0.137897	BLNK
SNV	input	783	0.039794	BLOC1S3
SNV	input	784	0.209115	BLOC1S4
SNV	input	785	0.143879	BLVRA
SNV	input	786	0.204328	BLZF1
SNV	input	787	0.039794	BMF
SNV	input	788	0.175233	BMI1
SNV	input	789	0.202797	BMP1
SNV	input	790	0.294606	BMP10
SNV	input	791	0.193357	BMP15
SNV	input	792	0.039806	BMP2
SNV	input	793	0.156782	BMP4
SNV	input	794	0.257976	BMP7
SNV	input	795	0.17089	BMPR1A
SNV	input	796	0.209389	BMPR1B
SNV	input	797	0.201405	BMPR2
SNV	input	798	0.331207	BMS1
SNV	input	799	0.315108	BMT2
SNV	input	800	0.128197	BMX
SNV	input	801	0.111058	BNIP1
SNV	input	802	0.0836931	BNIP2
SNV	input	803	0.0785993	BNIP3L
SNV	input	804	0.283206	BOC
SNV	input	805	0.0785993	BOD1
SNV	input	806	0.452278	BOD1L1
SNV	input	807	0.0836931	BOP1
SNV	input	808	0.165805	BORA
SNV	input	809	0.0916866	BPGM
SNV	input	810	0.254188	BPI
SNV	input	811	0.246847	BPIFB2
SNV	input	812	0.504931	BRAF
SNV	input	813	0.15781	BRAP
SNV	input	814	0.294196	BRCA1
SNV	input	815	0.357121	BRCA2
SNV	input	816	0.223279	BRCC3
SNV	input	817	0.14733	BRD1
SNV	input	818	0.191956	BRD2
SNV	input	819	0.219301	BRD4
SNV	input	820	0.113615	BRD7
SNV	input	821	0.215002	BRD8
SNV	input	822	0.188972	BRF1
SNV	input	823	0.101709	BRF2
SNV	input	824	0.290007	BRIP1
SNV	input	825	0.113513	BRMS1
SNV	input	826	0.113636	BRPF1
SNV	input	827	0.16264	BRPF3
SNV	input	828	0.18376	BRS3
SNV	input	829	0.137897	BSG
SNV	input	830	0.335378	BSN
SNV	input	831	0.113615	BST1
SNV	input	832	0.159868	BST2
SNV	input	833	0.0785993	BTBD1
SNV	input	834	0.123459	BTBD6
SNV	input	835	0.0424476	BTC
SNV	input	836	0.299505	BTD
SNV	input	837	0.113615	BTG1
SNV	input	838	0.111058	BTG2
SNV	input	839	0.138104	BTG4
SNV	input	840	0.27675	BTK
SNV	input	841	0.206255	BTN2A1
SNV	input	842	0.221476	BTN2A2
SNV	input	843	0.160424	BTN3A1
SNV	input	844	0.190515	BTN3A2
SNV	input	845	0.194526	BTN3A3
SNV	input	846	0.230715	BTNL2
SNV	input	847	0.221912	BTNL8
SNV	input	848	0.123636	BTNL9
SNV	input	849	0.28764	BTRC
SNV	input	850	0.260574	BUB1
SNV	input	851	0.298524	BUB1B
SNV	input	852	0.12276	BUB3
SNV	input	853	0.203524	BUD13
SNV	input	854	0.0785993	BUD31
SNV	input	855	0.0785993	BYSL
SNV	input	856	0.039794	C1D
SNV	input	857	0.160424	C1GALT1
SNV	input	858	0.119624	C1GALT1C1
SNV	input	859	0.209942	C1QB
SNV	input	860	0.157967	C1QC
SNV	input	861	0.113615	C1R
SNV	input	862	0.056328	C1S
SNV	input	863	0.216358	C2
SNV	input	864	0.33632	C2CD3
SNV	input	865	0.212853	C2CD5
SNV	input	866	0.039794	C2orf49
SNV	input	867	0.260538	C3
SNV	input	868	0.223951	C3AR1
SNV	input	869	0.0785993	C4A
SNV	input	870	0.0893232	C4B
SNV	input	871	0.147175	C4BPA
SNV	input	872	0.039794	C4BPB
SNV	input	873	0.206255	C5
SNV	input	874	0.166936	C5AR1
SNV	input	875	0.113615	C5AR2
SNV	input	876	0.38761	C6
SNV	input	877	0.039794	C6orf120
SNV	input	878	0.411715	C7
SNV	input	879	0.31559	C8A
SNV	input	880	0.35666	C8B
SNV	input	881	0.333882	C9
SNV	input	882	0.156782	CA1
SNV	input	883	0.0582061	CA12
SNV	input	884	0.0785993	CA13
SNV	input	885	0.0928673	CA14
SNV	input	886	0.15744	CA2
SNV	input	887	0.221476	CA3
SNV	input	888	0.177301	CA4
SNV	input	889	0.0922585	CA5A
SNV	input	890	0.0928673	CA5B
SNV	input	891	0.11515	CA6
SNV	input	892	0.205746	CA9
SNV	input	893	0.039794	CAB39
SNV	input	894	0.139759	CAB39L
SNV	input	895	0.228919	CABIN1
SNV	input	896	0.137115	CABLES1
SNV	input	897	0.15744	CABP1
SNV	input	898	0.430418	CACNA1B
SNV	input	899	0.449676	CACNA1C
SNV	input	900	0.288357	CACNA1D
SNV	input	901	0.612895	CACNA1E
SNV	input	902	0.324767	CACNA1G
SNV	input	903	0.343	CACNA1H
SNV	input	904	0.337109	CACNA1I
SNV	input	905	0.351739	CACNA1S
SNV	input	906	0.481442	CACNA2D1
SNV	input	907	0.320489	CACNA2D3
SNV	input	908	0.22128	CACNB1
SNV	input	909	0.318706	CACNB2
SNV	input	910	0.0785993	CACNB3
SNV	input	911	0.111058	CACNB4
SNV	input	912	0.175133	CACNG2
SNV	input	913	0.299592	CACNG3
SNV	input	914	0.118293	CACNG4
SNV	input	915	0.243124	CACNG6
SNV	input	916	0.184769	CACNG7
SNV	input	917	0.124827	CACNG8
SNV	input	918	0.118293	CACTIN
SNV	input	919	0.190628	CADM1
SNV	input	920	0.293863	CADM2
SNV	input	921	0.248469	CADM3
SNV	input	922	0.162532	CALB1
SNV	input	923	0.231788	CALCA
SNV	input	924	0.131653	CALCB
SNV	input	925	0.344937	CALCR
SNV	input	926	0.285431	CALCRL
SNV	input	927	0.260111	CALD1
SNV	input	928	0.132688	CALM1
SNV	input	929	0.201367	CALML5
SNV	input	930	0.039794	CALR
SNV	input	931	0.176263	CALU
SNV	input	932	0.111058	CAMK1
SNV	input	933	0.13844	CAMK2A
SNV	input	934	0.207022	CAMK2B
SNV	input	935	0.157305	CAMK2D
SNV	input	936	0.039794	CAMK2G
SNV	input	937	0.24023	CAMK4
SNV	input	938	0.137538	CAMKK1
SNV	input	939	0.113615	CAMKK2
SNV	input	940	0.156782	CAMLG
SNV	input	941	0.0904955	CAMP
SNV	input	942	0.24171	CAND1
SNV	input	943	0.157898	CANT1
SNV	input	944	0.157967	CANX
SNV	input	945	0.140801	CAP2
SNV	input	946	0.113615	CAPN1
SNV	input	947	0.221038	CAPN2
SNV	input	948	0.0785993	CAPNS1
SNV	input	949	0.125501	CAPNS2
SNV	input	950	0.039794	CAPZA1
SNV	input	951	0.135898	CAPZA2
SNV	input	952	0.141992	CAPZA3
SNV	input	953	0.436287	CARD11
SNV	input	954	0.162204	CARD8
SNV	input	955	0.15744	CARD9
SNV	input	956	0.113615	CARM1
SNV	input	957	0.194526	CARNS1
SNV	input	958	0.15317	CARS1
SNV	input	959	0.129365	CARS2
SNV	input	960	0.157967	CASC3
SNV	input	961	0.146974	CASK
SNV	input	962	0.257317	CASP1
SNV	input	963	0.161512	CASP10
SNV	input	964	0.15744	CASP14
SNV	input	965	0.282869	CASP2
SNV	input	966	0.171683	CASP3
SNV	input	967	0.221619	CASP4
SNV	input	968	0.260868	CASP5
SNV	input	969	0.128467	CASP6
SNV	input	970	0.0582061	CASP7
SNV	input	971	0.220019	CASP8
SNV	input	972	0.23802	CASP8AP2
SNV	input	973	0.208664	CASP9
SNV	input	974	0.161512	CASQ1
SNV	input	975	0.138868	CASQ2
SNV	input	976	0.369106	CASR
SNV	input	977	0.140801	CAST
SNV	input	978	0.116662	CAT
SNV	input	979	0.208533	CATSPER2
SNV	input	980	0.173311	CATSPER3
SNV	input	981	0.111058	CATSPER4
SNV	input	982	0.124827	CATSPERB
SNV	input	983	0.181506	CATSPERD
SNV	input	984	0.187632	CATSPERG
SNV	input	985	0.039794	CAV1
SNV	input	986	0.111058	CAV2
SNV	input	987	0.122103	CAV3
SNV	input	988	0.133463	CBFA2T2
SNV	input	989	0.0424476	CBFB
SNV	input	990	0.216025	CBL
SNV	input	991	0.195908	CBLB
SNV	input	992	0.165586	CBLIF
SNV	input	993	0.15744	CBLL1
SNV	input	994	0.247629	CBLL2
SNV	input	995	0.039794	CBR1
SNV	input	996	0.0933219	CBR4
SNV	input	997	0.112907	CBX1
SNV	input	998	0.196635	CBX2
SNV	input	999	0.153316	CBX3
SNV	input	1000	0.15744	CBX4
SNV	input	1001	0.110532	CBX5
SNV	input	1002	0.133056	CBX6
SNV	input	1003	0.19698	CBX8
SNV	input	1004	0.169588	CC2D1B
SNV	input	1005	0.151144	CC2D2A
SNV	input	1006	0.135898	CCAR1
SNV	input	1007	0.0836931	CCAR2
SNV	input	1008	0.083693	CCDC115
SNV	input	1009	0.0836931	CCDC22
SNV	input	1010	0.0928673	CCDC59
SNV	input	1011	0.179996	CCDC8
SNV	input	1012	0.283475	CCDC88A
SNV	input	1013	0.0785993	CCK
SNV	input	1014	0.260823	CCKAR
SNV	input	1015	0.383152	CCKBR
SNV	input	1016	0.0913324	CCL1
SNV	input	1017	0.0785993	CCL11
SNV	input	1018	0.0944021	CCL13
SNV	input	1019	0.0913324	CCL16
SNV	input	1020	0.11515	CCL17
SNV	input	1021	0.0785993	CCL19
SNV	input	1022	0.111058	CCL2
SNV	input	1023	0.0855711	CCL20
SNV	input	1024	0.111058	CCL21
SNV	input	1025	0.157898	CCL22
SNV	input	1026	0.138868	CCL23
SNV	input	1027	0.0934061	CCL25
SNV	input	1028	0.119624	CCL28
SNV	input	1029	0.134572	CCL4
SNV	input	1030	0.19399	CCL7
SNV	input	1031	0.163569	CCNA1
SNV	input	1032	0.119624	CCNA2
SNV	input	1033	0.165682	CCNB1
SNV	input	1034	0.137897	CCND1
SNV	input	1035	0.100379	CCND2
SNV	input	1036	0.117417	CCND3
SNV	input	1037	0.1875	CCNE1
SNV	input	1038	0.137897	CCNE2
SNV	input	1039	0.175295	CCNF
SNV	input	1040	0.0424476	CCNG1
SNV	input	1041	0.135158	CCNH
SNV	input	1042	0.146558	CCNT1
SNV	input	1043	0.181972	CCNT2
SNV	input	1044	0.234831	CCP110
SNV	input	1045	0.11515	CCR1
SNV	input	1046	0.0785993	CCR10
SNV	input	1047	0.193923	CCR2
SNV	input	1048	0.119624	CCR3
SNV	input	1049	0.144554	CCR4
SNV	input	1050	0.148814	CCR5
SNV	input	1051	0.22915	CCR6
SNV	input	1052	0.166095	CCR8
SNV	input	1053	0.0785993	CCRL2
SNV	input	1054	0.165805	CCS
SNV	input	1055	0.129178	CCT2
SNV	input	1056	0.039794	CCT3
SNV	input	1057	0.161205	CCT4
SNV	input	1058	0.169536	CCT5
SNV	input	1059	0.193782	CCT6A
SNV	input	1060	0.223479	CCT6B
SNV	input	1061	0.214093	CCT7
SNV	input	1062	0.114392	CCT8
SNV	input	1063	0.148767	CCZ1
SNV	input	1064	0.0855711	CCZ1B
SNV	input	1065	0.327326	CD109
SNV	input	1066	0.056328	CD14
SNV	input	1067	0.0970113	CD160
SNV	input	1068	0.475263	CD163
SNV	input	1069	0.213423	CD177
SNV	input	1070	0.199543	CD180
SNV	input	1071	0.150626	CD19
SNV	input	1072	0.218427	CD1A
SNV	input	1073	0.237601	CD1B
SNV	input	1074	0.236422	CD1C
SNV	input	1075	0.233474	CD1D
SNV	input	1076	0.175706	CD200
SNV	input	1077	0.282528	CD200R1
SNV	input	1078	0.155989	CD207
SNV	input	1079	0.208528	CD209
SNV	input	1080	0.273337	CD22
SNV	input	1081	0.285736	CD226
SNV	input	1082	0.0836931	CD247
SNV	input	1083	0.137213	CD274
SNV	input	1084	0.0836931	CD28
SNV	input	1085	0.145356	CD2AP
SNV	input	1086	0.137538	CD300A
SNV	input	1087	0.209462	CD300C
SNV	input	1088	0.209079	CD300E
SNV	input	1089	0.248768	CD300LB
SNV	input	1090	0.207319	CD300LD
SNV	input	1091	0.113615	CD300LF
SNV	input	1092	0.140801	CD300LG
SNV	input	1093	0.039794	CD320
SNV	input	1094	0.275386	CD33
SNV	input	1095	0.291855	CD34
SNV	input	1096	0.0913324	CD36
SNV	input	1097	0.124543	CD38
SNV	input	1098	0.137897	CD3D
SNV	input	1099	0.039794	CD3E
SNV	input	1100	0.2772	CD4
SNV	input	1101	0.134787	CD40
SNV	input	1102	0.208891	CD40LG
SNV	input	1103	0.147283	CD44
SNV	input	1104	0.039794	CD46
SNV	input	1105	0.156782	CD47
SNV	input	1106	0.134467	CD53
SNV	input	1107	0.0966249	CD55
SNV	input	1108	0.105125	CD58
SNV	input	1109	0.0973059	CD63
SNV	input	1110	0.118399	CD72
SNV	input	1111	0.111058	CD79A
SNV	input	1112	0.083693	CD79B
SNV	input	1113	0.228045	CD80
SNV	input	1114	0.0836931	CD81
SNV	input	1115	0.274668	CD86
SNV	input	1116	0.119624	CD8A
SNV	input	1117	0.182731	CD8B
SNV	input	1118	0.111058	CD9
SNV	input	1119	0.276198	CD93
SNV	input	1120	0.165079	CD96
SNV	input	1121	0.141506	CD99
SNV	input	1122	0.056328	CDA
SNV	input	1123	0.196736	CDC14A
SNV	input	1124	0.12772	CDC14B
SNV	input	1125	0.121453	CDC16
SNV	input	1126	0.203788	CDC20
SNV	input	1127	0.187557	CDC23
SNV	input	1128	0.145562	CDC25A
SNV	input	1129	0.0836931	CDC25B
SNV	input	1130	0.122303	CDC25C
SNV	input	1131	0.135898	CDC27
SNV	input	1132	0.131053	CDC34
SNV	input	1133	0.0944021	CDC37
SNV	input	1134	0.111058	CDC37L1
SNV	input	1135	0.156461	CDC40
SNV	input	1136	0.083693	CDC42
SNV	input	1137	0.285336	CDC42BPA
SNV	input	1138	0.131347	CDC42BPB
SNV	input	1139	0.0785993	CDC42EP1
SNV	input	1140	0.0438127	CDC42EP2
SNV	input	1141	0.0785993	CDC42EP3
SNV	input	1142	0.13797	CDC42EP4
SNV	input	1143	0.117417	CDC45
SNV	input	1144	0.219357	CDC5L
SNV	input	1145	0.0913324	CDC6
SNV	input	1146	0.252532	CDC7
SNV	input	1147	0.213401	CDC73
SNV	input	1148	0.039794	CDCA8
SNV	input	1149	0.221619	CDH1
SNV	input	1150	0.673123	CDH10
SNV	input	1151	0.404741	CDH11
SNV	input	1152	0.556677	CDH12
SNV	input	1153	0.313389	CDH13
SNV	input	1154	0.220735	CDH15
SNV	input	1155	0.299513	CDH17
SNV	input	1156	0.535428	CDH18
SNV	input	1157	0.34727	CDH19
SNV	input	1158	0.415585	CDH2
SNV	input	1159	0.46818	CDH23
SNV	input	1160	0.195429	CDH24
SNV	input	1161	0.214629	CDH3
SNV	input	1162	0.376821	CDH4
SNV	input	1163	0.177996	CDH5
SNV	input	1164	0.443228	CDH6
SNV	input	1165	0.485428	CDH7
SNV	input	1166	0.459257	CDH8
SNV	input	1167	0.525252	CDH9
SNV	input	1168	0.0836931	CDK1
SNV	input	1169	0.039794	CDK11A
SNV	input	1170	0.137897	CDK11B
SNV	input	1171	0.343129	CDK12
SNV	input	1172	0.182105	CDK13
SNV	input	1173	0.039794	CDK19
SNV	input	1174	0.298491	CDK4
SNV	input	1175	0.139768	CDK5
SNV	input	1176	0.111058	CDK5R1
SNV	input	1177	0.0424476	CDK5R2
SNV	input	1178	0.310086	CDK5RAP2
SNV	input	1179	0.164107	CDK6
SNV	input	1180	0.125511	CDK7
SNV	input	1181	0.221882	CDK8
SNV	input	1182	0.137897	CDK9
SNV	input	1183	0.0990836	CDKN1A
SNV	input	1184	0.176781	CDKN1B
SNV	input	1185	0.309621	CDKN2A
SNV	input	1186	0.149549	CDKN2D
SNV	input	1187	0.039794	CDO1
SNV	input	1188	0.129171	CDON
SNV	input	1189	0.202	CDS1
SNV	input	1190	0.214695	CDS2
SNV	input	1191	0.114392	CDSN
SNV	input	1192	0.173476	CDT1
SNV	input	1193	0.145562	CEACAM1
SNV	input	1194	0.0785993	CEACAM3
SNV	input	1195	0.135898	CEACAM6
SNV	input	1196	0.144797	CEACAM8
SNV	input	1197	0.176051	CEBPE
SNV	input	1198	0.112408	CEBPG
SNV	input	1199	0.0836931	CELA2A
SNV	input	1200	0.167104	CEMIP
SNV	input	1201	0.190945	CENPA
SNV	input	1202	0.155989	CENPC
SNV	input	1203	0.355698	CENPE
SNV	input	1204	0.447516	CENPF
SNV	input	1205	0.175869	CENPH
SNV	input	1206	0.226494	CENPI
SNV	input	1207	0.226729	CENPJ
SNV	input	1208	0.186486	CENPK
SNV	input	1209	0.111058	CENPL
SNV	input	1210	0.0785993	CENPN
SNV	input	1211	0.137897	CENPP
SNV	input	1212	0.175467	CENPT
SNV	input	1213	0.111058	CENPU
SNV	input	1214	0.137538	CEP131
SNV	input	1215	0.224234	CEP135
SNV	input	1216	0.341603	CEP152
SNV	input	1217	0.251289	CEP162
SNV	input	1218	0.299063	CEP164
SNV	input	1219	0.281651	CEP192
SNV	input	1220	0.266652	CEP250
SNV	input	1221	0.0824648	CEP290
SNV	input	1222	0.164577	CEP41
SNV	input	1223	0.111058	CEP43
SNV	input	1224	0.156782	CEP57
SNV	input	1225	0.157967	CEP63
SNV	input	1226	0.0721195	CEP70
SNV	input	1227	0.156782	CEP72
SNV	input	1228	0.204941	CEP76
SNV	input	1229	0.113615	CEP78
SNV	input	1230	0.205985	CEP83
SNV	input	1231	0.175389	CEP89
SNV	input	1232	0.156782	CEP97
SNV	input	1233	0.117417	CEPT1
SNV	input	1234	0.234601	CER1
SNV	input	1235	0.135898	CERK
SNV	input	1236	0.0785993	CERS2
SNV	input	1237	0.195397	CERS3
SNV	input	1238	0.0855711	CERS4
SNV	input	1239	0.140504	CERS5
SNV	input	1240	0.176036	CERS6
SNV	input	1241	0.0836931	CERT1
SNV	input	1242	0.176713	CES1
SNV	input	1243	0.117417	CES2
SNV	input	1244	0.175133	CES3
SNV	input	1245	0.192995	CETN1
SNV	input	1246	0.111058	CETN2
SNV	input	1247	0.17846	CETP
SNV	input	1248	0.0785993	CFB
SNV	input	1249	0.258691	CFC1
SNV	input	1250	0.430681	CFH
SNV	input	1251	0.202225	CFHR1
SNV	input	1252	0.239078	CFHR2
SNV	input	1253	0.234378	CFHR3
SNV	input	1254	0.324849	CFHR4
SNV	input	1255	0.293881	CFHR5
SNV	input	1256	0.199034	CFI
SNV	input	1257	0.117417	CFL1
SNV	input	1258	0.0785993	CFLAR
SNV	input	1259	0.113615	CFP
SNV	input	1260	0.206071	CFTR
SNV	input	1261	0.117417	CGA
SNV	input	1262	0.039794	CGB3
SNV	input	1263	0.222487	CGN
SNV	input	1264	0.0855711	CH25H
SNV	input	1265	0.039794	CHAC1
SNV	input	1266	0.039794	CHAC2
SNV	input	1267	0.315627	CHAT
SNV	input	1268	0.0785993	CHCHD1
SNV	input	1269	0.039794	CHCHD2
SNV	input	1270	0.111058	CHCHD3
SNV	input	1271	0.039794	CHCHD4
SNV	input	1272	0.138426	CHCHD5
SNV	input	1273	0.0836931	CHCHD6
SNV	input	1274	0.0785993	CHCHD7
SNV	input	1275	0.149184	CHD1
SNV	input	1276	0.168641	CHD1L
SNV	input	1277	0.256852	CHD3
SNV	input	1278	0.312975	CHD4
SNV	input	1279	0.388033	CHD8
SNV	input	1280	0.365025	CHD9
SNV	input	1281	0.0785993	CHDH
SNV	input	1282	0.174912	CHEK1
SNV	input	1283	0.197487	CHEK2
SNV	input	1284	0.158774	CHERP
SNV	input	1285	0.2637	CHGB
SNV	input	1286	0.158231	CHI3L1
SNV	input	1287	0.157967	CHIA
SNV	input	1288	0.178462	CHID1
SNV	input	1289	0.22539	CHIT1
SNV	input	1290	0.124102	CHKA
SNV	input	1291	0.104428	CHKB
SNV	input	1292	0.437492	CHL1
SNV	input	1293	0.298351	CHM
SNV	input	1294	0.206653	CHML
SNV	input	1295	0.0928673	CHMP2B
SNV	input	1296	0.0785993	CHMP4A
SNV	input	1297	0.15744	CHMP4B
SNV	input	1298	0.11515	CHMP4C
SNV	input	1299	0.0785993	CHMP5
SNV	input	1300	0.111058	CHMP6
SNV	input	1301	0.156843	CHMP7
SNV	input	1302	0.241284	CHN1
SNV	input	1303	0.0785993	CHN2
SNV	input	1304	0.039794	CHP1
SNV	input	1305	0.197352	CHPF
SNV	input	1306	0.0913324	CHPF2
SNV	input	1307	0.039794	CHPT1
SNV	input	1308	0.317946	CHRDL1
SNV	input	1309	0.159158	CHRM1
SNV	input	1310	0.408105	CHRM2
SNV	input	1311	0.391168	CHRM3
SNV	input	1312	0.156782	CHRM4
SNV	input	1313	0.160424	CHRM5
SNV	input	1314	0.210669	CHRNA2
SNV	input	1315	0.233388	CHRNA3
SNV	input	1316	0.32363	CHRNA4
SNV	input	1317	0.0836931	CHRNA5
SNV	input	1318	0.183063	CHRNA6
SNV	input	1319	0.189048	CHRNA7
SNV	input	1320	0.113615	CHRNA9
SNV	input	1321	0.221476	CHRNB2
SNV	input	1322	0.195397	CHRNB3
SNV	input	1323	0.25925	CHRNB4
SNV	input	1324	0.291528	CHRND
SNV	input	1325	0.0855711	CHRNE
SNV	input	1326	0.160424	CHRNG
SNV	input	1327	0.2769	CHST1
SNV	input	1328	0.0582061	CHST11
SNV	input	1329	0.160424	CHST12
SNV	input	1330	0.165805	CHST13
SNV	input	1331	0.111058	CHST14
SNV	input	1332	0.211596	CHST15
SNV	input	1333	0.258143	CHST2
SNV	input	1334	0.117417	CHST3
SNV	input	1335	0.135898	CHST4
SNV	input	1336	0.188354	CHST5
SNV	input	1337	0.155233	CHST6
SNV	input	1338	0.039794	CHST7
SNV	input	1339	0.0785993	CHST9
SNV	input	1340	0.165184	CHSY1
SNV	input	1341	0.278137	CHSY3
SNV	input	1342	0.126593	CHTF18
SNV	input	1343	0.039794	CHTF8
SNV	input	1344	0.177653	CHTOP
SNV	input	1345	0.16932	CHUK
SNV	input	1346	0.12276	CIAO1
SNV	input	1347	0.117189	CIAO3
SNV	input	1348	0.0785993	CIAPIN1
SNV	input	1349	0.0999697	CIB2
SNV	input	1350	0.111058	CIDEA
SNV	input	1351	0.0785993	CIDEC
SNV	input	1352	0.216477	CIITA
SNV	input	1353	0.277239	CIT
SNV	input	1354	0.0990836	CITED2
SNV	input	1355	0.220659	CKAP4
SNV	input	1356	0.257571	CKAP5
SNV	input	1357	0.0836931	CKM
SNV	input	1358	0.039794	CKMT1A
SNV	input	1359	0.11515	CKMT2
SNV	input	1360	0.0785993	CKS1B
SNV	input	1361	0.231635	CLASP1
SNV	input	1362	0.181166	CLASP2
SNV	input	1363	0.162605	CLCN6
SNV	input	1364	0.258791	CLDN10
SNV	input	1365	0.156782	CLDN11
SNV	input	1366	0.111058	CLDN12
SNV	input	1367	0.198117	CLDN14
SNV	input	1368	0.039794	CLDN15
SNV	input	1369	0.209752	CLDN16
SNV	input	1370	0.248747	CLDN17
SNV	input	1371	0.137538	CLDN18
SNV	input	1372	0.157967	CLDN2
SNV	input	1373	0.0836931	CLDN20
SNV	input	1374	0.113615	CLDN22
SNV	input	1375	0.157713	CLDN4
SNV	input	1376	0.220173	CLDN8
SNV	input	1377	0.0600842	CLDN9
SNV	input	1378	0.124814	CLEC12A
SNV	input	1379	0.290517	CLEC1B
SNV	input	1380	0.0836931	CLEC2B
SNV	input	1381	0.111058	CLEC2D
SNV	input	1382	0.0785993	CLEC3B
SNV	input	1383	0.135898	CLEC4A
SNV	input	1384	0.135898	CLEC4C
SNV	input	1385	0.13033	CLEC4D
SNV	input	1386	0.0424476	CLEC4E
SNV	input	1387	0.186877	CLEC4G
SNV	input	1388	0.101709	CLEC4M
SNV	input	1389	0.149856	CLEC5A
SNV	input	1390	0.223534	CLEC6A
SNV	input	1391	0.134831	CLEC7A
SNV	input	1392	0.111058	CLIC2
SNV	input	1393	0.0913324	CLIC5
SNV	input	1394	0.168133	CLINT1
SNV	input	1395	0.237509	CLIP1
SNV	input	1396	0.191503	CLIP3
SNV	input	1397	0.135898	CLN3
SNV	input	1398	0.137538	CLOCK
SNV	input	1399	0.111058	CLP1
SNV	input	1400	0.039794	CLPS
SNV	input	1401	0.0928673	CLPX
SNV	input	1402	0.272187	CLSPN
SNV	input	1403	0.0785993	CLTA
SNV	input	1404	0.263405	CLTC
SNV	input	1405	0.237472	CLTCL1
SNV	input	1406	0.214093	CLU
SNV	input	1407	0.234601	CLVS1
SNV	input	1408	0.259665	CLVS2
SNV	input	1409	0.168992	CMA1
SNV	input	1410	0.216741	CMAS
SNV	input	1411	0.039794	CMC4
SNV	input	1412	0.269298	CMKLR1
SNV	input	1413	0.0785993	CMPK1
SNV	input	1414	0.039794	CNBP
SNV	input	1415	0.200324	CNDP2
SNV	input	1416	0.190886	CNGA1
SNV	input	1417	0.319614	CNGA2
SNV	input	1418	0.220735	CNGA4
SNV	input	1419	0.182069	CNGB1
SNV	input	1420	0.134822	CNIH1
SNV	input	1421	0.0785993	CNIH2
SNV	input	1422	0.172751	CNIH3
SNV	input	1423	0.209867	CNKSR1
SNV	input	1424	0.385543	CNKSR2
SNV	input	1425	0.039794	CNN2
SNV	input	1426	0.27383	CNOT1
SNV	input	1427	0.176051	CNOT10
SNV	input	1428	0.162215	CNOT11
SNV	input	1429	0.189817	CNOT2
SNV	input	1430	0.210005	CNOT3
SNV	input	1431	0.194964	CNOT4
SNV	input	1432	0.218812	CNOT6
SNV	input	1433	0.160424	CNOT6L
SNV	input	1434	0.121929	CNOT7
SNV	input	1435	0.313126	CNR1
SNV	input	1436	0.135898	CNR2
SNV	input	1437	0.175706	CNTF
SNV	input	1438	0.100379	CNTFR
SNV	input	1439	0.421368	CNTN1
SNV	input	1440	0.323551	CNTN2
SNV	input	1441	0.357019	CNTN6
SNV	input	1442	0.231669	CNTNAP1
SNV	input	1443	0.266198	CNTRL
SNV	input	1444	0.0836931	COA4
SNV	input	1445	0.119585	COA6
SNV	input	1446	0.198638	COASY
SNV	input	1447	0.198209	COG1
SNV	input	1448	0.130888	COG2
SNV	input	1449	0.107661	COG3
SNV	input	1450	0.1002	COG4
SNV	input	1451	0.219734	COG5
SNV	input	1452	0.135898	COG6
SNV	input	1453	0.0913324	COG7
SNV	input	1454	0.110532	COG8
SNV	input	1455	0.170874	COL10A1
SNV	input	1456	0.707391	COL11A1
SNV	input	1457	0.317997	COL11A2
SNV	input	1458	0.575337	COL12A1
SNV	input	1459	0.270601	COL13A1
SNV	input	1460	0.473852	COL14A1
SNV	input	1461	0.400058	COL15A1
SNV	input	1462	0.317105	COL16A1
SNV	input	1463	0.203087	COL17A1
SNV	input	1464	0.206071	COL18A1
SNV	input	1465	0.474657	COL19A1
SNV	input	1466	0.27493	COL1A1
SNV	input	1467	0.450964	COL1A2
SNV	input	1468	0.349927	COL20A1
SNV	input	1469	0.391282	COL21A1
SNV	input	1470	0.563766	COL22A1
SNV	input	1471	0.113636	COL23A1
SNV	input	1472	0.465373	COL24A1
SNV	input	1473	0.448013	COL25A1
SNV	input	1474	0.190083	COL26A1
SNV	input	1475	0.380265	COL27A1
SNV	input	1476	0.328763	COL28A1
SNV	input	1477	0.348715	COL2A1
SNV	input	1478	0.554915	COL3A1
SNV	input	1479	0.416466	COL4A1
SNV	input	1480	0.439575	COL4A2
SNV	input	1481	0.241182	COL4A3
SNV	input	1482	0.322593	COL4A4
SNV	input	1483	0.416387	COL4A5
SNV	input	1484	0.434274	COL4A6
SNV	input	1485	0.418897	COL5A1
SNV	input	1486	0.497858	COL5A2
SNV	input	1487	0.273857	COL5A3
SNV	input	1488	0.211573	COL6A1
SNV	input	1489	0.345268	COL6A2
SNV	input	1490	0.583419	COL6A3
SNV	input	1491	0.221882	COL6A5
SNV	input	1492	0.389562	COL6A6
SNV	input	1493	0.381468	COL7A1
SNV	input	1494	0.0855711	COL8A1
SNV	input	1495	0.216197	COL8A2
SNV	input	1496	0.369308	COL9A1
SNV	input	1497	0.201597	COL9A2
SNV	input	1498	0.304979	COL9A3
SNV	input	1499	0.0913324	COLEC10
SNV	input	1500	0.162126	COLEC11
SNV	input	1501	0.209799	COLEC12
SNV	input	1502	0.0855711	COMMD1
SNV	input	1503	0.0928673	COMMD10
SNV	input	1504	0.0855711	COMMD2
SNV	input	1505	0.0785993	COMMD3
SNV	input	1506	0.0836931	COMMD4
SNV	input	1507	0.039794	COMMD5
SNV	input	1508	0.039794	COMMD6
SNV	input	1509	0.0785993	COMMD8
SNV	input	1510	0.16987	COMP
SNV	input	1511	0.116764	COMT
SNV	input	1512	0.255702	COPA
SNV	input	1513	0.161512	COPB1
SNV	input	1514	0.191252	COPB2
SNV	input	1515	0.210513	COPG1
SNV	input	1516	0.11515	COPG2
SNV	input	1517	0.039794	COPRS
SNV	input	1518	0.159158	COPS2
SNV	input	1519	0.161155	COPS3
SNV	input	1520	0.194839	COPS4
SNV	input	1521	0.135898	COPS5
SNV	input	1522	0.0785993	COPS6
SNV	input	1523	0.0785993	COPS7A
SNV	input	1524	0.0424476	COPS7B
SNV	input	1525	0.0785993	COPZ1
SNV	input	1526	0.0943788	COQ10A
SNV	input	1527	0.149424	COQ10B
SNV	input	1528	0.0785993	COQ3
SNV	input	1529	0.135898	COQ4
SNV	input	1530	0.0928673	COQ5
SNV	input	1531	0.129925	COQ6
SNV	input	1532	0.169447	COQ7
SNV	input	1533	0.136744	COQ8A
SNV	input	1534	0.18769	COQ8B
SNV	input	1535	0.124827	COQ9
SNV	input	1536	0.306323	CORIN
SNV	input	1537	0.179717	CORO1A
SNV	input	1538	0.0424476	CORT
SNV	input	1539	0.15744	COTL1
SNV	input	1540	0.167036	COX10
SNV	input	1541	0.0785993	COX18
SNV	input	1542	0.132293	COX20
SNV	input	1543	0.0836931	COX4I1
SNV	input	1544	0.0785993	COX5A
SNV	input	1545	0.111058	COX5B
SNV	input	1546	0.0836931	COX7A2L
SNV	input	1547	0.117417	COX8A
SNV	input	1548	0.0855711	COX8C
SNV	input	1549	0.168048	CP
SNV	input	1550	0.240192	CPA3
SNV	input	1551	0.282228	CPB1
SNV	input	1552	0.191668	CPB2
SNV	input	1553	0.229967	CPD
SNV	input	1554	0.24906	CPE
SNV	input	1555	0.265428	CPEB1
SNV	input	1556	0.147627	CPLX1
SNV	input	1557	0.180517	CPN1
SNV	input	1558	0.201115	CPN2
SNV	input	1559	0.103091	CPNE1
SNV	input	1560	0.0913324	CPNE3
SNV	input	1561	0.225011	CPNE6
SNV	input	1562	0.174996	CPNE7
SNV	input	1563	0.276793	CPNE8
SNV	input	1564	0.117417	CPOX
SNV	input	1565	0.165805	CPPED1
SNV	input	1566	0.585168	CPS1
SNV	input	1567	0.220735	CPSF1
SNV	input	1568	0.213956	CPSF2
SNV	input	1569	0.0785993	CPSF3
SNV	input	1570	0.160024	CPSF6
SNV	input	1571	0.151522	CPSF7
SNV	input	1572	0.165977	CPT1A
SNV	input	1573	0.119624	CPT1B
SNV	input	1574	0.165805	CPT2
SNV	input	1575	0.0785993	CPTP
SNV	input	1576	0.388671	CR1
SNV	input	1577	0.317054	CR2
SNV	input	1578	0.145562	CRABP1
SNV	input	1579	0.119624	CRACR2A
SNV	input	1580	0.0913324	CRADD
SNV	input	1581	0.056328	CRBN
SNV	input	1582	0.111058	CRCP
SNV	input	1583	0.0836931	CREB1
SNV	input	1584	0.237074	CREB3L2
SNV	input	1585	0.179717	CREB3L3
SNV	input	1586	0.0855711	CREB3L4
SNV	input	1587	0.379517	CREBBP
SNV	input	1588	0.169615	CREBRF
SNV	input	1589	0.039794	CREG1
SNV	input	1590	0.0933219	CRH
SNV	input	1591	0.181506	CRHBP
SNV	input	1592	0.0836931	CRHR1
SNV	input	1593	0.271664	CRISP3
SNV	input	1594	0.260256	CRISPLD2
SNV	input	1595	0.0785993	CRK
SNV	input	1596	0.113615	CRKL
SNV	input	1597	0.129732	CRLF1
SNV	input	1598	0.123636	CRLF2
SNV	input	1599	0.286299	CRMP1
SNV	input	1600	0.249431	CRNKL1
SNV	input	1601	0.271816	CROT
SNV	input	1602	0.126018	CRP
SNV	input	1603	0.177139	CRTAM
SNV	input	1604	0.111058	CRTC1
SNV	input	1605	0.191678	CRTC2
SNV	input	1606	0.205445	CRTC3
SNV	input	1607	0.105125	CRYAB
SNV	input	1608	0.141992	CRYBA4
SNV	input	1609	0.19698	CRYL1
SNV	input	1610	0.056328	CS
SNV	input	1611	0.194849	CSAD
SNV	input	1612	0.199034	CSF1
SNV	input	1613	0.293727	CSF1R
SNV	input	1614	0.144797	CSF2RA
SNV	input	1615	0.203304	CSF2RB
SNV	input	1616	0.203264	CSF3R
SNV	input	1617	0.177139	CSGALNACT1
SNV	input	1618	0.253239	CSGALNACT2
SNV	input	1619	0.111058	CSH1
SNV	input	1620	0.0970113	CSK
SNV	input	1621	0.039794	CSKMT
SNV	input	1622	0.205743	CSN1S1
SNV	input	1623	0.225533	CSN2
SNV	input	1624	0.189214	CSN3
SNV	input	1625	0.117189	CSNK1A1
SNV	input	1626	0.219745	CSNK1D
SNV	input	1627	0.168805	CSNK1E
SNV	input	1628	0.111058	CSNK1G2
SNV	input	1629	0.123636	CSNK2A1
SNV	input	1630	0.113615	CSNK2A2
SNV	input	1631	0.327519	CSPG4
SNV	input	1632	0.111058	CSPG5
SNV	input	1633	0.0785993	CST3
SNV	input	1634	0.137897	CSTA
SNV	input	1635	0.0424476	CSTB
SNV	input	1636	0.145886	CSTF1
SNV	input	1637	0.0913324	CSTF2
SNV	input	1638	0.137538	CSTF2T
SNV	input	1639	0.155846	CSTF3
SNV	input	1640	0.17458	CTBP1
SNV	input	1641	0.240197	CTC1
SNV	input	1642	0.215189	CTCF
SNV	input	1643	0.0785993	CTDNEP1
SNV	input	1644	0.208432	CTDP1
SNV	input	1645	0.111058	CTDSP2
SNV	input	1646	0.0956175	CTH
SNV	input	1647	0.111058	CTLA4
SNV	input	1648	0.182228	CTNNA1
SNV	input	1649	0.573017	CTNNA2
SNV	input	1650	0.332931	CTNNB1
SNV	input	1651	0.108852	CTNNBL1
SNV	input	1652	0.197168	CTNND1
SNV	input	1653	0.21684	CTPS1
SNV	input	1654	0.0600842	CTPS2
SNV	input	1655	0.157967	CTR9
SNV	input	1656	0.0785993	CTRB2
SNV	input	1657	0.178719	CTSA
SNV	input	1658	0.039794	CTSB
SNV	input	1659	0.124102	CTSC
SNV	input	1660	0.139361	CTSD
SNV	input	1661	0.119624	CTSE
SNV	input	1662	0.207595	CTSF
SNV	input	1663	0.253231	CTSG
SNV	input	1664	0.111058	CTSH
SNV	input	1665	0.0836931	CTSK
SNV	input	1666	0.0785993	CTSL
SNV	input	1667	0.0836931	CTSO
SNV	input	1668	0.0836931	CTSS
SNV	input	1669	0.21004	CTSV
SNV	input	1670	0.110605	CTSW
SNV	input	1671	0.215109	CTSZ
SNV	input	1672	0.192587	CTTN
SNV	input	1673	0.555489	CUBN
SNV	input	1674	0.282274	CUL1
SNV	input	1675	0.184396	CUL2
SNV	input	1676	0.225895	CUL3
SNV	input	1677	0.200752	CUL4A
SNV	input	1678	0.171177	CUL4B
SNV	input	1679	0.171564	CUL5
SNV	input	1680	0.2718	CUL7
SNV	input	1681	0.277964	CUL9
SNV	input	1682	0.203089	CUTC
SNV	input	1683	0.286408	CUX1
SNV	input	1684	0.202501	CWC15
SNV	input	1685	0.164939	CWC22
SNV	input	1686	0.119624	CWC25
SNV	input	1687	0.298401	CWC27
SNV	input	1688	0.238065	CWF19L2
SNV	input	1689	0.126018	CX3CL1
SNV	input	1690	0.245653	CX3CR1
SNV	input	1691	0.0785993	CXADR
SNV	input	1692	0.0785993	CXCL1
SNV	input	1693	0.039794	CXCL10
SNV	input	1694	0.0785993	CXCL11
SNV	input	1695	0.183305	CXCL12
SNV	input	1696	0.039794	CXCL13
SNV	input	1697	0.0785993	CXCL16
SNV	input	1698	0.039794	CXCL2
SNV	input	1699	0.137897	CXCL6
SNV	input	1700	0.137538	CXCL9
SNV	input	1701	0.161421	CXCR1
SNV	input	1702	0.206352	CXCR2
SNV	input	1703	0.117417	CXCR3
SNV	input	1704	0.164793	CXCR4
SNV	input	1705	0.0424476	CXCR5
SNV	input	1706	0.0785993	CXCR6
SNV	input	1707	0.163151	CXXC1
SNV	input	1708	0.111058	CXXC4
SNV	input	1709	0.0941259	CXXC5
SNV	input	1710	0.101795	CYB5B
SNV	input	1711	0.111058	CYB5R1
SNV	input	1712	0.0855711	CYB5R2
SNV	input	1713	0.237052	CYB5R4
SNV	input	1714	0.111058	CYB5RL
SNV	input	1715	0.255959	CYBB
SNV	input	1716	0.205777	CYC1
SNV	input	1717	0.0836931	CYCS
SNV	input	1718	0.234887	CYFIP1
SNV	input	1719	0.333209	CYFIP2
SNV	input	1720	0.215094	CYLD
SNV	input	1721	0.150409	CYP11A1
SNV	input	1722	0.354437	CYP11B1
SNV	input	1723	0.392584	CYP11B2
SNV	input	1724	0.19141	CYP17A1
SNV	input	1725	0.160806	CYP19A1
SNV	input	1726	0.168992	CYP1A1
SNV	input	1727	0.100379	CYP1A2
SNV	input	1728	0.137538	CYP1B1
SNV	input	1729	0.153712	CYP21A2
SNV	input	1730	0.177216	CYP24A1
SNV	input	1731	0.179996	CYP26A1
SNV	input	1732	0.3441	CYP26B1
SNV	input	1733	0.113615	CYP26C1
SNV	input	1734	0.110796	CYP27A1
SNV	input	1735	0.153646	CYP27B1
SNV	input	1736	0.257002	CYP2A13
SNV	input	1737	0.159158	CYP2A6
SNV	input	1738	0.144034	CYP2A7
SNV	input	1739	0.236582	CYP2B6
SNV	input	1740	0.141992	CYP2C18
SNV	input	1741	0.292109	CYP2C19
SNV	input	1742	0.0785993	CYP2C8
SNV	input	1743	0.179799	CYP2C9
SNV	input	1744	0.0785993	CYP2D6
SNV	input	1745	0.206983	CYP2E1
SNV	input	1746	0.111058	CYP2F1
SNV	input	1747	0.128467	CYP2R1
SNV	input	1748	0.179996	CYP2S1
SNV	input	1749	0.126002	CYP2U1
SNV	input	1750	0.113615	CYP2W1
SNV	input	1751	0.0582061	CYP39A1
SNV	input	1752	0.150072	CYP3A4
SNV	input	1753	0.117417	CYP3A43
SNV	input	1754	0.113615	CYP3A5
SNV	input	1755	0.161512	CYP3A7
SNV	input	1756	0.175259	CYP46A1
SNV	input	1757	0.180562	CYP4A11
SNV	input	1758	0.0785993	CYP4A22
SNV	input	1759	0.272223	CYP4B1
SNV	input	1760	0.183659	CYP4F11
SNV	input	1761	0.254514	CYP4F12
SNV	input	1762	0.284396	CYP4F2
SNV	input	1763	0.156782	CYP4F22
SNV	input	1764	0.353465	CYP4F3
SNV	input	1765	0.222633	CYP4F8
SNV	input	1766	0.272129	CYP4V2
SNV	input	1767	0.0785993	CYP51A1
SNV	input	1768	0.242043	CYP7A1
SNV	input	1769	0.18245	CYP7B1
SNV	input	1770	0.113615	CYP8B1
SNV	input	1771	0.0705846	CYRIB
SNV	input	1772	0.243353	CYSLTR1
SNV	input	1773	0.247739	CYSLTR2
SNV	input	1774	0.0785993	CYSTM1
SNV	input	1775	0.113636	CYTH1
SNV	input	1776	0.170045	CYTH2
SNV	input	1777	0.155562	CYTH4
SNV	input	1778	0.139759	D2HGDH
SNV	input	1779	0.218941	DAAM1
SNV	input	1780	0.345541	DAB2
SNV	input	1781	0.141992	DAB2IP
SNV	input	1782	0.404002	DACT1
SNV	input	1783	0.0582061	DAD1
SNV	input	1784	0.178719	DAG1
SNV	input	1785	0.241265	DAGLA
SNV	input	1786	0.0785993	DAGLB
SNV	input	1787	0.039794	DAND5
SNV	input	1788	0.0785993	DAP3
SNV	input	1789	0.21727	DAPK1
SNV	input	1790	0.11515	DAPK2
SNV	input	1791	0.15744	DAPK3
SNV	input	1792	0.0970113	DAPP1
SNV	input	1793	0.137897	DARS1
SNV	input	1794	0.164601	DARS2
SNV	input	1795	0.159158	DAXX
SNV	input	1796	0.156782	DBF4
SNV	input	1797	0.039794	DBI
SNV	input	1798	0.175259	DBN1
SNV	input	1799	0.12961	DBNL
SNV	input	1800	0.184039	DBT
SNV	input	1801	0.110552	DCAF10
SNV	input	1802	0.204717	DCAF11
SNV	input	1803	0.236422	DCAF13
SNV	input	1804	0.111058	DCAF16
SNV	input	1805	0.111058	DCAF17
SNV	input	1806	0.216602	DCAF4
SNV	input	1807	0.192294	DCAF5
SNV	input	1808	0.23008	DCAF6
SNV	input	1809	0.140801	DCAF7
SNV	input	1810	0.227426	DCAF8
SNV	input	1811	0.0939757	DCAKD
SNV	input	1812	0.43204	DCC
SNV	input	1813	0.111058	DCK
SNV	input	1814	0.206071	DCLRE1C
SNV	input	1815	0.183059	DCN
SNV	input	1816	0.111058	DCP1A
SNV	input	1817	0.056328	DCP1B
SNV	input	1818	0.367347	DCSTAMP
SNV	input	1819	0.379655	DCT
SNV	input	1820	0.135898	DCTD
SNV	input	1821	0.287483	DCTN1
SNV	input	1822	0.039794	DCTN2
SNV	input	1823	0.039794	DCTN3
SNV	input	1824	0.110532	DCTN4
SNV	input	1825	0.226579	DCTN5
SNV	input	1826	0.039794	DCTN6
SNV	input	1827	0.201606	DCUN1D1
SNV	input	1828	0.111058	DCUN1D2
SNV	input	1829	0.127209	DCUN1D3
SNV	input	1830	0.157967	DCUN1D4
SNV	input	1831	0.197061	DCX
SNV	input	1832	0.0785993	DCXR
SNV	input	1833	0.11616	DDA1
SNV	input	1834	0.257246	DDB1
SNV	input	1835	0.0785993	DDB2
SNV	input	1836	0.205746	DDC
SNV	input	1837	0.204452	DDHD1
SNV	input	1838	0.178777	DDHD2
SNV	input	1839	0.179996	DDIT4
SNV	input	1840	0.20667	DDRGK1
SNV	input	1841	0.194025	DDX1
SNV	input	1842	0.244077	DDX11
SNV	input	1843	0.112875	DDX17
SNV	input	1844	0.135898	DDX20
SNV	input	1845	0.148062	DDX21
SNV	input	1846	0.136731	DDX23
SNV	input	1847	0.0785993	DDX39A
SNV	input	1848	0.107661	DDX39B
SNV	input	1849	0.171412	DDX3X
SNV	input	1850	0.252098	DDX4
SNV	input	1851	0.0785993	DDX41
SNV	input	1852	0.177996	DDX42
SNV	input	1853	0.156461	DDX46
SNV	input	1854	0.251875	DDX49
SNV	input	1855	0.147248	DDX5
SNV	input	1856	0.145844	DDX52
SNV	input	1857	0.0836931	DDX6
SNV	input	1858	0.0836931	DECR1
SNV	input	1859	0.137538	DECR2
SNV	input	1860	0.111058	DEDD2
SNV	input	1861	0.135898	DEF6
SNV	input	1862	0.112907	DEFA3
SNV	input	1863	0.164	DEFA4
SNV	input	1864	0.0785993	DEFA5
SNV	input	1865	0.124247	DEFA6
SNV	input	1866	0.0785993	DEFB105A
SNV	input	1867	0.194035	DEFB110
SNV	input	1868	0.191503	DEFB112
SNV	input	1869	0.148767	DEFB113
SNV	input	1870	0.0785993	DEFB114
SNV	input	1871	0.176051	DEFB115
SNV	input	1872	0.175133	DEFB116
SNV	input	1873	0.0913324	DEFB118
SNV	input	1874	0.0785993	DEFB119
SNV	input	1875	0.0880436	DEFB121
SNV	input	1876	0.107875	DEFB123
SNV	input	1877	0.0785993	DEFB125
SNV	input	1878	0.106322	DEFB126
SNV	input	1879	0.039794	DEFB129
SNV	input	1880	0.039794	DEFB135
SNV	input	1881	0.0855711	DEFB136
SNV	input	1882	0.0785993	DEGS1
SNV	input	1883	0.0785993	DEGS2
SNV	input	1884	0.139768	DEK
SNV	input	1885	0.253365	DENND1A
SNV	input	1886	0.233192	DENND1B
SNV	input	1887	0.113615	DENND1C
SNV	input	1888	0.323907	DENND2A
SNV	input	1889	0.164475	DENND2C
SNV	input	1890	0.135898	DENND2D
SNV	input	1891	0.219345	DENND3
SNV	input	1892	0.11515	DENND4A
SNV	input	1893	0.216104	DENND4B
SNV	input	1894	0.225774	DENND4C
SNV	input	1895	0.23551	DENND5A
SNV	input	1896	0.167495	DENND5B
SNV	input	1897	0.0785993	DENND6A
SNV	input	1898	0.0785993	DENND6B
SNV	input	1899	0.21154	DEPDC1B
SNV	input	1900	0.149141	DEPDC5
SNV	input	1901	0.111058	DERA
SNV	input	1902	0.194849	DERL1
SNV	input	1903	0.0785993	DERL2
SNV	input	1904	0.156782	DES
SNV	input	1905	0.138868	DFFB
SNV	input	1906	0.0785993	DGAT1
SNV	input	1907	0.039794	DGAT2
SNV	input	1908	0.0785993	DGAT2L6
SNV	input	1909	0.224464	DGCR8
SNV	input	1910	0.122671	DGUOK
SNV	input	1911	0.0424476	DHCR24
SNV	input	1912	0.151718	DHCR7
SNV	input	1913	0.111058	DHDDS
SNV	input	1914	0.111058	DHFR
SNV	input	1915	0.157713	DHFR2
SNV	input	1916	0.156222	DHH
SNV	input	1917	0.0785993	DHODH
SNV	input	1918	0.111058	DHRS3
SNV	input	1919	0.0424476	DHRS7B
SNV	input	1920	0.175604	DHRS9
SNV	input	1921	0.23186	DHX15
SNV	input	1922	0.195386	DHX16
SNV	input	1923	0.178293	DHX35
SNV	input	1924	0.248018	DHX37
SNV	input	1925	0.179005	DHX38
SNV	input	1926	0.248716	DHX8
SNV	input	1927	0.304529	DHX9
SNV	input	1928	0.039794	DIABLO
SNV	input	1929	0.0836931	DIAPH1
SNV	input	1930	0.233733	DIAPH2
SNV	input	1931	0.346048	DIAPH3
SNV	input	1932	0.276338	DICER1
SNV	input	1933	0.390914	DIDO1
SNV	input	1934	0.165805	DIO1
SNV	input	1935	0.336085	DIO2
SNV	input	1936	0.245984	DIO3
SNV	input	1937	0.247554	DIS3
SNV	input	1938	0.178944	DISP2
SNV	input	1939	0.215679	DKC1
SNV	input	1940	0.137538	DKK1
SNV	input	1941	0.286758	DKK2
SNV	input	1942	0.0836931	DKK4
SNV	input	1943	0.206071	DLAT
SNV	input	1944	0.346878	DLC1
SNV	input	1945	0.165586	DLD
SNV	input	1946	0.175133	DLG1
SNV	input	1947	0.345226	DLG2
SNV	input	1948	0.185784	DLG3
SNV	input	1949	0.146974	DLG4
SNV	input	1950	0.376099	DLG5
SNV	input	1951	0.337213	DLGAP1
SNV	input	1952	0.4113	DLGAP2
SNV	input	1953	0.33854	DLGAP3
SNV	input	1954	0.251036	DLGAP4
SNV	input	1955	0.155579	DLGAP5
SNV	input	1956	0.258978	DLK1
SNV	input	1957	0.163549	DLL1
SNV	input	1958	0.211219	DLL3
SNV	input	1959	0.111058	DLL4
SNV	input	1960	0.200062	DLST
SNV	input	1961	0.256216	DLX5
SNV	input	1962	0.039794	DLX6
SNV	input	1963	0.0424476	DMAP1
SNV	input	1964	0.463121	DMBT1
SNV	input	1965	0.625351	DMD
SNV	input	1966	0.236425	DMGDH
SNV	input	1967	0.229666	DMP1
SNV	input	1968	0.137897	DMPK
SNV	input	1969	0.223444	DMRT1
SNV	input	1970	0.0836931	DMTN
SNV	input	1971	0.130183	DNA2
SNV	input	1972	0.0943788	DNAJA1
SNV	input	1973	0.167751	DNAJA2
SNV	input	1974	0.0836931	DNAJA4
SNV	input	1975	0.0836931	DNAJB1
SNV	input	1976	0.107422	DNAJB11
SNV	input	1977	0.113615	DNAJB6
SNV	input	1978	0.19262	DNAJB9
SNV	input	1979	0.135898	DNAJC11
SNV	input	1980	0.303579	DNAJC13
SNV	input	1981	0.0785993	DNAJC19
SNV	input	1982	0.0855711	DNAJC2
SNV	input	1983	0.167104	DNAJC3
SNV	input	1984	0.0785993	DNAJC5
SNV	input	1985	0.294166	DNAJC6
SNV	input	1986	0.0928673	DNAJC7
SNV	input	1987	0.135898	DNAJC8
SNV	input	1988	0.116764	DNAL4
SNV	input	1989	0.0928673	DNASE1L1
SNV	input	1990	0.177215	DNASE2
SNV	input	1991	0.334797	DNER
SNV	input	1992	0.217202	DNM1
SNV	input	1993	0.110532	DNM2
SNV	input	1994	0.222186	DNM3
SNV	input	1995	0.220723	DNMBP
SNV	input	1996	0.157967	DNMT1
SNV	input	1997	0.320435	DNMT3A
SNV	input	1998	0.208204	DNMT3B
[truncated: 30,511 more rows]

## Sheet: lusc_m_multi_omics_fusion_att_i
omics	layer	node_index	importance	mapped_name	overall_position
SNV	input	0	0.286481	A2M
SNV	input	1	0.104951	AAAS
SNV	input	2	0.33213	ABCA1
SNV	input	3	0.506396	ABCA12
SNV	input	4	0.48748	ABCA13
SNV	input	5	0.166507	ABCA2
SNV	input	6	0.179318	ABCA3
SNV	input	7	0.503017	ABCA5
SNV	input	8	0.304709	ABCA6
SNV	input	9	0.112293	ABCA7
SNV	input	10	0.35972	ABCA9
SNV	input	11	0.247314	ABCB4
SNV	input	12	0.129997	ABCB6
SNV	input	13	0.210976	ABCB7
SNV	input	14	0.147891	ABCB8
SNV	input	15	0.261937	ABCC2
SNV	input	16	0.179318	ABCC3
SNV	input	17	0.175424	ABCC4
SNV	input	18	0.231321	ABCC5
SNV	input	19	0.337156	ABCC9
SNV	input	20	0.16647	ABCD1
SNV	input	21	0.324371	ABCD2
SNV	input	22	0.143739	ABCD3
SNV	input	23	0.0880769	ABCD4
SNV	input	24	0.10462	ABCE1
SNV	input	25	0.171054	ABCF2
SNV	input	26	0.0602781	ABCG1
SNV	input	27	0.211017	ABCG2
SNV	input	28	0.228214	ABCG4
SNV	input	29	0.112293	ABCG5
SNV	input	30	0.299462	ABCG8
SNV	input	31	0.0876265	ABHD17B
SNV	input	32	0.0880769	ABHD4
SNV	input	33	0.0422656	ABHD6
SNV	input	34	0.0880941	ABI1
SNV	input	35	0.0598276	ABI2
SNV	input	36	0.179318	ABL1
SNV	input	37	0.224526	ABL2
SNV	input	38	0.115425	ABLIM2
SNV	input	39	0.185706	ABLIM3
SNV	input	40	0.142002	ABR
SNV	input	41	0.0422656	ACAA1
SNV	input	42	0.345004	ACACB
SNV	input	43	0.188655	ACAD10
SNV	input	44	0.147162	ACAD11
SNV	input	45	0.0959758	ACADL
SNV	input	46	0.164597	ACADM
SNV	input	47	0.0963369	ACADS
SNV	input	48	0.0816883	ACADVL
SNV	input	49	0.11861	ACAT1
SNV	input	50	0.115425	ACBD4
SNV	input	51	0.957872	ACBD5
SNV	input	52	0.0422656	ACBD6
SNV	input	53	0.0816883	ACBD7
SNV	input	54	0.161793	ACE2
SNV	input	55	0.141245	ACER2
SNV	input	56	0.0422656	ACER3
SNV	input	57	0.147162	ACHE
SNV	input	58	0.147432	ACKR2
SNV	input	59	0.115425	ACKR3
SNV	input	60	0.11861	ACKR4
SNV	input	61	0.129728	ACLY
SNV	input	62	0.147162	ACMSD
SNV	input	63	0.11861	ACO2
SNV	input	64	0.124167	ACOT11
SNV	input	65	0.115893	ACOT12
SNV	input	66	0.163286	ACOT2
SNV	input	67	0.0876265	ACOT4
SNV	input	68	0.75139	ACOT7
SNV	input	69	0.147459	ACOT8
SNV	input	70	0.0422656	ACOT9
SNV	input	71	0.161322	ACOX1
SNV	input	72	0.115893	ACOX2
SNV	input	73	0.151862	ACOX3
SNV	input	74	0.129997	ACOXL
SNV	input	75	0.10462	ACP3
SNV	input	76	0.683282	ACP6
SNV	input	77	0.0598276	ACSBG2
SNV	input	78	0.12386	ACSF2
SNV	input	79	0.143714	ACSF3
SNV	input	80	0.11861	ACSL1
SNV	input	81	0.136533	ACSL3
SNV	input	82	0.115425	ACSL5
SNV	input	83	0.228214	ACSL6
SNV	input	84	0.297494	ACSM2A
SNV	input	85	0.309331	ACSM2B
SNV	input	86	0.232007	ACSM3
SNV	input	87	0.262253	ACSM4
SNV	input	88	0.211218	ACSM5
SNV	input	89	0.143692	ACSM6
SNV	input	90	0.115425	ACSS2
SNV	input	91	0.341192	ACSS3
SNV	input	92	0.13575	ACTB
SNV	input	93	0.510966	ACTC1
SNV	input	94	0.119375	ACTG1
SNV	input	95	0.228399	ACTG2
SNV	input	96	0.12386	ACTL6A
SNV	input	97	0.188856	ACTL6B
SNV	input	98	0.143739	ACTN1
SNV	input	99	0.240818	ACTN2
SNV	input	100	0.129728	ACTN3
SNV	input	101	0.233925	ACTN4
SNV	input	102	0.143739	ACTR10
SNV	input	103	0.0816883	ACTR1A
SNV	input	104	0.0959758	ACTR1B
SNV	input	105	0.0598276	ACTR2
SNV	input	106	0.147162	ACTR3
SNV	input	107	0.130294	ACTR5
SNV	input	108	0.143692	ACTR8
SNV	input	109	0.199422	ACVR1C
SNV	input	110	0.129728	ACVR2A
SNV	input	111	0.0598276	ACVR2B
SNV	input	112	0.179762	ACVRL1
SNV	input	113	0.11861	ACY3
SNV	input	114	0.0963369	ADAL
SNV	input	115	0.185706	ADAM10
SNV	input	116	0.127569	ADAM15
SNV	input	117	0.11259	ADAM17
SNV	input	118	0.247097	ADAM19
SNV	input	119	0.171054	ADAM20
SNV	input	120	0.250225	ADAM21
SNV	input	121	0.314884	ADAM22
SNV	input	122	0.226542	ADAM23
SNV	input	123	0.12386	ADAM30
SNV	input	124	0.199824	ADAM33
SNV	input	125	0.0422656	ADAM8
SNV	input	126	0.199623	ADAM9
SNV	input	127	0.233925	ADAMTS10
SNV	input	128	1.00408	ADAMTS12
SNV	input	129	0.205051	ADAMTS13
SNV	input	130	0.130321	ADAMTS14
SNV	input	131	0.183564	ADAMTS15
SNV	input	132	0.545539	ADAMTS16
SNV	input	133	0.204966	ADAMTS17
SNV	input	134	0.294627	ADAMTS18
SNV	input	135	0.33084	ADAMTS19
SNV	input	136	0.270527	ADAMTS2
SNV	input	137	0.567391	ADAMTS20
SNV	input	138	0.328262	ADAMTS3
SNV	input	139	0.231798	ADAMTS4
SNV	input	140	0.261831	ADAMTS5
SNV	input	141	0.465832	ADAMTS6
SNV	input	142	0.241831	ADAMTS7
SNV	input	143	0.147313	ADAMTS8
SNV	input	144	0.307889	ADAMTS9
SNV	input	145	0.237656	ADAMTSL1
SNV	input	146	0.143407	ADAMTSL2
SNV	input	147	0.364578	ADAMTSL3
SNV	input	148	0.14407	ADAMTSL4
SNV	input	149	0.0422656	ADAMTSL5
SNV	input	150	0.0816883	ADAP1
SNV	input	151	0.176312	ADAR
SNV	input	152	0.12782	ADARB1
SNV	input	153	0.256159	ADCY1
SNV	input	154	0.346405	ADCY2
SNV	input	155	0.217899	ADCY3
SNV	input	156	0.214253	ADCY4
SNV	input	157	0.210976	ADCY5
SNV	input	158	0.179355	ADCY6
SNV	input	159	0.22989	ADCY7
SNV	input	160	0.673755	ADCY8
SNV	input	161	0.156402	ADCY9
SNV	input	162	0.104313	ADCYAP1
SNV	input	163	0.277623	ADCYAP1R1
SNV	input	164	0.120121	ADD1
SNV	input	165	0.161322	ADD2
SNV	input	166	0.130294	ADD3
SNV	input	167	0.289553	ADGRE1
SNV	input	168	0.186175	ADGRE2
SNV	input	169	0.262091	ADGRE3
SNV	input	170	0.11861	ADGRE5
SNV	input	171	0.301343	ADGRF5
SNV	input	172	0.188655	ADGRG3
SNV	input	173	0.655595	ADGRV1
SNV	input	174	0.124167	ADH1A
SNV	input	175	0.21526	ADH1B
SNV	input	176	0.143407	ADH1C
SNV	input	177	0.0876265	ADH4
SNV	input	178	0.0880769	ADH5
SNV	input	179	0.0876265	ADH6
SNV	input	180	0.0876265	ADH7
SNV	input	181	0.141245	ADIPOQ
SNV	input	182	0.147432	ADIPOR1
SNV	input	183	0.143407	ADIPOR2
SNV	input	184	1.03236	ADK
SNV	input	185	0.0816883	ADM
SNV	input	186	0.11259	ADORA1
SNV	input	187	0.151621	ADORA2A
SNV	input	188	0.195717	ADRA1A
SNV	input	189	0.135991	ADRA1B
SNV	input	190	0.0733413	ADRA1D
SNV	input	191	0.115425	ADRA2A
SNV	input	192	0.167491	ADRA2B
SNV	input	193	0.0876265	ADRA2C
SNV	input	194	0.115425	ADRB1
SNV	input	195	0.129997	ADRB2
SNV	input	196	0.0598276	ADRB3
SNV	input	197	0.284182	AFDN
SNV	input	198	0.179318	AFG3L2
SNV	input	199	0.0963369	AFMID
SNV	input	200	0.216223	AFP
SNV	input	201	0.202522	AGA
SNV	input	202	0.546218	AGAP2
SNV	input	203	0.258418	AGBL2
SNV	input	204	0.11861	AGBL4
SNV	input	205	0.171054	AGBL5
SNV	input	206	0.151862	AGFG1
SNV	input	207	0.136021	AGGF1
SNV	input	208	0.19053	AGL
SNV	input	209	0.151892	AGO1
SNV	input	210	0.0959758	AGO2
SNV	input	211	0.185924	AGO3
SNV	input	212	0.13575	AGO4
SNV	input	213	0.0963369	AGPAT1
SNV	input	214	0.0737024	AGPAT3
SNV	input	215	0.0880769	AGPAT4
SNV	input	216	0.0959758	AGPAT5
SNV	input	217	0.129997	AGPS
SNV	input	218	0.11861	AGRN
SNV	input	219	0.12386	AGT
SNV	input	220	1.94048	AGTPBP1
SNV	input	221	0.196513	AGTR1
SNV	input	222	0.220025	AGTR2
SNV	input	223	0.143692	AGTRAP
SNV	input	224	0.333768	AHCTF1
SNV	input	225	0.0598276	AHCYL1
SNV	input	226	0.196139	AHI1
SNV	input	227	0.112293	AHR
SNV	input	228	0.220989	AHRR
SNV	input	229	0.192425	AHSG
SNV	input	230	0.0733413	AIFM2
SNV	input	231	0.141245	AIMP1
SNV	input	232	0.11861	AIMP2
SNV	input	233	0.147162	AJUBA
SNV	input	234	0.261601	AK5
SNV	input	235	0.156621	AK7
SNV	input	236	0.141245	AK8
SNV	input	237	0.297332	AK9
SNV	input	238	0.153437	AKAP12
SNV	input	239	0.341684	AKAP13
SNV	input	240	0.115425	AKAP5
SNV	input	241	0.316307	AKAP9
SNV	input	242	0.141245	AKR1B10
SNV	input	243	0.0959758	AKR1B15
SNV	input	244	0.143692	AKR1C1
SNV	input	245	0.0816883	AKR1C2
SNV	input	246	0.0429141	AKR1C3
SNV	input	247	0.115425	AKR1C4
SNV	input	248	0.42476	AKR1D1
SNV	input	249	0.11861	AKR7A2
SNV	input	250	0.0607457	AKR7L
SNV	input	251	0.143739	AKT1
SNV	input	252	0.0876265	AKT1S1
SNV	input	253	0.135991	AKT2
SNV	input	254	0.112293	AKT3
SNV	input	255	0.0422656	ALAS1
SNV	input	256	0.186208	ALAS2
SNV	input	257	0.187867	ALB
SNV	input	258	2.52679	ALCAM
SNV	input	259	0.531256	ALDH18A1
SNV	input	260	0.0422656	ALDH1A1
SNV	input	261	0.210976	ALDH1A2
SNV	input	262	0.0816883	ALDH1A3
SNV	input	263	0.129997	ALDH1B1
SNV	input	264	0.205014	ALDH1L2
SNV	input	265	0.11861	ALDH2
SNV	input	266	0.0598276	ALDH3B1
SNV	input	267	0.141627	ALDH3B2
SNV	input	268	0.11861	ALDH5A1
SNV	input	269	0.166285	ALDH8A1
SNV	input	270	0.0963579	ALDOA
SNV	input	271	0.161993	ALDOB
SNV	input	272	3.1531	ALG10
SNV	input	273	0.129997	ALG10B
SNV	input	274	0.0816883	ALG11
SNV	input	275	0.755355	ALG12
SNV	input	276	0.266029	ALG13
SNV	input	277	0.164893	ALG2
SNV	input	278	0.141245	ALG3
SNV	input	279	0.143739	ALG5
SNV	input	280	0.11861	ALG6
SNV	input	281	0.188856	ALG8
SNV	input	282	0.0816883	ALG9
SNV	input	283	0.515016	ALK
SNV	input	284	0.429424	ALMS1
SNV	input	285	0.0422656	ALOX12
SNV	input	286	0.115425	ALOX12B
SNV	input	287	0.112293	ALOX15
SNV	input	288	0.136262	ALOX15B
SNV	input	289	0.147459	ALOX5
SNV	input	290	0.0422656	ALOX5AP
SNV	input	291	0.096358	ALOXE3
SNV	input	292	0.147162	ALPI
SNV	input	293	0.228073	ALPK1
SNV	input	294	0.249951	ALS2
SNV	input	295	0.143407	ALS2CL
SNV	input	296	0.163286	ALX3
SNV	input	297	0.0429263	ALYREF
SNV	input	298	0.141245	AMACR
SNV	input	299	0.533924	AMBN
SNV	input	300	0.112563	AMBP
SNV	input	301	0.152133	AMDHD2
SNV	input	302	0.711034	AMELX
SNV	input	303	0.259264	AMER1
SNV	input	304	0.129997	AMHR2
SNV	input	305	0.115425	AMN
SNV	input	306	0.189361	AMOT
SNV	input	307	0.13575	AMOTL1
SNV	input	308	0.147162	AMOTL2
SNV	input	309	0.192166	AMPD1
SNV	input	310	0.11861	AMPD2
SNV	input	311	0.222531	AMPD3
SNV	input	312	0.148092	AMTN
SNV	input	313	0.195717	AMY2A
SNV	input	314	0.253088	AMY2B
SNV	input	315	0.225326	ANAPC1
SNV	input	316	0.143692	ANAPC13
SNV	input	317	0.0876265	ANAPC15
SNV	input	318	0.0963369	ANAPC2
SNV	input	319	0.124167	ANAPC4
SNV	input	320	0.185706	ANAPC5
SNV	input	321	0.0816883	ANAPC7
SNV	input	322	0.0816883	ANG
SNV	input	323	0.57867	ANGPT1
SNV	input	324	0.182624	ANGPT2
SNV	input	325	0.205273	ANGPT4
SNV	input	326	0.141245	ANGPTL4
SNV	input	327	0.0816883	ANGPTL8
SNV	input	328	0.335887	ANK1
SNV	input	329	0.565426	ANK2
SNV	input	330	0.363017	ANK3
SNV	input	331	0.147459	ANKFY1
SNV	input	332	0.0959758	ANKH
SNV	input	333	0.517353	ANKLE2
SNV	input	334	0.0429141	ANKRD1
SNV	input	335	0.292697	ANKRD26
SNV	input	336	0.183603	ANKRD27
SNV	input	337	0.0422656	ANKRD28
SNV	input	338	0.151892	ANLN
SNV	input	339	0.233925	ANO1
SNV	input	340	0.156872	ANO10
SNV	input	341	0.167732	ANO2
SNV	input	342	0.27345	ANO3
SNV	input	343	0.37351	ANO4
SNV	input	344	0.364622	ANO5
SNV	input	345	0.171556	ANO6
SNV	input	346	0.0959758	ANO7
SNV	input	347	0.185957	ANO8
SNV	input	348	0.0876265	ANO9
SNV	input	349	0.208121	ANPEP
SNV	input	350	0.163617	ANTXR2
SNV	input	351	0.0880769	ANXA1
SNV	input	352	0.0422656	ANXA2
SNV	input	353	0.130294	ANXA5
SNV	input	354	0.10462	ANXA6
SNV	input	355	0.228444	AOC1
SNV	input	356	0.147162	AP1B1
SNV	input	357	0.14222	AP1G1
SNV	input	358	0.115425	AP1M1
SNV	input	359	0.104313	AP1M2
SNV	input	360	0.11861	AP1S1
SNV	input	361	0.143407	AP1S3
SNV	input	362	0.668541	AP2A1
SNV	input	363	0.0816883	AP2A2
SNV	input	364	0.157123	AP2B1
SNV	input	365	0.0876265	AP2M1
SNV	input	366	0.171305	AP3B1
SNV	input	367	0.0422656	AP3S1
SNV	input	368	0.104644	AP4B1
SNV	input	369	0.0948587	AP4E1
SNV	input	370	0.164597	AP4M1
SNV	input	371	0.0816883	AP4S1
SNV	input	372	0.203415	APAF1
SNV	input	373	0.228585	APBA1
SNV	input	374	0.469585	APBA2
SNV	input	375	0.14222	APBB1
SNV	input	376	0.73931	APBB1IP
SNV	input	377	0.459837	APC
SNV	input	378	0.214638	APCS
SNV	input	379	0.0733413	APEH
SNV	input	380	0.0422656	APEX1
SNV	input	381	0.121772	APH1A
SNV	input	382	0.0816883	APH1B
SNV	input	383	0.0422656	APIP
SNV	input	384	0.0816883	APLN
SNV	input	385	1.96483	APLNR
SNV	input	386	0.0959758	APLP2
SNV	input	387	0.0598276	APOA1
SNV	input	388	0.217899	APOA4
SNV	input	389	0.141245	APOA5
SNV	input	390	0.606675	APOB
SNV	input	391	0.210976	APOBEC1
SNV	input	392	0.0816883	APOBEC2
SNV	input	393	0.11259	APOBEC3B
SNV	input	394	0.0422656	APOBEC3C
SNV	input	395	0.12386	APOBEC3G
SNV	input	396	0.0876265	APOBEC3H
SNV	input	397	0.0876265	APOBEC4
SNV	input	398	0.147856	APOBR
SNV	input	399	0.0876265	APOC2
SNV	input	400	0.171054	APOC3
SNV	input	401	0.0422656	APOD
SNV	input	402	0.129728	APOF
SNV	input	403	0.167762	APOH
SNV	input	404	0.115425	APOL1
SNV	input	405	0.0876265	APOOL
SNV	input	406	0.129728	APP
SNV	input	407	0.0422656	APRT
SNV	input	408	0.0876265	AQP1
SNV	input	409	0.182031	AQP10
SNV	input	410	0.0737234	AQP11
SNV	input	411	0.129997	AQP12A
SNV	input	412	0.10462	AQP3
SNV	input	413	0.141751	AQP4
SNV	input	414	0.11861	AQP5
SNV	input	415	0.801547	AQP6
SNV	input	416	0.0816883	AQP7
SNV	input	417	0.182031	AQP8
SNV	input	418	0.129728	AQP9
SNV	input	419	0.214103	AQR
SNV	input	420	0.141751	AR
SNV	input	421	0.164597	ARAF
SNV	input	422	0.129728	ARAP1
SNV	input	423	0.221301	ARAP2
SNV	input	424	0.179355	ARAP3
SNV	input	425	0.151621	ARC
SNV	input	426	0.0422656	ARCN1
SNV	input	427	0.104313	AREG
SNV	input	428	0.147162	AREL1
SNV	input	429	0.0876265	ARF1
SNV	input	430	0.104313	ARF5
SNV	input	431	0.11861	ARFGAP1
SNV	input	432	0.162955	ARFGAP2
SNV	input	433	0.164261	ARFGAP3
SNV	input	434	0.20791	ARFGEF2
SNV	input	435	0.118971	ARFRP1
SNV	input	436	0.124167	ARG1
SNV	input	437	0.115425	ARHGAP1
SNV	input	438	0.118992	ARHGAP10
SNV	input	439	0.204726	ARHGAP11A
SNV	input	440	0.0422656	ARHGAP11B
SNV	input	441	0.147856	ARHGAP12
SNV	input	442	0.153437	ARHGAP15
SNV	input	443	0.253457	ARHGAP17
SNV	input	444	0.183633	ARHGAP18
SNV	input	445	0.162955	ARHGAP19
SNV	input	446	0.161322	ARHGAP20
SNV	input	447	0.266315	ARHGAP21
SNV	input	448	0.171273	ARHGAP22
SNV	input	449	0.151862	ARHGAP24
SNV	input	450	0.161523	ARHGAP25
SNV	input	451	0.162955	ARHGAP26
SNV	input	452	0.0737234	ARHGAP27
SNV	input	453	0.147162	ARHGAP28
SNV	input	454	0.241607	ARHGAP29
SNV	input	455	0.237991	ARHGAP30
SNV	input	456	0.319275	ARHGAP31
SNV	input	457	0.284263	ARHGAP32
SNV	input	458	0.256755	ARHGAP33
SNV	input	459	0.360552	ARHGAP35
SNV	input	460	0.545907	ARHGAP39
SNV	input	461	0.147162	ARHGAP4
SNV	input	462	0.151892	ARHGAP44
SNV	input	463	0.254038	ARHGAP5
SNV	input	464	0.220064	ARHGAP6
SNV	input	465	0.151892	ARHGAP9
SNV	input	466	0.0876265	ARHGDIA
SNV	input	467	0.10462	ARHGDIB
SNV	input	468	0.164893	ARHGEF1
SNV	input	469	0.156653	ARHGEF10
SNV	input	470	0.17954	ARHGEF10L
SNV	input	471	0.237991	ARHGEF11
SNV	input	472	0.491095	ARHGEF12
SNV	input	473	0.147313	ARHGEF15
SNV	input	474	0.115425	ARHGEF16
SNV	input	475	0.207699	ARHGEF17
SNV	input	476	0.135991	ARHGEF18
SNV	input	477	0.0954246	ARHGEF19
SNV	input	478	0.185945	ARHGEF2
SNV	input	479	0.130321	ARHGEF25
SNV	input	480	0.249393	ARHGEF26
SNV	input	481	0.141969	ARHGEF28
SNV	input	482	0.0816883	ARHGEF3
SNV	input	483	0.129997	ARHGEF35
SNV	input	484	0.0959758	ARHGEF37
SNV	input	485	0.0959758	ARHGEF38
SNV	input	486	0.0876265	ARHGEF39
SNV	input	487	0.166692	ARHGEF4
SNV	input	488	0.192191	ARHGEF40
SNV	input	489	0.12386	ARHGEF5
SNV	input	490	0.185924	ARHGEF6
SNV	input	491	0.167762	ARHGEF7
SNV	input	492	0.161557	ARHGEF9
SNV	input	493	0.348278	ARID1A
SNV	input	494	0.339456	ARID1B
SNV	input	495	0.299684	ARID2
SNV	input	496	0.0816883	ARID3A
SNV	input	497	0.831863	ARID4A
SNV	input	498	0.166285	ARID4B
SNV	input	499	0.118971	ARIH1
SNV	input	500	0.12386	ARIH2
SNV	input	501	0.0816883	ARL1
SNV	input	502	0.115425	ARL13B
SNV	input	503	0.0816883	ARL2BP
SNV	input	504	0.183633	ARMC8
SNV	input	505	0.0876265	ARMCX3
SNV	input	506	0.0959758	ARNT
SNV	input	507	0.147162	ARNT2
SNV	input	508	0.115425	ARNTL
SNV	input	509	0.0602953	ARNTL2
SNV	input	510	0.121772	ARPC2
SNV	input	511	0.143407	ARPC3
SNV	input	512	0.0422656	ARPC5
SNV	input	513	0.0959758	ARRB1
SNV	input	514	0.0959758	ARRB2
SNV	input	515	0.0598276	ARSA
SNV	input	516	0.124167	ARSB
SNV	input	517	0.115425	ARSD
SNV	input	518	0.195967	ARSF
SNV	input	519	0.171054	ARSG
SNV	input	520	0.188856	ARSH
SNV	input	521	0.12386	ARSI
SNV	input	522	0.0959758	ARSJ
SNV	input	523	0.130024	ARSK
SNV	input	524	0.096358	ARSL
SNV	input	525	0.0598276	ARV1
SNV	input	526	0.0816883	AS3MT
SNV	input	527	0.0733413	ASAH1
SNV	input	528	0.2267	ASAH2
SNV	input	529	0.217506	ASAP1
SNV	input	530	0.0816883	ASB1
SNV	input	531	0.0816883	ASB10
SNV	input	532	0.161993	ASB11
SNV	input	533	0.164597	ASB12
SNV	input	534	0.11861	ASB13
SNV	input	535	0.0422656	ASB14
SNV	input	536	0.11988	ASB15
SNV	input	537	0.121772	ASB16
SNV	input	538	0.241255	ASB17
SNV	input	539	0.0959758	ASB18
SNV	input	540	0.544097	ASB2
SNV	input	541	0.12386	ASB3
SNV	input	542	0.164959	ASB4
SNV	input	543	0.292943	ASB5
SNV	input	544	1.35544	ASB6
SNV	input	545	0.141245	ASB7
SNV	input	546	0.0733413	ASB8
SNV	input	547	0.234086	ASB9
SNV	input	548	0.0733413	ASCC1
SNV	input	549	0.161523	ASCC2
SNV	input	550	0.355164	ASCC3
SNV	input	551	0.151862	ASCL1
SNV	input	552	0.281358	ASH1L
SNV	input	553	0.167491	ASH2L
SNV	input	554	0.11861	ASL
SNV	input	555	2.5136	ASMT
SNV	input	556	0.147432	ASNS
SNV	input	557	0.0876265	ASPA
SNV	input	558	0.0422656	ASPG
SNV	input	559	0.156621	ASPH
SNV	input	560	0.115893	ASPN
SNV	input	561	0.0598276	ASPSCR1
SNV	input	562	0.104313	ASS1
SNV	input	563	0.302106	ASXL1
SNV	input	564	0.234478	ASXL2
SNV	input	565	0.0598276	ATAD1
SNV	input	566	0.284122	ATAD2
SNV	input	567	0.0816883	ATAD3B
SNV	input	568	0.185924	ATF2
SNV	input	569	0.0876265	ATF3
SNV	input	570	0.124167	ATF4
SNV	input	571	0.129728	ATF6
SNV	input	572	0.478988	ATF7IP
SNV	input	573	0.12386	ATG14
SNV	input	574	0.0598276	ATG5
SNV	input	575	0.220989	ATG7
SNV	input	576	0.129997	ATG9A
SNV	input	577	0.544097	ATIC
SNV	input	578	0.508482	ATM
SNV	input	579	0.244211	ATN1
SNV	input	580	0.543041	ATP10B
SNV	input	581	1.49574	ATP10D
SNV	input	582	0.237823	ATP11A
SNV	input	583	0.228073	ATP11B
SNV	input	584	0.249207	ATP11C
SNV	input	585	0.251581	ATP12A
SNV	input	586	0.234086	ATP13A1
SNV	input	587	0.241295	ATP13A2
SNV	input	588	0.273598	ATP13A4
SNV	input	589	0.516355	ATP13A5
SNV	input	590	0.0422656	ATP1A1
SNV	input	591	0.320956	ATP1A2
SNV	input	592	0.228214	ATP1A3
SNV	input	593	0.253141	ATP1A4
SNV	input	594	0.135991	ATP1B1
SNV	input	595	0.141245	ATP1B2
SNV	input	596	0.0880769	ATP1B3
SNV	input	597	0.159256	ATP2A1
SNV	input	598	0.205051	ATP2A2
SNV	input	599	0.202322	ATP2A3
SNV	input	600	0.237991	ATP2B1
SNV	input	601	0.210816	ATP2B2
SNV	input	602	0.228214	ATP2B3
SNV	input	603	0.171273	ATP2B4
SNV	input	604	0.231275	ATP2C1
SNV	input	605	0.147432	ATP2C2
SNV	input	606	0.268541	ATP4A
SNV	input	607	0.147162	ATP4B
SNV	input	608	0.182328	ATP5F1A
SNV	input	609	0.112293	ATP5F1B
SNV	input	610	0.141245	ATP5F1C
SNV	input	611	0.0959758	ATP5MC2
SNV	input	612	0.0816883	ATP5MC3
SNV	input	613	0.115425	ATP5MF
SNV	input	614	0.0422656	ATP5MG
SNV	input	615	0.0816883	ATP5PD
SNV	input	616	0.0876265	ATP5PF
SNV	input	617	0.11861	ATP6AP1
SNV	input	618	0.164261	ATP6AP2
SNV	input	619	0.148092	ATP6V0A1
SNV	input	620	0.483942	ATP6V0A2
SNV	input	621	0.232007	ATP6V0A4
SNV	input	622	0.0816883	ATP6V0B
SNV	input	623	0.0422656	ATP6V0C
SNV	input	624	0.202557	ATP6V0D2
SNV	input	625	0.0816883	ATP6V0E2
SNV	input	626	0.231142	ATP6V1A
SNV	input	627	0.217832	ATP6V1B1
SNV	input	628	0.11861	ATP6V1B2
SNV	input	629	0.104009	ATP6V1C1
SNV	input	630	0.0959758	ATP6V1C2
SNV	input	631	0.121772	ATP6V1D
SNV	input	632	0.0607457	ATP6V1E1
SNV	input	633	0.0422656	ATP6V1E2
SNV	input	634	0.0422656	ATP6V1G1
SNV	input	635	0.163286	ATP6V1G3
SNV	input	636	0.171273	ATP6V1H
SNV	input	637	0.288641	ATP7A
SNV	input	638	0.164597	ATP7B
SNV	input	639	0.270838	ATP8A1
SNV	input	640	0.297701	ATP8A2
SNV	input	641	0.120151	ATP8B1
SNV	input	642	0.216223	ATP8B2
SNV	input	643	0.185957	ATP8B3
SNV	input	644	0.28666	ATP8B4
SNV	input	645	0.214103	ATP9A
SNV	input	646	0.147162	ATP9B
SNV	input	647	0.262304	ATR
SNV	input	648	0.141245	ATRIP
SNV	input	649	0.322595	ATRX
SNV	input	650	0.129997	ATXN3
SNV	input	651	0.183362	ATXN3L
SNV	input	652	0.183362	ATXN7
SNV	input	653	0.115425	ATXN7L3
SNV	input	654	0.0816883	AURKA
SNV	input	655	0.156402	AUTS2
SNV	input	656	0.0847656	AVEN
SNV	input	657	0.0816883	AVP
SNV	input	658	0.236164	AVPR1A
SNV	input	659	0.147856	AVPR1B
SNV	input	660	0.167491	AVPR2
SNV	input	661	0.143714	AWAT1
SNV	input	662	0.0602781	AWAT2
SNV	input	663	0.104009	AXIN1
SNV	input	664	0.151621	AXIN2
SNV	input	665	0.104313	AXL
SNV	input	666	0.124167	AZGP1
SNV	input	667	0.0816883	AZIN1
SNV	input	668	0.0816883	AZIN2
SNV	input	669	0.0602953	AZU1
SNV	input	670	0.156402	B2M
SNV	input	671	0.0733413	B3GALNT1
SNV	input	672	0.156872	B3GALT2
SNV	input	673	0.957872	B3GALT4
SNV	input	674	0.141245	B3GALT5
SNV	input	675	0.121772	B3GALT6
SNV	input	676	0.12386	B3GAT1
SNV	input	677	0.11988	B3GAT2
SNV	input	678	0.0598276	B3GAT3
SNV	input	679	0.143739	B3GLCT
SNV	input	680	0.0602953	B3GNT2
SNV	input	681	0.179355	B3GNT3
SNV	input	682	0.0959758	B3GNT4
SNV	input	683	0.0816883	B3GNT5
SNV	input	684	0.0422656	B3GNT6
SNV	input	685	0.12386	B3GNT7
SNV	input	686	0.164597	B3GNT8
SNV	input	687	0.0816883	B3GNTL1
SNV	input	688	0.164866	B4GALNT1
SNV	input	689	0.124167	B4GALNT2
SNV	input	690	0.0737234	B4GALT1
SNV	input	691	0.0876265	B4GALT2
SNV	input	692	0.141245	B4GALT3
SNV	input	693	0.11259	B4GALT4
SNV	input	694	0.0816883	B4GALT5
SNV	input	695	0.112293	B4GALT6
SNV	input	696	0.0876265	B9D2
SNV	input	697	0.147313	BAAT
SNV	input	698	0.153844	BACH1
SNV	input	699	0.0876265	BAG1
SNV	input	700	0.0876265	BAG2
SNV	input	701	0.104313	BAG4
SNV	input	702	0.115425	BAG5
SNV	input	703	0.203607	BAG6
SNV	input	704	0.12386	BAIAP2
SNV	input	705	0.0959758	BAIAP2L1
SNV	input	706	0.0876265	BAIAP2L2
SNV	input	707	0.0737024	BAK1
SNV	input	708	0.143692	BANP
SNV	input	709	0.129728	BAP1
SNV	input	710	0.208082	BARD1
SNV	input	711	0.0816883	BASP1
SNV	input	712	0.143692	BAX
SNV	input	713	0.225283	BAZ1B
SNV	input	714	0.161322	BAZ2A
SNV	input	715	0.0422656	BBC3
SNV	input	716	0.118971	BBOX1
SNV	input	717	0.115425	BBS1
SNV	input	718	0.0954246	BBS10
SNV	input	719	0.651106	BBS12
SNV	input	720	0.151862	BBS2
SNV	input	721	0.11988	BBS4
SNV	input	722	0.0422656	BBS5
SNV	input	723	2.56826	BBS7
SNV	input	724	0.241093	BBS9
SNV	input	725	0.471424	BCAN
SNV	input	726	0.12386	BCAP31
SNV	input	727	0.558777	BCAR1
SNV	input	728	0.141245	BCAS2
SNV	input	729	0.118971	BCDIN3D
SNV	input	730	0.334105	BCHE
SNV	input	731	0.143739	BCKDHB
SNV	input	732	0.0422656	BCKDK
SNV	input	733	0.0876265	BCL10
SNV	input	734	0.220064	BCL11A
SNV	input	735	0.767723	BCL2A1
SNV	input	736	0.0602953	BCL2L1
SNV	input	737	0.0880769	BCL2L14
SNV	input	738	0.174989	BCL6
SNV	input	739	0.115425	BCL7A
SNV	input	740	0.156402	BCL9
SNV	input	741	0.253991	BCL9L
SNV	input	742	0.166692	BCO1
SNV	input	743	0.11861	BCO2
SNV	input	744	0.161557	BCR
SNV	input	745	0.0429141	BCS1L
SNV	input	746	0.147162	BDH1
SNV	input	747	0.156621	BDKRB1
SNV	input	748	0.104951	BDKRB2
SNV	input	749	0.0816883	BDNF
SNV	input	750	0.143407	BECN1
SNV	input	751	0.0876265	BEGAIN
SNV	input	752	0.0876265	BEX3
SNV	input	753	0.0422656	BGLAP
SNV	input	754	0.0422656	BGN
SNV	input	755	0.0876265	BHLHE22
SNV	input	756	0.0876265	BHLHE40
SNV	input	757	0.0422656	BHLHE41
SNV	input	758	0.188655	BHMT
SNV	input	759	3.52218	BICD1
SNV	input	760	0.143739	BICD2
SNV	input	761	0.143714	BID
SNV	input	762	0.147162	BIN2
SNV	input	763	0.0959758	BIRC2
SNV	input	764	0.104313	BIRC3
SNV	input	765	0.0422656	BIRC5
SNV	input	766	0.416962	BIRC6
SNV	input	767	0.0959758	BIRC7
SNV	input	768	0.230747	BLK
SNV	input	769	0.222572	BLM
SNV	input	770	0.10462	BLMH
SNV	input	771	0.129997	BLNK
SNV	input	772	0.0602781	BLOC1S6
SNV	input	773	0.0733413	BLVRA
SNV	input	774	0.0422656	BLVRB
SNV	input	775	0.0737234	BLZF1
SNV	input	776	0.0598276	BMI1
SNV	input	777	0.12386	BMP1
SNV	input	778	0.136021	BMP10
SNV	input	779	0.156621	BMP15
SNV	input	780	0.0422656	BMP2
SNV	input	781	0.192203	BMP4
SNV	input	782	0.0959758	BMP7
SNV	input	783	0.171273	BMPR1A
SNV	input	784	0.0876265	BMPR1B
SNV	input	785	0.164597	BMPR2
SNV	input	786	0.151621	BMS1
SNV	input	787	0.115425	BMT2
SNV	input	788	0.200357	BMX
SNV	input	789	0.0737024	BNIP1
SNV	input	790	0.0959758	BNIP2
SNV	input	791	0.275638	BOC
SNV	input	792	0.541501	BOD1L1
SNV	input	793	0.202557	BOP1
SNV	input	794	0.0880769	BORA
SNV	input	795	0.0959758	BPGM
SNV	input	796	0.183633	BPI
SNV	input	797	0.214103	BPIFB2
SNV	input	798	0.221122	BRAF
SNV	input	799	0.0816883	BRAP
SNV	input	800	0.31968	BRCA1
SNV	input	801	0.327818	BRCA2
SNV	input	802	0.163286	BRD1
SNV	input	803	0.129997	BRD2
SNV	input	804	0.205051	BRD4
SNV	input	805	0.134425	BRD7
SNV	input	806	0.201352	BRD8
SNV	input	807	0.121772	BRF1
SNV	input	808	0.12386	BRF2
SNV	input	809	0.112293	BRIP1
SNV	input	810	0.147459	BRMS1
SNV	input	811	0.161322	BRPF1
SNV	input	812	0.208082	BRPF3
SNV	input	813	0.121772	BRS3
SNV	input	814	0.0429263	BSG
SNV	input	815	0.259264	BSN
SNV	input	816	0.115425	BST2
SNV	input	817	0.0876265	BTBD6
SNV	input	818	0.143739	BTD
SNV	input	819	0.0422656	BTG1
SNV	input	820	0.0876265	BTG4
SNV	input	821	0.256314	BTK
SNV	input	822	0.164597	BTN2A1
SNV	input	823	0.24758	BTN2A2
SNV	input	824	0.104644	BTN3A1
SNV	input	825	0.167732	BTN3A2
SNV	input	826	0.164261	BTN3A3
SNV	input	827	0.147162	BTNL2
SNV	input	828	0.147459	BTNL8
SNV	input	829	0.0876265	BTNL9
SNV	input	830	0.104313	BTRC
SNV	input	831	0.195928	BUB1
SNV	input	832	0.199233	BUB1B
SNV	input	833	0.0602953	BUB3
SNV	input	834	0.143407	BUD13
SNV	input	835	0.0963369	BUD31
SNV	input	836	0.167732	BYSL
SNV	input	837	0.0816883	C1D
SNV	input	838	0.112293	C1GALT1
SNV	input	839	0.18889	C1GALT1C1
SNV	input	840	0.175189	C1QB
SNV	input	841	0.0816883	C1QBP
SNV	input	842	0.0602953	C1QC
SNV	input	843	0.182328	C1R
SNV	input	844	0.151621	C1S
SNV	input	845	0.0816883	C2
SNV	input	846	0.247097	C2CD3
SNV	input	847	0.263645	C2CD5
SNV	input	848	0.284263	C3
SNV	input	849	0.2038	C3AR1
SNV	input	850	0.11861	C4A
SNV	input	851	0.115425	C4B
SNV	input	852	0.188856	C4BPA
SNV	input	853	0.104313	C4BPB
SNV	input	854	0.16647	C5
SNV	input	855	0.183362	C5AR1
SNV	input	856	0.607051	C5AR2
SNV	input	857	0.4024	C6
SNV	input	858	0.324467	C7
SNV	input	859	0.196372	C8A
SNV	input	860	0.522894	C8B
SNV	input	861	0.188856	C9
SNV	input	862	0.143714	C9orf78
SNV	input	863	0.0850969	CA1
SNV	input	864	0.147728	CA12
SNV	input	865	0.0876265	CA13
SNV	input	866	0.0876265	CA14
SNV	input	867	0.0876265	CA2
SNV	input	868	0.164597	CA3
SNV	input	869	0.151862	CA4
SNV	input	870	0.115425	CA5A
SNV	input	871	0.0963369	CA5B
SNV	input	872	0.162228	CA6
SNV	input	873	0.0847656	CA7
SNV	input	874	0.0876265	CA9
SNV	input	875	0.124498	CAB39
SNV	input	876	0.0959758	CAB39L
SNV	input	877	0.219853	CABIN1
SNV	input	878	0.0816883	CABLES1
SNV	input	879	0.0733413	CABP1
SNV	input	880	0.660265	CABP2
SNV	input	881	0.279219	CACNA1B
SNV	input	882	0.379032	CACNA1C
SNV	input	883	0.192166	CACNA1D
SNV	input	884	1.11523	CACNA1E
SNV	input	885	0.332207	CACNA1G
SNV	input	886	0.210836	CACNA1H
SNV	input	887	0.336629	CACNA1I
SNV	input	888	0.323941	CACNA1S
SNV	input	889	0.251276	CACNA2D1
SNV	input	890	0.200357	CACNA2D2
SNV	input	891	0.135991	CACNA2D3
SNV	input	892	0.0429141	CACNB1
SNV	input	893	0.225283	CACNB2
SNV	input	894	0.10462	CACNB3
SNV	input	895	0.143407	CACNB4
SNV	input	896	0.148092	CACNG2
SNV	input	897	0.245681	CACNG3
SNV	input	898	0.0963369	CACNG4
SNV	input	899	0.11861	CACNG6
SNV	input	900	0.505862	CACNG7
SNV	input	901	0.130024	CACNG8
SNV	input	902	0.0876265	CACTIN
SNV	input	903	0.185706	CADM1
SNV	input	904	0.259358	CADM2
SNV	input	905	0.268328	CADM3
SNV	input	906	0.12386	CALB1
SNV	input	907	0.175224	CALCA
SNV	input	908	0.337707	CALCR
SNV	input	909	0.176312	CALCRL
SNV	input	910	0.192388	CALD1
SNV	input	911	0.118971	CALM1
SNV	input	912	0.0602953	CALML5
SNV	input	913	0.0959758	CALR
SNV	input	914	0.0880769	CALU
SNV	input	915	0.0816883	CAMK1
SNV	input	916	0.13575	CAMK2A
SNV	input	917	0.164597	CAMK2B
SNV	input	918	0.104313	CAMK2D
SNV	input	919	0.0876265	CAMK2G
SNV	input	920	0.187278	CAMK4
SNV	input	921	0.11988	CAMKK1
SNV	input	922	0.141245	CAMKK2
SNV	input	923	0.12386	CAMKMT
SNV	input	924	0.143692	CAMLG
SNV	input	925	0.234604	CAND1
SNV	input	926	0.115893	CANT1
SNV	input	927	0.120151	CANX
SNV	input	928	0.0422656	CAP1
SNV	input	929	0.0876265	CAP2
SNV	input	930	0.115425	CAPN1
SNV	input	931	0.129728	CAPN2
SNV	input	932	0.0422656	CAPNS1
SNV	input	933	0.0816883	CAPNS2
SNV	input	934	0.11861	CAPZA1
SNV	input	935	0.171305	CAPZA3
SNV	input	936	0.184024	CARD11
SNV	input	937	0.647618	CARD8
SNV	input	938	0.0816883	CARD9
SNV	input	939	0.124167	CARM1
SNV	input	940	0.561235	CARNMT1
SNV	input	941	0.0959758	CARNS1
SNV	input	942	0.205014	CARS1
SNV	input	943	0.164261	CARS2
SNV	input	944	0.0963369	CASC3
SNV	input	945	0.215645	CASK
SNV	input	946	0.18889	CASP1
SNV	input	947	0.164866	CASP10
SNV	input	948	0.141245	CASP14
SNV	input	949	0.156402	CASP2
SNV	input	950	0.618314	CASP4
SNV	input	951	0.175224	CASP5
SNV	input	952	0.0422656	CASP6
SNV	input	953	0.0733413	CASP7
SNV	input	954	0.220064	CASP8
SNV	input	955	0.18889	CASP8AP2
SNV	input	956	0.0598276	CASP9
SNV	input	957	0.164893	CASQ1
SNV	input	958	0.141627	CASQ2
SNV	input	959	0.317019	CASR
SNV	input	960	0.141245	CAST
SNV	input	961	0.0816883	CAT
SNV	input	962	0.163286	CATSPER2
SNV	input	963	0.0880769	CATSPER3
SNV	input	964	0.12386	CATSPER4
SNV	input	965	0.225133	CATSPERB
SNV	input	966	0.588047	CATSPERD
SNV	input	967	0.205014	CATSPERG
SNV	input	968	0.118971	CAV1
SNV	input	969	0.0816883	CAV2
SNV	input	970	0.0963369	CAV3
SNV	input	971	0.13575	CBFA2T2
SNV	input	972	0.10462	CBFB
SNV	input	973	0.185706	CBL
SNV	input	974	0.275303	CBLB
SNV	input	975	0.214103	CBLIF
SNV	input	976	0.238826	CBLL1
SNV	input	977	0.188068	CBLL2
SNV	input	978	0.0422656	CBR1
SNV	input	979	0.11259	CBX2
SNV	input	980	0.0422656	CBX4
SNV	input	981	0.0422656	CBX5
SNV	input	982	0.0422656	CBX6
SNV	input	983	0.115425	CBX8
SNV	input	984	0.156621	CC2D1B
SNV	input	985	0.124191	CC2D2A
SNV	input	986	0.209666	CCAR1
SNV	input	987	0.0598276	CCAR2
SNV	input	988	0.147162	CCDC115
SNV	input	989	0.0816883	CCDC12
SNV	input	990	0.0602953	CCDC22
SNV	input	991	0.182833	CCDC59
SNV	input	992	0.185957	CCDC8
SNV	input	993	0.521733	CCDC88A
SNV	input	994	0.143739	CCK
SNV	input	995	0.16519	CCKAR
SNV	input	996	2.91294	CCKBR
SNV	input	997	1.03236	CCL1
SNV	input	998	0.0602781	CCL16
SNV	input	999	0.143692	CCL17
SNV	input	1000	0.0880769	CCL19
SNV	input	1001	0.0816883	CCL20
SNV	input	1002	0.0740845	CCL21
SNV	input	1003	0.0816883	CCL23
SNV	input	1004	0.0422656	CCL27
SNV	input	1005	0.0816883	CCL28
SNV	input	1006	0.688505	CCL3
SNV	input	1007	0.0422656	CCL4
SNV	input	1008	0.0880769	CCL5
SNV	input	1009	0.129728	CCL7
SNV	input	1010	0.141245	CCNA1
SNV	input	1011	0.0598276	CCNA2
SNV	input	1012	0.12386	CCNB1
SNV	input	1013	0.143692	CCNB2
SNV	input	1014	0.147162	CCND1
SNV	input	1015	0.0963369	CCND2
SNV	input	1016	0.0422656	CCND3
SNV	input	1017	0.143407	CCNE1
SNV	input	1018	0.0880769	CCNE2
SNV	input	1019	0.147656	CCNF
SNV	input	1020	0.11861	CCNG2
SNV	input	1021	0.141245	CCNK
SNV	input	1022	0.129728	CCNT1
SNV	input	1023	0.115425	CCNT2
SNV	input	1024	0.129728	CCP110
SNV	input	1025	0.182328	CCR1
SNV	input	1026	0.143739	CCR10
SNV	input	1027	0.151892	CCR2
SNV	input	1028	0.0951553	CCR3
SNV	input	1029	0.143739	CCR4
SNV	input	1030	0.118971	CCR5
SNV	input	1031	0.183603	CCR6
SNV	input	1032	0.104951	CCR8
SNV	input	1033	0.0816883	CCR9
SNV	input	1034	0.0963579	CCRL2
SNV	input	1035	0.0876265	CCS
SNV	input	1036	0.0422656	CCT2
SNV	input	1037	0.141245	CCT3
SNV	input	1038	0.0959758	CCT4
SNV	input	1039	0.12386	CCT5
SNV	input	1040	0.156653	CCT6A
SNV	input	1041	0.167762	CCT6B
SNV	input	1042	0.824181	CCT7
SNV	input	1043	0.0422656	CCZ1
SNV	input	1044	0.0876265	CCZ1B
SNV	input	1045	0.247097	CD109
SNV	input	1046	0.0816883	CD14
SNV	input	1047	0.0816883	CD160
SNV	input	1048	0.333155	CD163
SNV	input	1049	0.11861	CD177
SNV	input	1050	0.152133	CD180
SNV	input	1051	0.11861	CD19
SNV	input	1052	0.205264	CD1A
SNV	input	1053	0.263771	CD1B
SNV	input	1054	0.236164	CD1C
SNV	input	1055	0.231454	CD1D
SNV	input	1056	0.0959758	CD200
SNV	input	1057	0.0880769	CD200R1
SNV	input	1058	0.192234	CD207
SNV	input	1059	0.179318	CD209
SNV	input	1060	0.231454	CD22
SNV	input	1061	0.214103	CD226
SNV	input	1062	0.112293	CD247
SNV	input	1063	0.0422656	CD274
SNV	input	1064	0.115893	CD28
SNV	input	1065	0.0733413	CD2AP
SNV	input	1066	0.156621	CD300A
SNV	input	1067	0.151621	CD300C
SNV	input	1068	0.141969	CD300E
SNV	input	1069	0.142002	CD300LB
SNV	input	1070	0.211379	CD300LD
SNV	input	1071	0.0880769	CD300LF
SNV	input	1072	0.147162	CD300LG
SNV	input	1073	0.121772	CD320
SNV	input	1074	0.127601	CD33
SNV	input	1075	0.0876265	CD34
SNV	input	1076	0.14144	CD36
SNV	input	1077	0.12386	CD38
SNV	input	1078	1.35544	CD3D
SNV	input	1079	0.0602781	CD3E
SNV	input	1080	0.11861	CD3G
SNV	input	1081	0.151892	CD4
SNV	input	1082	0.124191	CD40
SNV	input	1083	0.10462	CD40LG
SNV	input	1084	0.164597	CD44
SNV	input	1085	0.163617	CD46
SNV	input	1086	0.163286	CD47
SNV	input	1087	0.0880941	CD53
SNV	input	1088	0.0816883	CD55
SNV	input	1089	0.0876265	CD58
SNV	input	1090	0.0959758	CD68
SNV	input	1091	0.141245	CD70
SNV	input	1092	0.143739	CD72
SNV	input	1093	0.0816883	CD74
SNV	input	1094	0.0422656	CD79A
SNV	input	1095	0.141627	CD80
SNV	input	1096	0.0816883	CD81
SNV	input	1097	0.0847656	CD86
SNV	input	1098	1.01004	CD8A
SNV	input	1099	0.104313	CD8B
SNV	input	1100	0.0422656	CD9
SNV	input	1101	0.199462	CD93
SNV	input	1102	2.68453	CD96
SNV	input	1103	0.0816883	CD99
SNV	input	1104	0.0816883	CDA
SNV	input	1105	0.118992	CDC14A
SNV	input	1106	0.147432	CDC14B
SNV	input	1107	0.0876265	CDC16
SNV	input	1108	0.11861	CDC20
SNV	input	1109	0.0422656	CDC23
SNV	input	1110	0.115893	CDC25A
SNV	input	1111	0.14222	CDC25B
SNV	input	1112	0.0876265	CDC25C
SNV	input	1113	0.0816883	CDC26
SNV	input	1114	0.147432	CDC27
SNV	input	1115	0.141245	CDC37
SNV	input	1116	0.0816883	CDC37L1
SNV	input	1117	0.183904	CDC40
SNV	input	1118	0.0816883	CDC42
SNV	input	1119	0.214103	CDC42BPA
SNV	input	1120	0.224698	CDC42BPB
SNV	input	1121	0.0876265	CDC42EP1
SNV	input	1122	0.0422656	CDC42EP2
SNV	input	1123	0.0876265	CDC42EP3
SNV	input	1124	0.182328	CDC42EP4
SNV	input	1125	0.0816883	CDC42EP5
SNV	input	1126	0.112293	CDC45
SNV	input	1127	0.151862	CDC5L
SNV	input	1128	0.509469	CDC6
SNV	input	1129	0.185924	CDC7
SNV	input	1130	0.16647	CDC73
SNV	input	1131	0.0959758	CDCA5
SNV	input	1132	0.115425	CDCA8
SNV	input	1133	0.166285	CDH1
SNV	input	1134	0.643785	CDH10
SNV	input	1135	0.289841	CDH11
SNV	input	1136	0.449208	CDH12
SNV	input	1137	0.244239	CDH13
SNV	input	1138	0.151621	CDH15
SNV	input	1139	0.234086	CDH17
SNV	input	1140	0.688454	CDH18
SNV	input	1141	0.317019	CDH19
SNV	input	1142	0.273233	CDH2
SNV	input	1143	0.466012	CDH23
SNV	input	1144	0.199233	CDH24
SNV	input	1145	0.130024	CDH3
SNV	input	1146	0.251448	CDH4
SNV	input	1147	2.25221	CDH5
SNV	input	1148	0.286978	CDH6
SNV	input	1149	1.57243	CDH7
SNV	input	1150	0.401147	CDH8
SNV	input	1151	0.440622	CDH9
SNV	input	1152	0.11861	CDK1
SNV	input	1153	0.0816883	CDK11A
SNV	input	1154	0.0816883	CDK11B
SNV	input	1155	0.211015	CDK12
SNV	input	1156	0.179133	CDK13
SNV	input	1157	0.175424	CDK19
SNV	input	1158	0.0816883	CDK2
SNV	input	1159	0.0816883	CDK4
SNV	input	1160	0.0816883	CDK5
SNV	input	1161	0.0880769	CDK5R2
SNV	input	1162	0.236549	CDK5RAP2
SNV	input	1163	0.141245	CDK6
SNV	input	1164	0.115425	CDK7
SNV	input	1165	0.18889	CDK8
SNV	input	1166	0.164644	CDKN1A
SNV	input	1167	0.512943	CDKN2A
SNV	input	1168	0.205091	CDON
SNV	input	1169	0.12386	CDS1
SNV	input	1170	0.0429141	CDS2
SNV	input	1171	0.0598276	CDSN
SNV	input	1172	0.096358	CDT1
SNV	input	1173	0.0816883	CEACAM1
SNV	input	1174	0.185957	CEACAM3
SNV	input	1175	0.11861	CEACAM6
SNV	input	1176	0.179318	CEACAM8
SNV	input	1177	0.0816883	CEBPA
SNV	input	1178	0.0816883	CEBPD
SNV	input	1179	0.0876265	CEBPE
SNV	input	1180	0.0959758	CELA2A
SNV	input	1181	0.148092	CEMIP
SNV	input	1182	0.164261	CENPC
SNV	input	1183	0.334339	CENPE
SNV	input	1184	0.302106	CENPF
SNV	input	1185	0.115893	CENPH
SNV	input	1186	0.175424	CENPI
SNV	input	1187	0.244086	CENPJ
SNV	input	1188	0.0422656	CENPK
SNV	input	1189	0.115425	CENPL
SNV	input	1190	0.0422656	CENPM
SNV	input	1191	0.0850969	CENPN
SNV	input	1192	0.531004	CENPP
SNV	input	1193	0.143739	CENPQ
SNV	input	1194	0.135991	CENPT
SNV	input	1195	0.0602781	CENPU
SNV	input	1196	0.0963369	CENPW
SNV	input	1197	0.147162	CEP131
SNV	input	1198	0.572907	CEP135
SNV	input	1199	0.231275	CEP152
SNV	input	1200	0.31758	CEP162
SNV	input	1201	0.244086	CEP164
SNV	input	1202	0.328262	CEP192
SNV	input	1203	0.224698	CEP250
SNV	input	1204	0.231321	CEP290
SNV	input	1205	0.0959758	CEP41
SNV	input	1206	0.0854038	CEP43
SNV	input	1207	0.0733413	CEP57
SNV	input	1208	0.238826	CEP63
SNV	input	1209	0.188655	CEP70
SNV	input	1210	0.174989	CEP72
SNV	input	1211	0.0602953	CEP76
SNV	input	1212	0.104313	CEP78
SNV	input	1213	0.174989	CEP83
SNV	input	1214	0.199623	CEP89
SNV	input	1215	0.606097	CEP97
SNV	input	1216	0.0422656	CEPT1
SNV	input	1217	0.668837	CER1
SNV	input	1218	0.191981	CERK
SNV	input	1219	0.0816883	CERS1
SNV	input	1220	0.11861	CERS2
SNV	input	1221	0.161523	CERS3
SNV	input	1222	0.143714	CERS4
SNV	input	1223	0.141627	CERS5
SNV	input	1224	0.174989	CERT1
SNV	input	1225	0.225283	CES1
SNV	input	1226	0.0876265	CES2
SNV	input	1227	0.0816883	CES3
SNV	input	1228	0.216223	CETN1
SNV	input	1229	0.12386	CETN2
SNV	input	1230	0.0422656	CETP
SNV	input	1231	1.03236	CFB
SNV	input	1232	0.11861	CFC1
SNV	input	1233	0.341851	CFH
SNV	input	1234	0.124191	CFHR1
SNV	input	1235	0.247432	CFHR2
SNV	input	1236	0.143739	CFHR3
SNV	input	1237	0.273642	CFHR4
SNV	input	1238	0.31299	CFHR5
SNV	input	1239	0.0876265	CFI
SNV	input	1240	0.141245	CFL1
SNV	input	1241	0.188655	CFLAR
SNV	input	1242	0.12386	CFP
SNV	input	1243	0.265973	CFTR
SNV	input	1244	0.112293	CGA
SNV	input	1245	0.0816883	CGB3
SNV	input	1246	0.228214	CGN
SNV	input	1247	0.0598276	CH25H
SNV	input	1248	0.0816883	CHAC1
SNV	input	1249	0.115893	CHAC2
SNV	input	1250	0.287331	CHAT
SNV	input	1251	0.121772	CHCHD2
SNV	input	1252	0.0816883	CHCHD3
SNV	input	1253	0.124167	CHCHD6
SNV	input	1254	0.207699	CHD1
SNV	input	1255	0.202322	CHD1L
SNV	input	1256	0.203072	CHD3
SNV	input	1257	0.525114	CHD4
SNV	input	1258	0.261831	CHD8
SNV	input	1259	0.228382	CHD9
SNV	input	1260	0.0422656	CHDH
SNV	input	1261	0.569671	CHEK1
SNV	input	1262	0.130024	CHEK2
SNV	input	1263	0.124167	CHERP
SNV	input	1264	0.210976	CHGB
SNV	input	1265	0.0850725	CHI3L1
SNV	input	1266	0.237823	CHIA
SNV	input	1267	0.0876265	CHID1
SNV	input	1268	0.234086	CHIT1
SNV	input	1269	0.129997	CHKA
SNV	input	1270	0.0876265	CHKB
SNV	input	1271	0.242392	CHL1
SNV	input	1272	0.11988	CHM
SNV	input	1273	0.147162	CHML
SNV	input	1274	0.0422656	CHMP1A
SNV	input	1275	0.0422656	CHMP2A
SNV	input	1276	0.0422656	CHMP2B
SNV	input	1277	0.120121	CHMP3
SNV	input	1278	0.0816883	CHMP4B
SNV	input	1279	0.141245	CHMP4C
SNV	input	1280	0.115425	CHMP5
SNV	input	1281	0.096719	CHMP7
SNV	input	1282	0.0737234	CHN1
SNV	input	1283	0.121772	CHN2
SNV	input	1284	0.0422656	CHP1
SNV	input	1285	0.0954246	CHPF
SNV	input	1286	0.0876265	CHPF2
SNV	input	1287	0.0876265	CHPT1
SNV	input	1288	0.18101	CHRDL1
SNV	input	1289	0.0816883	CHRM1
SNV	input	1290	0.314134	CHRM2
SNV	input	1291	0.261601	CHRM3
SNV	input	1292	0.0733413	CHRM4
SNV	input	1293	0.574388	CHRM5
SNV	input	1294	0.0816883	CHRNA2
SNV	input	1295	0.12386	CHRNA3
SNV	input	1296	0.241295	CHRNA4
SNV	input	1297	0.0737024	CHRNA5
SNV	input	1298	0.174989	CHRNA6
SNV	input	1299	0.13575	CHRNA7
SNV	input	1300	0.168003	CHRNA9
SNV	input	1301	0.191981	CHRNB2
SNV	input	1302	0.234328	CHRNB3
SNV	input	1303	0.199422	CHRNB4
SNV	input	1304	0.151621	CHRND
SNV	input	1305	0.0422656	CHRNE
SNV	input	1306	0.143739	CHRNG
SNV	input	1307	0.217506	CHST1
SNV	input	1308	0.112563	CHST11
SNV	input	1309	0.0951553	CHST12
SNV	input	1310	0.115425	CHST14
SNV	input	1311	0.0422656	CHST15
SNV	input	1312	0.21526	CHST2
SNV	input	1313	0.0422656	CHST3
SNV	input	1314	0.096358	CHST4
SNV	input	1315	0.218084	CHST5
SNV	input	1316	0.192166	CHST6
SNV	input	1317	0.143407	CHST9
SNV	input	1318	0.151862	CHSY1
SNV	input	1319	0.189125	CHSY3
SNV	input	1320	0.152434	CHTF18
SNV	input	1321	0.0876265	CHTF8
SNV	input	1322	0.147432	CHTOP
SNV	input	1323	0.171273	CHUK
SNV	input	1324	0.0816883	CIAO1
SNV	input	1325	0.147162	CIAO3
SNV	input	1326	0.0876265	CIAPIN1
SNV	input	1327	0.0816883	CIB2
SNV	input	1328	0.143407	CIDEA
SNV	input	1329	0.0876265	CIDEC
SNV	input	1330	0.270712	CIITA
SNV	input	1331	0.250113	CIT
SNV	input	1332	0.143739	CITED2
SNV	input	1333	0.141245	CKAP4
SNV	input	1334	0.27057	CKAP5
SNV	input	1335	0.0422656	CKB
SNV	input	1336	0.129728	CKM
SNV	input	1337	0.0422656	CKMT1A
SNV	input	1338	0.161523	CKMT2
SNV	input	1339	0.0816883	CKS1B
SNV	input	1340	0.171273	CLASP1
SNV	input	1341	0.195928	CLASP2
SNV	input	1342	0.156621	CLCN6
SNV	input	1343	0.167732	CLDN10
SNV	input	1344	0.0876265	CLDN11
SNV	input	1345	0.161557	CLDN12
SNV	input	1346	0.176715	CLDN16
SNV	input	1347	0.12386	CLDN17
SNV	input	1348	0.147162	CLDN18
SNV	input	1349	0.096358	CLDN19
SNV	input	1350	0.0598276	CLDN2
SNV	input	1351	0.143407	CLDN22
SNV	input	1352	0.0816883	CLDN3
SNV	input	1353	0.0598276	CLDN4
SNV	input	1354	0.0816883	CLDN5
SNV	input	1355	0.708076	CLDN6
SNV	input	1356	0.0598276	CLDN8
SNV	input	1357	0.0876265	CLDN9
SNV	input	1358	0.166692	CLEC12A
SNV	input	1359	0.167491	CLEC1B
SNV	input	1360	0.12386	CLEC2D
SNV	input	1361	0.141245	CLEC3B
SNV	input	1362	0.12386	CLEC4A
SNV	input	1363	0.171273	CLEC4C
SNV	input	1364	0.161557	CLEC4D
SNV	input	1365	0.148092	CLEC4E
SNV	input	1366	0.0876265	CLEC4G
SNV	input	1367	0.156402	CLEC4M
SNV	input	1368	0.104313	CLEC5A
SNV	input	1369	0.163286	CLEC6A
SNV	input	1370	0.0880769	CLIC2
SNV	input	1371	0.188655	CLIC5
SNV	input	1372	0.130294	CLINT1
SNV	input	1373	0.225283	CLIP1
SNV	input	1374	0.0816883	CLIP3
SNV	input	1375	0.143407	CLN3
SNV	input	1376	0.0422656	CLNS1A
SNV	input	1377	0.185924	CLOCK
SNV	input	1378	0.0876265	CLP1
SNV	input	1379	0.115425	CLPP
SNV	input	1380	0.0816883	CLPS
SNV	input	1381	0.141627	CLPX
SNV	input	1382	0.191981	CLSPN
SNV	input	1383	0.141627	CLTA
SNV	input	1384	0.0602953	CLTB
SNV	input	1385	0.183392	CLTC
SNV	input	1386	0.210816	CLTCL1
SNV	input	1387	0.281272	CLVS1
SNV	input	1388	0.28941	CLVS2
SNV	input	1389	0.162955	CMA1
SNV	input	1390	0.11259	CMAS
SNV	input	1391	0.0880941	CMC2
SNV	input	1392	0.171054	CMKLR1
SNV	input	1393	0.0876265	CMPK1
SNV	input	1394	0.115425	CNBP
SNV	input	1395	0.143407	CNDP2
SNV	input	1396	0.179318	CNGA1
SNV	input	1397	0.236935	CNGA2
SNV	input	1398	0.241295	CNGA4
SNV	input	1399	0.217677	CNGB1
SNV	input	1400	0.129997	CNKSR1
SNV	input	1401	0.371334	CNKSR2
SNV	input	1402	0.0422656	CNN2
SNV	input	1403	0.274024	CNOT1
SNV	input	1404	0.0816883	CNOT10
SNV	input	1405	0.11861	CNOT11
SNV	input	1406	0.156402	CNOT2
SNV	input	1407	0.216223	CNOT3
SNV	input	1408	0.217832	CNOT4
SNV	input	1409	0.0880769	CNOT6
SNV	input	1410	0.0737024	CNOT6L
SNV	input	1411	0.0816883	CNOT7
SNV	input	1412	0.10462	CNOT8
SNV	input	1413	0.246979	CNR1
SNV	input	1414	0.104313	CNR2
SNV	input	1415	0.0876265	CNTF
SNV	input	1416	0.11861	CNTFR
SNV	input	1417	0.291892	CNTN1
SNV	input	1418	0.112293	CNTN2
SNV	input	1419	0.357222	CNTN6
SNV	input	1420	0.183633	CNTNAP1
SNV	input	1421	0.183774	CNTRL
SNV	input	1422	0.0816883	COA3
SNV	input	1423	0.0816883	COA4
SNV	input	1424	0.0422656	COA5
SNV	input	1425	0.11861	COA6
SNV	input	1426	0.118971	COASY
SNV	input	1427	0.0959758	COG1
SNV	input	1428	0.179133	COG2
SNV	input	1429	0.164597	COG3
SNV	input	1430	0.151621	COG4
SNV	input	1431	0.096358	COG5
SNV	input	1432	0.181161	COG6
SNV	input	1433	0.203027	COG7
SNV	input	1434	0.104313	COG8
SNV	input	1435	0.0422656	COL10A1
SNV	input	1436	0.545638	COL11A1
SNV	input	1437	0.309882	COL11A2
SNV	input	1438	0.486105	COL12A1
SNV	input	1439	0.253991	COL13A1
SNV	input	1440	0.305226	COL14A1
SNV	input	1441	1.34931	COL15A1
SNV	input	1442	0.161793	COL16A1
SNV	input	1443	0.603882	COL17A1
SNV	input	1444	0.0816883	COL18A1
SNV	input	1445	0.410203	COL19A1
SNV	input	1446	0.249951	COL1A1
SNV	input	1447	0.390062	COL1A2
SNV	input	1448	0.231857	COL20A1
SNV	input	1449	0.195928	COL21A1
SNV	input	1450	0.609181	COL22A1
SNV	input	1451	0.0847656	COL23A1
SNV	input	1452	0.390589	COL24A1
SNV	input	1453	0.275303	COL25A1
SNV	input	1454	0.195717	COL26A1
SNV	input	1455	0.205091	COL27A1
SNV	input	1456	0.25642	COL28A1
SNV	input	1457	0.299919	COL2A1
SNV	input	1458	0.515672	COL3A1
SNV	input	1459	0.508249	COL4A1
SNV	input	1460	0.366985	COL4A2
SNV	input	1461	0.235443	COL4A3
SNV	input	1462	0.350272	COL4A4
SNV	input	1463	0.259409	COL4A5
SNV	input	1464	0.261959	COL4A6
SNV	input	1465	0.256159	COL5A1
SNV	input	1466	0.294443	COL5A2
SNV	input	1467	0.52705	COL5A3
SNV	input	1468	0.147162	COL6A1
SNV	input	1469	0.230163	COL6A2
SNV	input	1470	0.554594	COL6A3
SNV	input	1471	0.249534	COL6A5
SNV	input	1472	0.429823	COL6A6
SNV	input	1473	0.261831	COL7A1
SNV	input	1474	0.284912	COL8A1
SNV	input	1475	0.143692	COL8A2
SNV	input	1476	0.341869	COL9A1
SNV	input	1477	0.176152	COL9A2
SNV	input	1478	0.167491	COL9A3
SNV	input	1479	0.0816883	COLEC10
SNV	input	1480	0.202557	COLEC11
SNV	input	1481	1.59035	COLEC12
SNV	input	1482	0.0876265	COMMD1
SNV	input	1483	0.115425	COMMD10
SNV	input	1484	0.0733413	COMMD2
SNV	input	1485	0.0816883	COMMD4
SNV	input	1486	0.0422656	COMMD7
SNV	input	1487	0.141245	COMMD8
SNV	input	1488	0.11988	COMP
SNV	input	1489	0.0422656	COMT
SNV	input	1490	0.237537	COPA
SNV	input	1491	0.161523	COPB1
SNV	input	1492	0.143407	COPB2
SNV	input	1493	0.0733413	COPE
SNV	input	1494	0.539028	COPG1
SNV	input	1495	0.096358	COPG2
SNV	input	1496	0.164597	COPS2
SNV	input	1497	0.0598276	COPS3
SNV	input	1498	0.167732	COPS4
SNV	input	1499	0.143407	COPS5
SNV	input	1500	0.0422656	COPS6
SNV	input	1501	0.0733413	COPS7A
SNV	input	1502	0.141245	COPS7B
SNV	input	1503	0.0876265	COPS8
SNV	input	1504	0.0816883	COPZ2
SNV	input	1505	0.0422656	COQ10B
SNV	input	1506	0.0422656	COQ2
SNV	input	1507	0.11861	COQ3
SNV	input	1508	0.143692	COQ4
SNV	input	1509	0.0422656	COQ5
SNV	input	1510	0.0876265	COQ6
SNV	input	1511	0.0422656	COQ7
SNV	input	1512	0.0422656	COQ8A
SNV	input	1513	0.0880941	COQ8B
SNV	input	1514	0.0422656	COQ9
SNV	input	1515	0.294856	CORIN
SNV	input	1516	0.11861	COX10
SNV	input	1517	0.0816883	COX11
SNV	input	1518	0.0816883	COX15
SNV	input	1519	0.0422656	COX16
SNV	input	1520	0.0422656	COX18
SNV	input	1521	0.0876265	COX19
SNV	input	1522	0.0816883	COX4I1
SNV	input	1523	0.115425	COX4I2
SNV	input	1524	0.0422656	COX5B
SNV	input	1525	0.0422656	COX6A1
SNV	input	1526	0.115893	COX6B1
SNV	input	1527	0.0816883	COX6C
SNV	input	1528	0.141245	COX7A2L
SNV	input	1529	0.188655	CP
SNV	input	1530	0.472559	CPA3
SNV	input	1531	0.253991	CPB1
SNV	input	1532	0.141969	CPB2
SNV	input	1533	0.129728	CPD
SNV	input	1534	0.10462	CPE
SNV	input	1535	0.129997	CPEB1
SNV	input	1536	0.270527	CPN1
SNV	input	1537	0.167491	CPN2
SNV	input	1538	0.0816883	CPNE1
SNV	input	1539	0.225326	CPNE3
SNV	input	1540	0.147162	CPNE6
SNV	input	1541	0.118992	CPNE7
SNV	input	1542	0.13575	CPNE8
SNV	input	1543	0.0876265	CPOX
SNV	input	1544	0.141245	CPPED1
SNV	input	1545	0.496654	CPS1
SNV	input	1546	0.216189	CPSF1
SNV	input	1547	0.129728	CPSF2
SNV	input	1548	0.167491	CPSF3
SNV	input	1549	0.118992	CPSF4
SNV	input	1550	0.135991	CPSF6
SNV	input	1551	0.0816883	CPSF7
SNV	input	1552	0.195928	CPT1A
SNV	input	1553	0.115425	CPT1B
SNV	input	1554	0.0876265	CPT2
SNV	input	1555	0.0422656	CPTP
SNV	input	1556	0.308419	CR1
SNV	input	1557	0.335691	CR2
SNV	input	1558	0.0737024	CRABP1
SNV	input	1559	0.171054	CRACR2A
SNV	input	1560	0.141627	CRADD
SNV	input	1561	0.0607457	CRAT
SNV	input	1562	0.0422656	CRB3
SNV	input	1563	0.0598276	CRBN
SNV	input	1564	0.118971	CRCP
SNV	input	1565	0.0422656	CREB1
SNV	input	1566	0.127318	CREB3L2
SNV	input	1567	0.216458	CREB3L3
SNV	input	1568	0.129997	CREB3L4
SNV	input	1569	0.523142	CREBBP
SNV	input	1570	0.113156	CREBRF
SNV	input	1571	0.0422656	CREG1
SNV	input	1572	0.205236	CRHBP
SNV	input	1573	0.164597	CRHR1
SNV	input	1574	0.12386	CRHR2
SNV	input	1575	0.171054	CRISP3
SNV	input	1576	0.0948587	CRISPLD2
SNV	input	1577	0.0816883	CRKL
SNV	input	1578	0.0422656	CRLF1
SNV	input	1579	0.129997	CRLF2
SNV	input	1580	0.11988	CRMP1
SNV	input	1581	0.17954	CRNKL1
SNV	input	1582	0.236314	CROT
SNV	input	1583	0.127099	CRP
SNV	input	1584	0.151621	CRTAM
SNV	input	1585	0.164597	CRTC1
SNV	input	1586	0.0876265	CRTC2
SNV	input	1587	0.11861	CRTC3
SNV	input	1588	0.0422656	CRYAB
SNV	input	1589	0.147728	CRYBA4
SNV	input	1590	0.11861	CRYL1
SNV	input	1591	0.0880769	CS
SNV	input	1592	0.0880941	CSAD
SNV	input	1593	0.147162	CSF1
SNV	input	1594	0.20791	CSF1R
SNV	input	1595	0.251581	CSF2RA
SNV	input	1596	0.27068	CSF2RB
SNV	input	1597	0.0816883	CSF3
SNV	input	1598	0.232217	CSF3R
SNV	input	1599	0.161758	CSGALNACT1
SNV	input	1600	0.153437	CSGALNACT2
SNV	input	1601	0.0948587	CSH1
SNV	input	1602	0.141245	CSKMT
SNV	input	1603	0.0816883	CSN1S1
SNV	input	1604	0.12386	CSN2
SNV	input	1605	0.129997	CSN3
SNV	input	1606	0.0876265	CSNK1A1
SNV	input	1607	0.115893	CSNK1D
SNV	input	1608	0.0816883	CSNK1G2
SNV	input	1609	0.0602781	CSNK2A1
SNV	input	1610	0.210836	CSPG4
SNV	input	1611	0.0816883	CSPG5
SNV	input	1612	0.0422656	CST3
SNV	input	1613	0.0598276	CSTF1
SNV	input	1614	2.38434	CSTF2
SNV	input	1615	0.17141	CSTF2T
SNV	input	1616	0.0816883	CSTF3
SNV	input	1617	0.164261	CTBP1
SNV	input	1618	0.0429263	CTBP2
SNV	input	1619	0.120121	CTC1
SNV	input	1620	0.0948587	CTCF
SNV	input	1621	0.0422656	CTDNEP1
SNV	input	1622	0.546514	CTDP1
SNV	input	1623	0.156621	CTDSP2
SNV	input	1624	0.164893	CTH
SNV	input	1625	0.668958	CTLA4
SNV	input	1626	2.89707	CTNNA1
SNV	input	1627	0.501975	CTNNA2
SNV	input	1628	0.10462	CTNNB1
SNV	input	1629	0.0816883	CTNNBL1
SNV	input	1630	0.183603	CTNND1
SNV	input	1631	0.0816883	CTNS
SNV	input	1632	0.0959758	CTPS1
SNV	input	1633	0.141245	CTPS2
SNV	input	1634	0.156653	CTR9
SNV	input	1635	0.118971	CTRB2
SNV	input	1636	0.143714	CTSA
SNV	input	1637	0.0598276	CTSB
SNV	input	1638	0.124167	CTSC
SNV	input	1639	0.0816883	CTSD
SNV	input	1640	0.0876265	CTSE
SNV	input	1641	0.12386	CTSF
SNV	input	1642	0.167732	CTSG
SNV	input	1643	0.118971	CTSK
SNV	input	1644	0.120121	CTSL
SNV	input	1645	0.147432	CTSO
SNV	input	1646	0.0963369	CTSS
SNV	input	1647	0.0880941	CTSV
SNV	input	1648	0.750128	CTSW
SNV	input	1649	0.115425	CTSZ
SNV	input	1650	0.185706	CTTN
SNV	input	1651	1.01735	CUBN
SNV	input	1652	0.153659	CUL1
SNV	input	1653	0.104951	CUL2
SNV	input	1654	0.304709	CUL3
SNV	input	1655	0.115425	CUL4A
SNV	input	1656	0.219853	CUL4B
SNV	input	1657	0.232217	CUL5
SNV	input	1658	0.143692	CUL7
SNV	input	1659	0.263771	CUL9
SNV	input	1660	0.143714	CUTC
SNV	input	1661	0.317019	CUX1
SNV	input	1662	0.0880769	CWC15
SNV	input	1663	0.147162	CWC22
SNV	input	1664	0.0876265	CWC25
SNV	input	1665	0.0959758	CWC27
SNV	input	1666	0.270527	CWF19L2
SNV	input	1667	0.0847656	CX3CL1
SNV	input	1668	0.174989	CX3CR1
SNV	input	1669	0.0422656	CXADR
SNV	input	1670	0.121772	CXCL11
SNV	input	1671	0.0422656	CXCL13
SNV	input	1672	0.0598276	CXCL16
SNV	input	1673	0.0880769	CXCL2
SNV	input	1674	0.124167	CXCL5
SNV	input	1675	0.0959758	CXCL9
SNV	input	1676	0.141245	CXCR1
SNV	input	1677	0.143407	CXCR2
SNV	input	1678	0.143407	CXCR3
SNV	input	1679	0.230747	CXCR4
SNV	input	1680	0.0422656	CXCR5
SNV	input	1681	0.164597	CXXC1
SNV	input	1682	0.0816883	CXXC4
SNV	input	1683	0.0876265	CXXC5
SNV	input	1684	0.0816883	CYB5B
SNV	input	1685	0.0602953	CYB5R1
SNV	input	1686	0.0422656	CYB5R2
SNV	input	1687	0.187908	CYB5R4
SNV	input	1688	0.121772	CYB5RL
SNV	input	1689	0.115893	CYBA
SNV	input	1690	0.302244	CYBB
SNV	input	1691	0.199504	CYC1
SNV	input	1692	0.0598276	CYCS
SNV	input	1693	0.221122	CYFIP1
SNV	input	1694	0.261913	CYFIP2
SNV	input	1695	0.115425	CYGB
SNV	input	1696	0.234604	CYLD
SNV	input	1697	0.167732	CYP11A1
SNV	input	1698	0.324605	CYP11B1
SNV	input	1699	0.225133	CYP11B2
SNV	input	1700	0.0816883	CYP17A1
SNV	input	1701	0.21526	CYP19A1
SNV	input	1702	0.25996	CYP1A1
SNV	input	1703	0.0880769	CYP1A2
SNV	input	1704	0.143739	CYP1B1
SNV	input	1705	0.182328	CYP21A2
SNV	input	1706	0.171524	CYP24A1
SNV	input	1707	0.801547	CYP26A1
SNV	input	1708	0.166285	CYP26B1
SNV	input	1709	0.0816883	CYP26C1
SNV	input	1710	0.171273	CYP27A1
SNV	input	1711	0.0816883	CYP27B1
SNV	input	1712	0.124167	CYP2A13
SNV	input	1713	0.182328	CYP2A6
SNV	input	1714	0.164261	CYP2A7
SNV	input	1715	0.195756	CYP2B6
SNV	input	1716	0.199504	CYP2C18
SNV	input	1717	0.220025	CYP2C19
SNV	input	1718	0.183362	CYP2C8
SNV	input	1719	0.161758	CYP2C9
SNV	input	1720	0.115425	CYP2D6
SNV	input	1721	0.0816883	CYP2E1
SNV	input	1722	0.185924	CYP2F1
SNV	input	1723	0.143407	CYP2J2
SNV	input	1724	0.141245	CYP2R1
SNV	input	1725	0.0816883	CYP2S1
SNV	input	1726	0.0959758	CYP2U1
SNV	input	1727	0.0847656	CYP2W1
SNV	input	1728	0.0598276	CYP39A1
SNV	input	1729	0.141245	CYP3A4
SNV	input	1730	0.207699	CYP3A43
SNV	input	1731	0.0598276	CYP3A5
SNV	input	1732	0.0880941	CYP3A7
SNV	input	1733	0.167732	CYP46A1
SNV	input	1734	0.0959758	CYP4A11
SNV	input	1735	0.115425	CYP4A22
SNV	input	1736	0.143407	CYP4B1
SNV	input	1737	0.156904	CYP4F11
SNV	input	1738	0.257437	CYP4F12
SNV	input	1739	0.18889	CYP4F2
SNV	input	1740	0.175189	CYP4F22
SNV	input	1741	0.12386	CYP4F3
SNV	input	1742	0.263771	CYP4F8
SNV	input	1743	0.200357	CYP4V2
SNV	input	1744	0.0876265	CYP51A1
SNV	input	1745	0.207699	CYP7A1
SNV	input	1746	0.112293	CYP7B1
SNV	input	1747	0.183985	CYP8B1
SNV	input	1748	0.129728	CYRIB
SNV	input	1749	0.156872	CYSLTR1
SNV	input	1750	0.171054	CYSLTR2
SNV	input	1751	0.0422656	CYSTM1
SNV	input	1752	0.0422656	CYTH1
SNV	input	1753	0.104313	CYTH2
SNV	input	1754	0.0959758	CYTH3
SNV	input	1755	3.13596	CYTH4
SNV	input	1756	0.12386	D2HGDH
SNV	input	1757	0.112293	DAAM1
SNV	input	1758	0.558333	DAB2
SNV	input	1759	0.11861	DAB2IP
SNV	input	1760	0.244258	DACT1
SNV	input	1761	0.104313	DAG1
SNV	input	1762	0.275638	DAGLA
SNV	input	1763	0.130294	DAGLB
SNV	input	1764	0.167491	DAND5
SNV	input	1765	0.11861	DAP3
SNV	input	1766	0.207699	DAPK1
SNV	input	1767	0.0733413	DAPK2
SNV	input	1768	0.147432	DAPK3
SNV	input	1769	0.0959758	DARS1
SNV	input	1770	0.147432	DARS2
SNV	input	1771	0.185706	DAXX
SNV	input	1772	0.179133	DBF4
SNV	input	1773	0.164866	DBI
SNV	input	1774	0.161322	DBN1
SNV	input	1775	0.75139	DBNL
SNV	input	1776	0.0880769	DBP
SNV	input	1777	0.118971	DBT
SNV	input	1778	0.0959758	DCAF10
SNV	input	1779	0.0422656	DCAF11
SNV	input	1780	0.195756	DCAF13
SNV	input	1781	0.183362	DCAF17
SNV	input	1782	0.129728	DCAF4
SNV	input	1783	0.219853	DCAF5
SNV	input	1784	0.147432	DCAF6
SNV	input	1785	0.121772	DCAF7
SNV	input	1786	0.161322	DCAF8
SNV	input	1787	0.0733413	DCAKD
SNV	input	1788	1.35465	DCC
SNV	input	1789	0.124167	DCK
SNV	input	1790	0.147162	DCLRE1C
SNV	input	1791	0.185924	DCN
SNV	input	1792	0.141245	DCP1A
SNV	input	1793	0.192203	DCP1B
SNV	input	1794	0.265829	DCSTAMP
SNV	input	1795	0.221168	DCT
SNV	input	1796	0.514233	DCTN1
SNV	input	1797	0.119375	DCTN4
SNV	input	1798	0.115893	DCTN5
SNV	input	1799	0.0422656	DCTPP1
SNV	input	1800	0.147459	DCUN1D1
SNV	input	1801	0.12386	DCUN1D2
SNV	input	1802	0.0876265	DCUN1D3
SNV	input	1803	0.11988	DCUN1D4
SNV	input	1804	0.0422656	DCUN1D5
SNV	input	1805	0.506396	DCX
SNV	input	1806	0.0598276	DDA1
SNV	input	1807	0.0422656	DDAH1
SNV	input	1808	0.185924	DDB1
SNV	input	1809	0.129997	DDB2
SNV	input	1810	0.195717	DDC
SNV	input	1811	0.270527	DDHD1
SNV	input	1812	0.167491	DDHD2
SNV	input	1813	0.0422656	DDIT3
SNV	input	1814	0.957872	DDIT4
SNV	input	1815	0.208121	DDX1
SNV	input	1816	0.135991	DDX11
SNV	input	1817	0.143692	DDX17
SNV	input	1818	0.183603	DDX20
SNV	input	1819	0.0598276	DDX21
SNV	input	1820	0.480107	DDX23
SNV	input	1821	0.0959758	DDX39A
SNV	input	1822	0.0876265	DDX39B
SNV	input	1823	2.16045	DDX3X
SNV	input	1824	0.200608	DDX4
SNV	input	1825	0.0880769	DDX41
SNV	input	1826	0.18889	DDX42
SNV	input	1827	0.115425	DDX46
SNV	input	1828	0.0816883	DDX47
SNV	input	1829	0.0816883	DDX49
SNV	input	1830	0.115425	DDX5
SNV	input	1831	0.0963369	DDX52
SNV	input	1832	0.11861	DDX6
SNV	input	1833	0.124167	DECR1
SNV	input	1834	0.164597	DECR2
SNV	input	1835	0.156653	DEF6
SNV	input	1836	0.0816883	DEFA3
SNV	input	1837	0.10462	DEFA4
SNV	input	1838	0.0816883	DEFA5
SNV	input	1839	0.118971	DEFA6
SNV	input	1840	0.0816883	DEFB1
SNV	input	1841	0.0422656	DEFB106A
SNV	input	1842	0.217677	DEFB110
SNV	input	1843	0.188655	DEFB112
SNV	input	1844	0.0422656	DEFB113
SNV	input	1845	0.115425	DEFB114
SNV	input	1846	0.11861	DEFB115
SNV	input	1847	0.0850725	DEFB116
SNV	input	1848	2.92909	DEFB118
SNV	input	1849	0.0598276	DEFB119
SNV	input	1850	0.0876265	DEFB121
SNV	input	1851	0.096358	DEFB123
SNV	input	1852	0.0816883	DEFB124
SNV	input	1853	0.124167	DEFB125
SNV	input	1854	0.0876265	DEFB126
SNV	input	1855	0.104313	DEFB127
SNV	input	1856	0.0816883	DEFB128
SNV	input	1857	0.118992	DEFB129
SNV	input	1858	0.115893	DEFB132
SNV	input	1859	0.0422656	DEFB135
SNV	input	1860	0.11861	DEFB136
SNV	input	1861	0.143407	DEGS1
SNV	input	1862	0.0816883	DEK
SNV	input	1863	0.195928	DENND1A
SNV	input	1864	0.214253	DENND1B
SNV	input	1865	0.0959758	DENND1C
SNV	input	1866	0.282074	DENND2A
SNV	input	1867	0.156402	DENND2C
SNV	input	1868	0.0959758	DENND2D
SNV	input	1869	0.220025	DENND3
SNV	input	1870	0.161557	DENND4A
SNV	input	1871	0.207265	DENND4B
SNV	input	1872	0.23864	DENND4C
SNV	input	1873	0.161322	DENND5A
SNV	input	1874	0.129728	DENND5B
SNV	input	1875	0.11861	DENND6A
SNV	input	1876	0.0598276	DENND6B
SNV	input	1877	0.214638	DEPDC1B
SNV	input	1878	0.247146	DEPDC5
SNV	input	1879	0.0422656	DERA
SNV	input	1880	0.156653	DES
SNV	input	1881	0.0598276	DFFA
SNV	input	1882	0.141627	DFFB
SNV	input	1883	0.116361	DGAT1
SNV	input	1884	0.112293	DGAT2
SNV	input	1885	0.135991	DGAT2L6
SNV	input	1886	0.143407	DGCR8
SNV	input	1887	0.0422656	DGUOK
SNV	input	1888	0.0876265	DHCR24
SNV	input	1889	0.112666	DHCR7
SNV	input	1890	0.0876265	DHDDS
SNV	input	1891	0.129997	DHFR2
SNV	input	1892	0.0737234	DHH
SNV	input	1893	0.0816883	DHRS3
SNV	input	1894	0.0733413	DHRS4
SNV	input	1895	0.12386	DHRS9
SNV	input	1896	0.537569	DHX15
SNV	input	1897	0.129997	DHX16
SNV	input	1898	0.12386	DHX35
SNV	input	1899	0.18889	DHX37
SNV	input	1900	0.167491	DHX38
SNV	input	1901	0.179318	DHX8
SNV	input	1902	0.619293	DHX9
SNV	input	1903	0.147856	DIAPH1
SNV	input	1904	0.214103	DIAPH2
SNV	input	1905	0.249393	DIAPH3
SNV	input	1906	0.247572	DICER1
SNV	input	1907	0.546709	DIDO1
SNV	input	1908	0.0816883	DIMT1
SNV	input	1909	0.0598276	DIO1
SNV	input	1910	0.185706	DIO2
SNV	input	1911	0.192166	DIO3
SNV	input	1912	0.104313	DIS3
SNV	input	1913	0.195546	DISP2
SNV	input	1914	0.202557	DKK1
SNV	input	1915	0.151862	DKK2
SNV	input	1916	0.0880769	DKK4
SNV	input	1917	0.161758	DLAT
SNV	input	1918	0.530581	DLC1
SNV	input	1919	0.479537	DLD
SNV	input	1920	0.223153	DLG1
SNV	input	1921	0.309331	DLG2
SNV	input	1922	0.12386	DLG3
SNV	input	1923	0.0847656	DLG4
SNV	input	1924	0.13399	DLG5
SNV	input	1925	0.268328	DLGAP1
SNV	input	1926	0.27068	DLGAP2
SNV	input	1927	0.195546	DLGAP3
SNV	input	1928	0.167762	DLGAP4
SNV	input	1929	0.142253	DLGAP5
SNV	input	1930	0.183774	DLK1
SNV	input	1931	0.216928	DLL1
SNV	input	1932	0.10462	DLL3
SNV	input	1933	0.147728	DLL4
SNV	input	1934	0.124167	DLST
SNV	input	1935	0.185957	DLX5
SNV	input	1936	0.0816883	DLX6
SNV	input	1937	0.0429263	DMAC2L
SNV	input	1938	0.11861	DMAP1
SNV	input	1939	0.332925	DMBT1
SNV	input	1940	0.485183	DMD
SNV	input	1941	0.156621	DMGDH
SNV	input	1942	0.156621	DMP1
SNV	input	1943	0.0876265	DMPK
SNV	input	1944	0.171054	DMRT1
SNV	input	1945	0.75139	DMTN
SNV	input	1946	0.127099	DNA2
SNV	input	1947	0.0422656	DNAJA1
SNV	input	1948	0.0959758	DNAJA2
SNV	input	1949	0.0880769	DNAJA4
SNV	input	1950	0.129728	DNAJB1
SNV	input	1951	0.151621	DNAJB11
SNV	input	1952	0.141627	DNAJB9
SNV	input	1953	0.147162	DNAJC11
SNV	input	1954	0.452389	DNAJC13
SNV	input	1955	0.118992	DNAJC19
SNV	input	1956	2.68503	DNAJC2
SNV	input	1957	0.0598276	DNAJC5
SNV	input	1958	0.222572	DNAJC6
SNV	input	1959	0.0607457	DNAJC8
SNV	input	1960	0.0422656	DNAL4
SNV	input	1961	0.118992	DNASE1L1
SNV	input	1962	0.217506	DNER
SNV	input	1963	0.0959758	DNM1
SNV	input	1964	0.120392	DNM2
SNV	input	1965	0.222531	DNM3
SNV	input	1966	0.199824	DNMBP
SNV	input	1967	0.175189	DNMT1
SNV	input	1968	0.564431	DNMT3A
SNV	input	1969	0.232217	DNMT3B
SNV	input	1970	0.12386	DNMT3L
SNV	input	1971	0.164893	DOCK1
SNV	input	1972	0.341558	DOCK10
SNV	input	1973	0.307314	DOCK11
SNV	input	1974	0.421688	DOCK2
SNV	input	1975	0.234604	DOCK3
SNV	input	1976	0.550407	DOCK4
SNV	input	1977	0.244211	DOCK5
SNV	input	1978	0.204829	DOCK6
SNV	input	1979	0.453726	DOCK7
SNV	input	1980	0.205091	DOCK8
SNV	input	1981	0.11259	DOCK9
SNV	input	1982	0.0880941	DOK1
SNV	input	1983	0.0959758	DOK2
SNV	input	1984	0.141245	DOK3
SNV	input	1985	0.0598276	DOK4
SNV	input	1986	0.141627	DOK5
SNV	input	1987	0.21526	DOK6
SNV	input	1988	0.0816883	DOLK
SNV	input	1989	0.215988	DOT1L
SNV	input	1990	0.0598276	DPAGT1
SNV	input	1991	0.11861	DPEP1
SNV	input	1992	0.112293	DPEP2
SNV	input	1993	0.0816883	DPF1
SNV	input	1994	0.0959758	DPF2
SNV	input	1995	0.2649	DPF3
SNV	input	1996	0.0733413	DPH1
SNV	input	1997	0.247195	DPH2
SNV	input	1998	0.112293	DPH5
[truncated: 30,448 more rows]

## Sheet: lusc_n_multi_omics_fusion_att_i
omics	layer	node_index	importance	mapped_name	overall_position
SNV	input	0	0.343105	A2M
SNV	input	1	0.107946	AAAS
SNV	input	2	0.39195	ABCA1
SNV	input	3	0.386889	ABCA12
SNV	input	4	0.562567	ABCA13
SNV	input	5	0.202261	ABCA2
SNV	input	6	0.226308	ABCA3
SNV	input	7	0.293079	ABCA5
SNV	input	8	0.413774	ABCA6
SNV	input	9	0.112009	ABCA7
SNV	input	10	0.401216	ABCA9
SNV	input	11	0.281842	ABCB4
SNV	input	12	0.135325	ABCB6
SNV	input	13	0.231367	ABCB7
SNV	input	14	0.17609	ABCB8
SNV	input	15	0.287102	ABCC2
SNV	input	16	0.187082	ABCC3
SNV	input	17	0.235017	ABCC4
SNV	input	18	0.297993	ABCC5
SNV	input	19	0.379563	ABCC9
SNV	input	20	0.24681	ABCD1
SNV	input	21	0.394353	ABCD2
SNV	input	22	0.179315	ABCD3
SNV	input	23	0.0939167	ABCD4
SNV	input	24	0.180758	ABCE1
SNV	input	25	0.212873	ABCF2
SNV	input	26	0.0587208	ABCG1
SNV	input	27	0.254737	ABCG2
SNV	input	28	0.24469	ABCG4
SNV	input	29	0.134083	ABCG5
SNV	input	30	0.342631	ABCG8
SNV	input	31	0.0919184	ABHD17B
SNV	input	32	0.127065	ABHD4
SNV	input	33	0.0400719	ABHD6
SNV	input	34	0.222077	ABI1
SNV	input	35	0.0567224	ABI2
SNV	input	36	0.232962	ABL1
SNV	input	37	0.235352	ABL2
SNV	input	38	0.154365	ABLIM2
SNV	input	39	0.217913	ABLIM3
SNV	input	40	0.143558	ABR
SNV	input	41	0.0400719	ACAA1
SNV	input	42	0.411295	ACACB
SNV	input	43	0.219904	ACAD10
SNV	input	44	0.17823	ACAD11
SNV	input	45	0.12685	ACADL
SNV	input	46	0.235562	ACADM
SNV	input	47	0.116549	ACADS
SNV	input	48	0.0899848	ACADVL
SNV	input	49	0.12685	ACAT1
SNV	input	50	0.172497	ACBD4
SNV	input	51	0.232639	ACBD5
SNV	input	52	0.0400719	ACBD6
SNV	input	53	0.0899848	ACBD7
SNV	input	54	0.26974	ACE2
SNV	input	55	0.155507	ACER2
SNV	input	56	0.0400719	ACER3
SNV	input	57	0.213488	ACHE
SNV	input	58	0.157399	ACKR2
SNV	input	59	0.18346	ACKR3
SNV	input	60	0.136574	ACKR4
SNV	input	61	0.134083	ACLY
SNV	input	62	0.156157	ACMSD
SNV	input	63	0.12685	ACO2
SNV	input	64	0.13126	ACOT11
SNV	input	65	0.127297	ACOT12
SNV	input	66	0.246755	ACOT2
SNV	input	67	0.109611	ACOT4
SNV	input	68	0.12685	ACOT7
SNV	input	69	0.200213	ACOT8
SNV	input	70	0.0400719	ACOT9
SNV	input	71	0.235566	ACOX1
SNV	input	72	0.165506	ACOX2
SNV	input	73	0.195736	ACOX3
SNV	input	74	0.135325	ACOXL
SNV	input	75	0.184694	ACP3
SNV	input	76	0.211101	ACP6
SNV	input	77	0.0567224	ACSBG2
SNV	input	78	0.129773	ACSF2
SNV	input	79	0.156009	ACSF3
SNV	input	80	0.136574	ACSL1
SNV	input	81	0.142272	ACSL3
SNV	input	82	0.149045	ACSL5
SNV	input	83	0.28149	ACSL6
SNV	input	84	0.340913	ACSM2A
SNV	input	85	0.381802	ACSM2B
SNV	input	86	0.261532	ACSM3
SNV	input	87	0.288103	ACSM4
SNV	input	88	0.251021	ACSM5
SNV	input	89	0.21349	ACSM6
SNV	input	90	0.127114	ACSS2
SNV	input	91	0.442277	ACSS3
SNV	input	92	0.202251	ACTB
SNV	input	93	0.353498	ACTC1
SNV	input	94	0.184821	ACTG1
SNV	input	95	0.269788	ACTG2
SNV	input	96	0.129863	ACTL6A
SNV	input	97	0.212028	ACTL6B
SNV	input	98	0.154567	ACTN1
SNV	input	99	0.301426	ACTN2
SNV	input	100	0.141259	ACTN3
SNV	input	101	0.275999	ACTN4
SNV	input	102	0.186151	ACTR10
SNV	input	103	0.0899848	ACTR1A
SNV	input	104	0.0981921	ACTR1B
SNV	input	105	0.0567224	ACTR2
SNV	input	106	0.167129	ACTR3
SNV	input	107	0.159222	ACTR5
SNV	input	108	0.162493	ACTR8
SNV	input	109	0.222728	ACVR1C
SNV	input	110	0.153806	ACVR2A
SNV	input	111	0.0567224	ACVR2B
SNV	input	112	0.214409	ACVRL1
SNV	input	113	0.136574	ACY3
SNV	input	114	0.0998144	ADAL
SNV	input	115	0.243342	ADAM10
SNV	input	116	0.164387	ADAM15
SNV	input	117	0.111918	ADAM17
SNV	input	118	0.310292	ADAM19
SNV	input	119	0.199363	ADAM20
SNV	input	120	0.298066	ADAM21
SNV	input	121	0.34547	ADAM22
SNV	input	122	0.319279	ADAM23
SNV	input	123	0.142109	ADAM30
SNV	input	124	0.216881	ADAM33
SNV	input	125	0.0400719	ADAM8
SNV	input	126	0.255371	ADAM9
SNV	input	127	0.266967	ADAMTS10
SNV	input	128	0.653524	ADAMTS12
SNV	input	129	0.218528	ADAMTS13
SNV	input	130	0.178315	ADAMTS14
SNV	input	131	0.213067	ADAMTS15
SNV	input	132	0.538169	ADAMTS16
SNV	input	133	0.227203	ADAMTS17
SNV	input	134	0.372013	ADAMTS18
SNV	input	135	0.408599	ADAMTS19
SNV	input	136	0.305474	ADAMTS2
SNV	input	137	0.518419	ADAMTS20
SNV	input	138	0.387709	ADAMTS3
SNV	input	139	0.237711	ADAMTS4
SNV	input	140	0.309713	ADAMTS5
SNV	input	141	0.334659	ADAMTS6
SNV	input	142	0.317902	ADAMTS7
SNV	input	143	0.160322	ADAMTS8
SNV	input	144	0.375102	ADAMTS9
SNV	input	145	0.289942	ADAMTSL1
SNV	input	146	0.174703	ADAMTSL2
SNV	input	147	0.443722	ADAMTSL3
SNV	input	148	0.163262	ADAMTSL4
SNV	input	149	0.0400719	ADAMTSL5
SNV	input	150	0.0899848	ADAP1
SNV	input	151	0.193469	ADAR
SNV	input	152	0.146924	ADARB1
SNV	input	153	0.273903	ADCY1
SNV	input	154	0.425967	ADCY2
SNV	input	155	0.247942	ADCY3
SNV	input	156	0.251336	ADCY4
SNV	input	157	0.277284	ADCY5
SNV	input	158	0.210223	ADCY6
SNV	input	159	0.270546	ADCY7
SNV	input	160	0.464269	ADCY8
SNV	input	161	0.232958	ADCY9
SNV	input	162	0.105115	ADCYAP1
SNV	input	163	0.34606	ADCYAP1R1
SNV	input	164	0.180687	ADD1
SNV	input	165	0.211115	ADD2
SNV	input	166	0.150603	ADD3
SNV	input	167	0.341016	ADGRE1
SNV	input	168	0.267554	ADGRE2
SNV	input	169	0.293999	ADGRE3
SNV	input	170	0.12685	ADGRE5
SNV	input	171	0.384354	ADGRF5
SNV	input	172	0.200593	ADGRG3
SNV	input	173	0.548588	ADGRV1
SNV	input	174	0.13126	ADH1A
SNV	input	175	0.236311	ADH1B
SNV	input	176	0.199485	ADH1C
SNV	input	177	0.0919184	ADH4
SNV	input	178	0.126503	ADH5
SNV	input	179	0.0919184	ADH6
SNV	input	180	0.0919184	ADH7
SNV	input	181	0.155507	ADIPOQ
SNV	input	182	0.204998	ADIPOR1
SNV	input	183	0.154612	ADIPOR2
SNV	input	184	0.0899848	ADK
SNV	input	185	0.0899848	ADM
SNV	input	186	0.111918	ADORA1
SNV	input	187	0.158892	ADORA2A
SNV	input	188	0.205573	ADRA1A
SNV	input	189	0.165354	ADRA1B
SNV	input	190	0.0695347	ADRA1D
SNV	input	191	0.127114	ADRA2A
SNV	input	192	0.199079	ADRA2B
SNV	input	193	0.103948	ADRA2C
SNV	input	194	0.158604	ADRB1
SNV	input	195	0.161644	ADRB2
SNV	input	196	0.0567224	ADRB3
SNV	input	197	0.342473	AFDN
SNV	input	198	0.192357	AFG3L2
SNV	input	199	0.0998144	AFMID
SNV	input	200	0.258117	AFP
SNV	input	201	0.241726	AGA
SNV	input	202	0.2797	AGAP2
SNV	input	203	0.307347	AGBL2
SNV	input	204	0.188919	AGBL4
SNV	input	205	0.180813	AGBL5
SNV	input	206	0.171108	AGFG1
SNV	input	207	0.180891	AGGF1
SNV	input	208	0.203182	AGL
SNV	input	209	0.178856	AGO1
SNV	input	210	0.0981921	AGO2
SNV	input	211	0.219498	AGO3
SNV	input	212	0.139477	AGO4
SNV	input	213	0.128374	AGPAT1
SNV	input	214	0.0711569	AGPAT3
SNV	input	215	0.170095	AGPAT4
SNV	input	216	0.0981921	AGPAT5
SNV	input	217	0.151527	AGPS
SNV	input	218	0.147655	AGRN
SNV	input	219	0.172802	AGT
SNV	input	220	0.268158	AGTPBP1
SNV	input	221	0.23137	AGTR1
SNV	input	222	0.276213	AGTR2
SNV	input	223	0.18338	AGTRAP
SNV	input	224	0.382539	AHCTF1
SNV	input	225	0.0919184	AHCYL1
SNV	input	226	0.229134	AHI1
SNV	input	227	0.134083	AHR
SNV	input	228	0.281091	AHRR
SNV	input	229	0.207658	AHSG
SNV	input	230	0.0695347	AIFM2
SNV	input	231	0.196385	AIMP1
SNV	input	232	0.12685	AIMP2
SNV	input	233	0.191414	AJUBA
SNV	input	234	0.323158	AK5
SNV	input	235	0.218951	AK7
SNV	input	236	0.191538	AK8
SNV	input	237	0.347747	AK9
SNV	input	238	0.186178	AKAP12
SNV	input	239	0.400278	AKAP13
SNV	input	240	0.1667	AKAP5
SNV	input	241	0.38123	AKAP9
SNV	input	242	0.226241	AKR1B10
SNV	input	243	0.144634	AKR1B15
SNV	input	244	0.162493	AKR1C1
SNV	input	245	0.0899848	AKR1C2
SNV	input	246	0.0429141	AKR1C3
SNV	input	247	0.149571	AKR1C4
SNV	input	248	0.197229	AKR1D1
SNV	input	249	0.12685	AKR7A2
SNV	input	250	0.0607457	AKR7L
SNV	input	251	0.179315	AKT1
SNV	input	252	0.0919184	AKT1S1
SNV	input	253	0.139925	AKT2
SNV	input	254	0.0899353	AKT3
SNV	input	255	0.0400719	ALAS1
SNV	input	256	0.303133	ALAS2
SNV	input	257	0.208099	ALB
SNV	input	258	0.202342	ALCAM
SNV	input	259	0.2659	ALDH18A1
SNV	input	260	0.0400719	ALDH1A1
SNV	input	261	0.26578	ALDH1A2
SNV	input	262	0.0899848	ALDH1A3
SNV	input	263	0.157399	ALDH1B1
SNV	input	264	0.219616	ALDH1L2
SNV	input	265	0.190485	ALDH2
SNV	input	266	0.0567224	ALDH3B1
SNV	input	267	0.207557	ALDH3B2
SNV	input	268	0.12685	ALDH5A1
SNV	input	269	0.202445	ALDH8A1
SNV	input	270	0.0982049	ALDOA
SNV	input	271	0.221511	ALDOB
SNV	input	272	0.134083	ALG10
SNV	input	273	0.135325	ALG10B
SNV	input	274	0.19263	ALG11
SNV	input	275	0.0919184	ALG12
SNV	input	276	0.397675	ALG13
SNV	input	277	0.24201	ALG2
SNV	input	278	0.155507	ALG3
SNV	input	279	0.179315	ALG5
SNV	input	280	0.12685	ALG6
SNV	input	281	0.220609	ALG8
SNV	input	282	0.0899848	ALG9
SNV	input	283	0.279566	ALK
SNV	input	284	0.497139	ALMS1
SNV	input	285	0.0400719	ALOX12
SNV	input	286	0.127114	ALOX12B
SNV	input	287	0.134794	ALOX15
SNV	input	288	0.154514	ALOX15B
SNV	input	289	0.163495	ALOX5
SNV	input	290	0.0400719	ALOX5AP
SNV	input	291	0.183481	ALOXE3
SNV	input	292	0.222378	ALPI
SNV	input	293	0.293274	ALPK1
SNV	input	294	0.270209	ALS2
SNV	input	295	0.154612	ALS2CL
SNV	input	296	0.204064	ALX3
SNV	input	297	0.0410419	ALYREF
SNV	input	298	0.178791	AMACR
SNV	input	299	0.3138	AMBN
SNV	input	300	0.158456	AMBP
SNV	input	301	0.193094	AMDHD2
SNV	input	302	0.164333	AMELX
SNV	input	303	0.299206	AMER1
SNV	input	304	0.181697	AMHR2
SNV	input	305	0.127114	AMN
SNV	input	306	0.282021	AMOT
SNV	input	307	0.138798	AMOTL1
SNV	input	308	0.189457	AMOTL2
SNV	input	309	0.203349	AMPD1
SNV	input	310	0.150172	AMPD2
SNV	input	311	0.250902	AMPD3
SNV	input	312	0.214445	AMTN
SNV	input	313	0.205395	AMY2A
SNV	input	314	0.319789	AMY2B
SNV	input	315	0.265735	ANAPC1
SNV	input	316	0.209457	ANAPC13
SNV	input	317	0.0919184	ANAPC15
SNV	input	318	0.0998144	ANAPC2
SNV	input	319	0.13126	ANAPC4
SNV	input	320	0.212942	ANAPC5
SNV	input	321	0.0899848	ANAPC7
SNV	input	322	0.0899848	ANG
SNV	input	323	0.196134	ANGPT1
SNV	input	324	0.24915	ANGPT2
SNV	input	325	0.311209	ANGPT4
SNV	input	326	0.164968	ANGPTL4
SNV	input	327	0.0899848	ANGPTL8
SNV	input	328	0.386827	ANK1
SNV	input	329	0.567402	ANK2
SNV	input	330	0.400285	ANK3
SNV	input	331	0.178139	ANKFY1
SNV	input	332	0.121514	ANKH
SNV	input	333	0.295326	ANKLE2
SNV	input	334	0.0429141	ANKRD1
SNV	input	335	0.337757	ANKRD26
SNV	input	336	0.222163	ANKRD27
SNV	input	337	0.0400719	ANKRD28
SNV	input	338	0.192267	ANLN
SNV	input	339	0.278506	ANO1
SNV	input	340	0.164387	ANO10
SNV	input	341	0.185415	ANO2
SNV	input	342	0.331264	ANO3
SNV	input	343	0.407491	ANO4
SNV	input	344	0.433125	ANO5
SNV	input	345	0.180786	ANO6
SNV	input	346	0.0981921	ANO7
SNV	input	347	0.19921	ANO8
SNV	input	348	0.0919184	ANO9
SNV	input	349	0.25594	ANPEP
SNV	input	350	0.179619	ANTXR2
SNV	input	351	0.0939167	ANXA1
SNV	input	352	0.0400719	ANXA2
SNV	input	353	0.151398	ANXA5
SNV	input	354	0.106511	ANXA6
SNV	input	355	0.300931	AOC1
SNV	input	356	0.17823	AP1B1
SNV	input	357	0.164387	AP1G1
SNV	input	358	0.127114	AP1M1
SNV	input	359	0.105115	AP1M2
SNV	input	360	0.12685	AP1S1
SNV	input	361	0.154612	AP1S3
SNV	input	362	0.186851	AP2A1
SNV	input	363	0.0899848	AP2A2
SNV	input	364	0.165474	AP2B1
SNV	input	365	0.0919184	AP2M1
SNV	input	366	0.231339	AP3B1
SNV	input	367	0.0899848	AP3S1
SNV	input	368	0.105069	AP4B1
SNV	input	369	0.118046	AP4E1
SNV	input	370	0.17823	AP4M1
SNV	input	371	0.0899848	AP4S1
SNV	input	372	0.299322	APAF1
SNV	input	373	0.268747	APBA1
SNV	input	374	0.359138	APBA2
SNV	input	375	0.18959	APBB1
SNV	input	376	0.351782	APBB1IP
SNV	input	377	0.333692	APC
SNV	input	378	0.299342	APCS
SNV	input	379	0.0695347	APEH
SNV	input	380	0.0400719	APEX1
SNV	input	381	0.190781	APH1A
SNV	input	382	0.115166	APH1B
SNV	input	383	0.0400719	APIP
SNV	input	384	0.0899848	APLN
SNV	input	385	0.383103	APLNR
SNV	input	386	0.0981921	APLP2
SNV	input	387	0.0567224	APOA1
SNV	input	388	0.243829	APOA4
SNV	input	389	0.174591	APOA5
SNV	input	390	0.597472	APOB
SNV	input	391	0.222728	APOBEC1
SNV	input	392	0.0899848	APOBEC2
SNV	input	393	0.178139	APOBEC3B
SNV	input	394	0.0400719	APOBEC3C
SNV	input	395	0.129863	APOBEC3G
SNV	input	396	0.0919184	APOBEC3H
SNV	input	397	0.0919184	APOBEC4
SNV	input	398	0.149649	APOBR
SNV	input	399	0.0919184	APOC2
SNV	input	400	0.180813	APOC3
SNV	input	401	0.0400719	APOD
SNV	input	402	0.134083	APOF
SNV	input	403	0.205618	APOH
SNV	input	404	0.127114	APOL1
SNV	input	405	0.0919184	APOOL
SNV	input	406	0.17409	APP
SNV	input	407	0.0400719	APRT
SNV	input	408	0.144661	AQP1
SNV	input	409	0.200304	AQP10
SNV	input	410	0.15552	AQP11
SNV	input	411	0.135325	AQP12A
SNV	input	412	0.159946	AQP3
SNV	input	413	0.162262	AQP4
SNV	input	414	0.159415	AQP5
SNV	input	415	0.174626	AQP6
SNV	input	416	0.0899848	AQP7
SNV	input	417	0.209048	AQP8
SNV	input	418	0.17823	AQP9
SNV	input	419	0.257571	AQR
SNV	input	420	0.284598	AR
SNV	input	421	0.235872	ARAF
SNV	input	422	0.174061	ARAP1
SNV	input	423	0.258084	ARAP2
SNV	input	424	0.240235	ARAP3
SNV	input	425	0.199107	ARC
SNV	input	426	0.0400719	ARCN1
SNV	input	427	0.105115	AREG
SNV	input	428	0.156157	AREL1
SNV	input	429	0.127114	ARF1
SNV	input	430	0.129863	ARF5
SNV	input	431	0.12685	ARFGAP1
SNV	input	432	0.18798	ARFGAP2
SNV	input	433	0.184177	ARFGAP3
SNV	input	434	0.252046	ARFGEF2
SNV	input	435	0.174307	ARFRP1
SNV	input	436	0.151351	ARG1
SNV	input	437	0.127114	ARHGAP1
SNV	input	438	0.212835	ARHGAP10
SNV	input	439	0.254241	ARHGAP11A
SNV	input	440	0.0400719	ARHGAP11B
SNV	input	441	0.149649	ARHGAP12
SNV	input	442	0.169911	ARHGAP15
SNV	input	443	0.311316	ARHGAP17
SNV	input	444	0.231064	ARHGAP18
SNV	input	445	0.179361	ARHGAP19
SNV	input	446	0.210863	ARHGAP20
SNV	input	447	0.308593	ARHGAP21
SNV	input	448	0.222294	ARHGAP22
SNV	input	449	0.160019	ARHGAP24
SNV	input	450	0.194519	ARHGAP25
SNV	input	451	0.19613	ARHGAP26
SNV	input	452	0.126862	ARHGAP27
SNV	input	453	0.156157	ARHGAP28
SNV	input	454	0.301704	ARHGAP29
SNV	input	455	0.30717	ARHGAP30
SNV	input	456	0.360521	ARHGAP31
SNV	input	457	0.349779	ARHGAP32
SNV	input	458	0.320988	ARHGAP33
SNV	input	459	0.415991	ARHGAP35
SNV	input	460	0.245763	ARHGAP39
SNV	input	461	0.172359	ARHGAP4
SNV	input	462	0.158762	ARHGAP44
SNV	input	463	0.304373	ARHGAP5
SNV	input	464	0.267194	ARHGAP6
SNV	input	465	0.239543	ARHGAP9
SNV	input	466	0.0919184	ARHGDIA
SNV	input	467	0.13126	ARHGDIB
SNV	input	468	0.178139	ARHGEF1
SNV	input	469	0.162109	ARHGEF10
SNV	input	470	0.235893	ARHGEF10L
SNV	input	471	0.274965	ARHGEF11
SNV	input	472	0.29502	ARHGEF12
SNV	input	473	0.149884	ARHGEF15
SNV	input	474	0.151123	ARHGEF16
SNV	input	475	0.253144	ARHGEF17
SNV	input	476	0.139925	ARHGEF18
SNV	input	477	0.0924616	ARHGEF19
SNV	input	478	0.213734	ARHGEF2
SNV	input	479	0.202301	ARHGEF25
SNV	input	480	0.299187	ARHGEF26
SNV	input	481	0.144749	ARHGEF28
SNV	input	482	0.0899848	ARHGEF3
SNV	input	483	0.157399	ARHGEF35
SNV	input	484	0.12685	ARHGEF37
SNV	input	485	0.0981921	ARHGEF38
SNV	input	486	0.127114	ARHGEF39
SNV	input	487	0.213489	ARHGEF4
SNV	input	488	0.256886	ARHGEF40
SNV	input	489	0.202422	ARHGEF5
SNV	input	490	0.221799	ARHGEF6
SNV	input	491	0.185524	ARHGEF7
SNV	input	492	0.183118	ARHGEF9
SNV	input	493	0.430392	ARID1A
SNV	input	494	0.435408	ARID1B
SNV	input	495	0.357737	ARID2
SNV	input	496	0.0899848	ARID3A
SNV	input	497	0.34158	ARID4A
SNV	input	498	0.169911	ARID4B
SNV	input	499	0.128472	ARIH1
SNV	input	500	0.129863	ARIH2
SNV	input	501	0.0899848	ARL1
SNV	input	502	0.152833	ARL13B
SNV	input	503	0.107165	ARL2BP
SNV	input	504	0.186694	ARMC8
SNV	input	505	0.0919184	ARMCX3
SNV	input	506	0.0981921	ARNT
SNV	input	507	0.167037	ARNT2
SNV	input	508	0.127114	ARNTL
SNV	input	509	0.127297	ARNTL2
SNV	input	510	0.195039	ARPC2
SNV	input	511	0.161279	ARPC3
SNV	input	512	0.0400719	ARPC5
SNV	input	513	0.228854	ARRB1
SNV	input	514	0.148615	ARRB2
SNV	input	515	0.0919184	ARSA
SNV	input	516	0.152629	ARSB
SNV	input	517	0.127114	ARSD
SNV	input	518	0.262821	ARSF
SNV	input	519	0.180813	ARSG
SNV	input	520	0.303528	ARSH
SNV	input	521	0.159447	ARSI
SNV	input	522	0.12685	ARSJ
SNV	input	523	0.133992	ARSK
SNV	input	524	0.15552	ARSL
SNV	input	525	0.0567224	ARV1
SNV	input	526	0.134662	AS3MT
SNV	input	527	0.0695347	ASAH1
SNV	input	528	0.255094	ASAH2
SNV	input	529	0.243829	ASAP1
SNV	input	530	0.0899848	ASB1
SNV	input	531	0.0899848	ASB10
SNV	input	532	0.188039	ASB11
SNV	input	533	0.17823	ASB12
SNV	input	534	0.12685	ASB13
SNV	input	535	0.0400719	ASB14
SNV	input	536	0.138798	ASB15
SNV	input	537	0.140868	ASB16
SNV	input	538	0.287055	ASB17
SNV	input	539	0.155507	ASB18
SNV	input	540	0.133992	ASB2
SNV	input	541	0.1382	ASB3
SNV	input	542	0.217746	ASB4
SNV	input	543	0.368743	ASB5
SNV	input	544	0.126062	ASB6
SNV	input	545	0.155507	ASB7
SNV	input	546	0.0695347	ASB8
SNV	input	547	0.25187	ASB9
SNV	input	548	0.0695347	ASCC1
SNV	input	549	0.21886	ASCC2
SNV	input	550	0.39524	ASCC3
SNV	input	551	0.200049	ASCL1
SNV	input	552	0.317113	ASH1L
SNV	input	553	0.220521	ASH2L
SNV	input	554	0.149043	ASL
SNV	input	555	0.196954	ASMT
SNV	input	556	0.157399	ASNS
SNV	input	557	0.0919184	ASPA
SNV	input	558	0.0400719	ASPG
SNV	input	559	0.214117	ASPH
SNV	input	560	0.162493	ASPN
SNV	input	561	0.0567224	ASPSCR1
SNV	input	562	0.105115	ASS1
SNV	input	563	0.316038	ASXL1
SNV	input	564	0.268495	ASXL2
SNV	input	565	0.0567224	ATAD1
SNV	input	566	0.363733	ATAD2
SNV	input	567	0.0899848	ATAD3B
SNV	input	568	0.256811	ATF2
SNV	input	569	0.0919184	ATF3
SNV	input	570	0.147711	ATF4
SNV	input	571	0.156157	ATF6
SNV	input	572	0.34053	ATF7IP
SNV	input	573	0.154612	ATG14
SNV	input	574	0.0567224	ATG5
SNV	input	575	0.242689	ATG7
SNV	input	576	0.141211	ATG9A
SNV	input	577	0.200213	ATIC
SNV	input	578	0.37563	ATM
SNV	input	579	0.27461	ATN1
SNV	input	580	0.438505	ATP10B
SNV	input	581	0.325584	ATP10D
SNV	input	582	0.260052	ATP11A
SNV	input	583	0.257704	ATP11B
SNV	input	584	0.290896	ATP11C
SNV	input	585	0.268158	ATP12A
SNV	input	586	0.255641	ATP13A1
SNV	input	587	0.290718	ATP13A2
SNV	input	588	0.341496	ATP13A4
SNV	input	589	0.372783	ATP13A5
SNV	input	590	0.0400719	ATP1A1
SNV	input	591	0.361747	ATP1A2
SNV	input	592	0.246874	ATP1A3
SNV	input	593	0.276759	ATP1A4
SNV	input	594	0.200206	ATP1B1
SNV	input	595	0.257013	ATP1B2
SNV	input	596	0.0939167	ATP1B3
SNV	input	597	0.190185	ATP2A1
SNV	input	598	0.231697	ATP2A2
SNV	input	599	0.241417	ATP2A3
SNV	input	600	0.248325	ATP2B1
SNV	input	601	0.322139	ATP2B2
SNV	input	602	0.257993	ATP2B3
SNV	input	603	0.18185	ATP2B4
SNV	input	604	0.305033	ATP2C1
SNV	input	605	0.190353	ATP2C2
SNV	input	606	0.327136	ATP4A
SNV	input	607	0.156157	ATP4B
SNV	input	608	0.224198	ATP5F1A
SNV	input	609	0.156157	ATP5F1B
SNV	input	610	0.178791	ATP5F1C
SNV	input	611	0.0981921	ATP5MC2
SNV	input	612	0.0899848	ATP5MC3
SNV	input	613	0.136786	ATP5MF
SNV	input	614	0.0400719	ATP5MG
SNV	input	615	0.19263	ATP5PD
SNV	input	616	0.0919184	ATP5PF
SNV	input	617	0.12685	ATP6AP1
SNV	input	618	0.184177	ATP6AP2
SNV	input	619	0.216005	ATP6V0A1
SNV	input	620	0.326274	ATP6V0A2
SNV	input	621	0.294169	ATP6V0A4
SNV	input	622	0.0899848	ATP6V0B
SNV	input	623	0.0400719	ATP6V0C
SNV	input	624	0.26702	ATP6V0D2
SNV	input	625	0.0899848	ATP6V0E2
SNV	input	626	0.304752	ATP6V1A
SNV	input	627	0.279321	ATP6V1B1
SNV	input	628	0.198078	ATP6V1B2
SNV	input	629	0.0986107	ATP6V1C1
SNV	input	630	0.12685	ATP6V1C2
SNV	input	631	0.195039	ATP6V1D
SNV	input	632	0.0607457	ATP6V1E1
SNV	input	633	0.0400719	ATP6V1E2
SNV	input	634	0.0400719	ATP6V1G1
SNV	input	635	0.237135	ATP6V1G3
SNV	input	636	0.192088	ATP6V1H
SNV	input	637	0.315665	ATP7A
SNV	input	638	0.201015	ATP7B
SNV	input	639	0.339068	ATP8A1
SNV	input	640	0.374385	ATP8A2
SNV	input	641	0.207396	ATP8B1
SNV	input	642	0.250467	ATP8B2
SNV	input	643	0.19921	ATP8B3
SNV	input	644	0.31246	ATP8B4
SNV	input	645	0.304065	ATP9A
SNV	input	646	0.194046	ATP9B
SNV	input	647	0.296437	ATR
SNV	input	648	0.155507	ATRIP
SNV	input	649	0.374076	ATRX
SNV	input	650	0.165033	ATXN3
SNV	input	651	0.217456	ATXN3L
SNV	input	652	0.241584	ATXN7
SNV	input	653	0.127114	ATXN7L3
SNV	input	654	0.0899848	AURKA
SNV	input	655	0.185784	AUTS2
SNV	input	656	0.105115	AVEN
SNV	input	657	0.0899848	AVP
SNV	input	658	0.281846	AVPR1A
SNV	input	659	0.220609	AVPR1B
SNV	input	660	0.211055	AVPR2
SNV	input	661	0.155832	AWAT1
SNV	input	662	0.0587208	AWAT2
SNV	input	663	0.0986107	AXIN1
SNV	input	664	0.233004	AXIN2
SNV	input	665	0.105115	AXL
SNV	input	666	0.203814	AZGP1
SNV	input	667	0.0899848	AZIN1
SNV	input	668	0.0899848	AZIN2
SNV	input	669	0.0569047	AZU1
SNV	input	670	0.162262	B2M
SNV	input	671	0.0695347	B3GALNT1
SNV	input	672	0.184945	B3GALT2
SNV	input	673	0.176294	B3GALT4
SNV	input	674	0.173753	B3GALT5
SNV	input	675	0.216301	B3GALT6
SNV	input	676	0.154612	B3GAT1
SNV	input	677	0.138798	B3GAT2
SNV	input	678	0.127114	B3GAT3
SNV	input	679	0.154567	B3GLCT
SNV	input	680	0.127297	B3GNT2
SNV	input	681	0.185994	B3GNT3
SNV	input	682	0.128442	B3GNT4
SNV	input	683	0.0899848	B3GNT5
SNV	input	684	0.0400719	B3GNT6
SNV	input	685	0.129863	B3GNT7
SNV	input	686	0.244458	B3GNT8
SNV	input	687	0.0899848	B3GNTL1
SNV	input	688	0.19432	B4GALNT1
SNV	input	689	0.184694	B4GALNT2
SNV	input	690	0.0982049	B4GALT1
SNV	input	691	0.0919184	B4GALT2
SNV	input	692	0.155507	B4GALT3
SNV	input	693	0.156065	B4GALT4
SNV	input	694	0.0899848	B4GALT5
SNV	input	695	0.14767	B4GALT6
SNV	input	696	0.148264	B9D2
SNV	input	697	0.193226	BAAT
SNV	input	698	0.187914	BACH1
SNV	input	699	0.131504	BAG1
SNV	input	700	0.0919184	BAG2
SNV	input	701	0.129863	BAG4
SNV	input	702	0.127114	BAG5
SNV	input	703	0.25055	BAG6
SNV	input	704	0.189915	BAIAP2
SNV	input	705	0.0981921	BAIAP2L1
SNV	input	706	0.092052	BAIAP2L2
SNV	input	707	0.128472	BAK1
SNV	input	708	0.162493	BANP
SNV	input	709	0.151895	BAP1
SNV	input	710	0.286884	BARD1
SNV	input	711	0.107165	BASP1
SNV	input	712	0.218954	BAX
SNV	input	713	0.249885	BAZ1B
SNV	input	714	0.202227	BAZ2A
SNV	input	715	0.0400719	BBC3
SNV	input	716	0.161037	BBOX1
SNV	input	717	0.127114	BBS1
SNV	input	718	0.0924616	BBS10
SNV	input	719	0.165849	BBS12
SNV	input	720	0.213115	BBS2
SNV	input	721	0.118704	BBS4
SNV	input	722	0.0400719	BBS5
SNV	input	723	0.240627	BBS7
SNV	input	724	0.258913	BBS9
SNV	input	725	0.265576	BCAN
SNV	input	726	0.202675	BCAP31
SNV	input	727	0.271316	BCAR1
SNV	input	728	0.155507	BCAS2
SNV	input	729	0.128472	BCDIN3D
SNV	input	730	0.411515	BCHE
SNV	input	731	0.154567	BCKDHB
SNV	input	732	0.0899848	BCKDK
SNV	input	733	0.0919184	BCL10
SNV	input	734	0.291118	BCL11A
SNV	input	735	0.199262	BCL2A1
SNV	input	736	0.162493	BCL2L1
SNV	input	737	0.0939167	BCL2L14
SNV	input	738	0.249848	BCL6
SNV	input	739	0.127114	BCL7A
SNV	input	740	0.162889	BCL9
SNV	input	741	0.3081	BCL9L
SNV	input	742	0.227052	BCO1
SNV	input	743	0.197654	BCO2
SNV	input	744	0.200421	BCR
SNV	input	745	0.0429141	BCS1L
SNV	input	746	0.17823	BDH1
SNV	input	747	0.180683	BDKRB1
SNV	input	748	0.107946	BDKRB2
SNV	input	749	0.0899848	BDNF
SNV	input	750	0.161488	BECN1
SNV	input	751	0.127114	BEGAIN
SNV	input	752	0.127114	BEX3
SNV	input	753	0.0899848	BGLAP
SNV	input	754	0.0400719	BGN
SNV	input	755	0.0919184	BHLHE22
SNV	input	756	0.092052	BHLHE40
SNV	input	757	0.0400719	BHLHE41
SNV	input	758	0.210495	BHMT
SNV	input	759	0.148054	BICD1
SNV	input	760	0.154567	BICD2
SNV	input	761	0.171115	BID
SNV	input	762	0.156157	BIN2
SNV	input	763	0.0981921	BIRC2
SNV	input	764	0.149955	BIRC3
SNV	input	765	0.0400719	BIRC5
SNV	input	766	0.509813	BIRC6
SNV	input	767	0.130757	BIRC7
SNV	input	768	0.267328	BLK
SNV	input	769	0.25098	BLM
SNV	input	770	0.106511	BLMH
SNV	input	771	0.168591	BLNK
SNV	input	772	0.0587208	BLOC1S6
SNV	input	773	0.0695347	BLVRA
SNV	input	774	0.0400719	BLVRB
SNV	input	775	0.175345	BLZF1
SNV	input	776	0.0567224	BMI1
SNV	input	777	0.129863	BMP1
SNV	input	778	0.178856	BMP10
SNV	input	779	0.183996	BMP15
SNV	input	780	0.0400719	BMP2
SNV	input	781	0.261525	BMP4
SNV	input	782	0.0981921	BMP7
SNV	input	783	0.203249	BMPR1A
SNV	input	784	0.152857	BMPR1B
SNV	input	785	0.172996	BMPR2
SNV	input	786	0.158892	BMS1
SNV	input	787	0.18346	BMT2
SNV	input	788	0.237414	BMX
SNV	input	789	0.0711569	BNIP1
SNV	input	790	0.12685	BNIP2
SNV	input	791	0.316603	BOC
SNV	input	792	0.391315	BOD1L1
SNV	input	793	0.23858	BOP1
SNV	input	794	0.127065	BORA
SNV	input	795	0.117675	BPGM
SNV	input	796	0.198949	BPI
SNV	input	797	0.253711	BPIFB2
SNV	input	798	0.255646	BRAF
SNV	input	799	0.0899848	BRAP
SNV	input	800	0.383824	BRCA1
SNV	input	801	0.402871	BRCA2
SNV	input	802	0.187707	BRD1
SNV	input	803	0.135325	BRD2
SNV	input	804	0.231025	BRD4
SNV	input	805	0.133364	BRD7
SNV	input	806	0.254088	BRD8
SNV	input	807	0.140868	BRF1
SNV	input	808	0.129863	BRF2
SNV	input	809	0.112009	BRIP1
SNV	input	810	0.178139	BRMS1
SNV	input	811	0.165987	BRPF1
SNV	input	812	0.242643	BRPF3
SNV	input	813	0.140868	BRS3
SNV	input	814	0.0410419	BSG
SNV	input	815	0.324045	BSN
SNV	input	816	0.127114	BST2
SNV	input	817	0.0919184	BTBD6
SNV	input	818	0.162958	BTD
SNV	input	819	0.0899848	BTG1
SNV	input	820	0.0919184	BTG4
SNV	input	821	0.326716	BTK
SNV	input	822	0.192224	BTN2A1
SNV	input	823	0.294924	BTN2A2
SNV	input	824	0.154567	BTN3A1
SNV	input	825	0.202524	BTN3A2
SNV	input	826	0.193965	BTN3A3
SNV	input	827	0.156157	BTNL2
SNV	input	828	0.250397	BTNL8
SNV	input	829	0.104097	BTNL9
SNV	input	830	0.133066	BTRC
SNV	input	831	0.253878	BUB1
SNV	input	832	0.270197	BUB1B
SNV	input	833	0.127297	BUB3
SNV	input	834	0.185641	BUD13
SNV	input	835	0.161765	BUD31
SNV	input	836	0.202524	BYSL
SNV	input	837	0.107376	C1D
SNV	input	838	0.112009	C1GALT1
SNV	input	839	0.235027	C1GALT1C1
SNV	input	840	0.189641	C1QB
SNV	input	841	0.0899848	C1QBP
SNV	input	842	0.162493	C1QC
SNV	input	843	0.234401	C1R
SNV	input	844	0.185985	C1S
SNV	input	845	0.0899848	C2
SNV	input	846	0.270782	C2CD3
SNV	input	847	0.306997	C2CD5
SNV	input	848	0.314469	C3
SNV	input	849	0.253497	C3AR1
SNV	input	850	0.12685	C4A
SNV	input	851	0.127114	C4B
SNV	input	852	0.236163	C4BPA
SNV	input	853	0.105115	C4BPB
SNV	input	854	0.254592	C5
SNV	input	855	0.205776	C5AR1
SNV	input	856	0.178985	C5AR2
SNV	input	857	0.511484	C6
SNV	input	858	0.360402	C7
SNV	input	859	0.253029	C8A
SNV	input	860	0.261509	C8B
SNV	input	861	0.238727	C9
SNV	input	862	0.156009	C9orf78
SNV	input	863	0.129818	CA1
SNV	input	864	0.186734	CA12
SNV	input	865	0.0919184	CA13
SNV	input	866	0.0919184	CA14
SNV	input	867	0.0919184	CA2
SNV	input	868	0.17823	CA3
SNV	input	869	0.218838	CA4
SNV	input	870	0.15971	CA5A
SNV	input	871	0.0998144	CA5B
SNV	input	872	0.170006	CA6
SNV	input	873	0.080366	CA7
SNV	input	874	0.0919184	CA9
SNV	input	875	0.132695	CAB39
SNV	input	876	0.12685	CAB39L
SNV	input	877	0.250884	CABIN1
SNV	input	878	0.0899848	CABLES1
SNV	input	879	0.106185	CABP1
SNV	input	880	0.149043	CABP2
SNV	input	881	0.315001	CACNA1B
SNV	input	882	0.439446	CACNA1C
SNV	input	883	0.203349	CACNA1D
SNV	input	884	0.495121	CACNA1E
SNV	input	885	0.369245	CACNA1G
SNV	input	886	0.251584	CACNA1H
SNV	input	887	0.389124	CACNA1I
SNV	input	888	0.366184	CACNA1S
SNV	input	889	0.340079	CACNA2D1
SNV	input	890	0.217913	CACNA2D2
SNV	input	891	0.139768	CACNA2D3
SNV	input	892	0.0429141	CACNB1
SNV	input	893	0.238771	CACNB2
SNV	input	894	0.13126	CACNB3
SNV	input	895	0.154612	CACNB4
SNV	input	896	0.150667	CACNG2
SNV	input	897	0.291214	CACNG3
SNV	input	898	0.117348	CACNG4
SNV	input	899	0.185688	CACNG6
SNV	input	900	0.226659	CACNG7
SNV	input	901	0.156065	CACNG8
SNV	input	902	0.0919184	CACTIN
SNV	input	903	0.21501	CADM1
SNV	input	904	0.294756	CADM2
SNV	input	905	0.295524	CADM3
SNV	input	906	0.129863	CALB1
SNV	input	907	0.183118	CALCA
SNV	input	908	0.386777	CALCR
SNV	input	909	0.19805	CALCRL
SNV	input	910	0.239244	CALD1
SNV	input	911	0.128472	CALM1
SNV	input	912	0.162493	CALML5
SNV	input	913	0.12685	CALR
SNV	input	914	0.0939167	CALU
SNV	input	915	0.0899848	CAMK1
SNV	input	916	0.179951	CAMK2A
SNV	input	917	0.178058	CAMK2B
SNV	input	918	0.080366	CAMK2D
SNV	input	919	0.0919184	CAMK2G
SNV	input	920	0.213478	CAMK4
SNV	input	921	0.138798	CAMKK1
SNV	input	922	0.155507	CAMKK2
SNV	input	923	0.179361	CAMKMT
SNV	input	924	0.162493	CAMLG
SNV	input	925	0.292526	CAND1
SNV	input	926	0.127297	CANT1
SNV	input	927	0.158762	CANX
SNV	input	928	0.0400719	CAP1
SNV	input	929	0.0919184	CAP2
SNV	input	930	0.127114	CAPN1
SNV	input	931	0.156157	CAPN2
SNV	input	932	0.0400719	CAPNS1
SNV	input	933	0.0899848	CAPNS2
SNV	input	934	0.150134	CAPZA1
SNV	input	935	0.180659	CAPZA3
SNV	input	936	0.220093	CARD11
SNV	input	937	0.221516	CARD8
SNV	input	938	0.0899848	CARD9
SNV	input	939	0.145643	CARM1
SNV	input	940	0.172359	CARNMT1
SNV	input	941	0.0981921	CARNS1
SNV	input	942	0.237409	CARS1
SNV	input	943	0.184177	CARS2
SNV	input	944	0.128472	CASC3
SNV	input	945	0.286242	CASK
SNV	input	946	0.250819	CASP1
SNV	input	947	0.224233	CASP10
SNV	input	948	0.155507	CASP14
SNV	input	949	0.296909	CASP2
SNV	input	950	0.175554	CASP4
SNV	input	951	0.226154	CASP5
SNV	input	952	0.0400719	CASP6
SNV	input	953	0.0695347	CASP7
SNV	input	954	0.277516	CASP8
SNV	input	955	0.217724	CASP8AP2
SNV	input	956	0.0567224	CASP9
SNV	input	957	0.22449	CASQ1
SNV	input	958	0.15552	CASQ2
SNV	input	959	0.365694	CASR
SNV	input	960	0.155507	CAST
SNV	input	961	0.0899848	CAT
SNV	input	962	0.179315	CATSPER2
SNV	input	963	0.134155	CATSPER3
SNV	input	964	0.129863	CATSPER4
SNV	input	965	0.27511	CATSPERB
SNV	input	966	0.31917	CATSPERD
SNV	input	967	0.228837	CATSPERG
SNV	input	968	0.158259	CAV1
SNV	input	969	0.107165	CAV2
SNV	input	970	0.132379	CAV3
SNV	input	971	0.178985	CBFA2T2
SNV	input	972	0.13126	CBFB
SNV	input	973	0.199363	CBL
SNV	input	974	0.301863	CBLB
SNV	input	975	0.242422	CBLIF
SNV	input	976	0.268164	CBLL1
SNV	input	977	0.234695	CBLL2
SNV	input	978	0.0400719	CBR1
SNV	input	979	0.247678	CBX2
SNV	input	980	0.0400719	CBX4
SNV	input	981	0.0400719	CBX5
SNV	input	982	0.0400719	CBX6
SNV	input	983	0.127114	CBX8
SNV	input	984	0.18688	CC2D1B
SNV	input	985	0.179315	CC2D2A
SNV	input	986	0.260777	CCAR1
SNV	input	987	0.0567224	CCAR2
SNV	input	988	0.189457	CCDC115
SNV	input	989	0.0899848	CCDC12
SNV	input	990	0.0569047	CCDC22
SNV	input	991	0.210782	CCDC59
SNV	input	992	0.19921	CCDC8
SNV	input	993	0.327696	CCDC88A
SNV	input	994	0.208087	CCK
SNV	input	995	0.220964	CCKAR
SNV	input	996	0.178631	CCKBR
SNV	input	997	0.0899848	CCL1
SNV	input	998	0.0587208	CCL16
SNV	input	999	0.226641	CCL17
SNV	input	1000	0.0939271	CCL19
SNV	input	1001	0.0899848	CCL20
SNV	input	1002	0.101469	CCL21
SNV	input	1003	0.0899848	CCL23
SNV	input	1004	0.0400719	CCL27
SNV	input	1005	0.0899848	CCL28
SNV	input	1006	0.18525	CCL3
SNV	input	1007	0.0400719	CCL4
SNV	input	1008	0.0939167	CCL5
SNV	input	1009	0.153806	CCL7
SNV	input	1010	0.156472	CCNA1
SNV	input	1011	0.0567224	CCNA2
SNV	input	1012	0.176368	CCNB1
SNV	input	1013	0.162493	CCNB2
SNV	input	1014	0.156157	CCND1
SNV	input	1015	0.132379	CCND2
SNV	input	1016	0.0400719	CCND3
SNV	input	1017	0.166858	CCNE1
SNV	input	1018	0.0939167	CCNE2
SNV	input	1019	0.148684	CCNF
SNV	input	1020	0.12685	CCNG2
SNV	input	1021	0.155507	CCNK
SNV	input	1022	0.134083	CCNT1
SNV	input	1023	0.127114	CCNT2
SNV	input	1024	0.156157	CCP110
SNV	input	1025	0.207643	CCR1
SNV	input	1026	0.154567	CCR10
SNV	input	1027	0.198949	CCR2
SNV	input	1028	0.089844	CCR3
SNV	input	1029	0.182518	CCR4
SNV	input	1030	0.1541	CCR5
SNV	input	1031	0.189137	CCR6
SNV	input	1032	0.107946	CCR8
SNV	input	1033	0.0899848	CCR9
SNV	input	1034	0.15552	CCRL2
SNV	input	1035	0.0919184	CCS
SNV	input	1036	0.0400719	CCT2
SNV	input	1037	0.155507	CCT3
SNV	input	1038	0.12685	CCT4
SNV	input	1039	0.129863	CCT5
SNV	input	1040	0.162109	CCT6A
SNV	input	1041	0.2089	CCT6B
SNV	input	1042	0.195486	CCT7
SNV	input	1043	0.0400719	CCZ1
SNV	input	1044	0.127114	CCZ1B
SNV	input	1045	0.289629	CD109
SNV	input	1046	0.13621	CD14
SNV	input	1047	0.0899848	CD160
SNV	input	1048	0.419463	CD163
SNV	input	1049	0.126852	CD177
SNV	input	1050	0.161192	CD180
SNV	input	1051	0.12685	CD19
SNV	input	1052	0.279221	CD1A
SNV	input	1053	0.321408	CD1B
SNV	input	1054	0.312903	CD1C
SNV	input	1055	0.272244	CD1D
SNV	input	1056	0.0981921	CD200
SNV	input	1057	0.170095	CD200R1
SNV	input	1058	0.275247	CD207
SNV	input	1059	0.20483	CD209
SNV	input	1060	0.247072	CD22
SNV	input	1061	0.242638	CD226
SNV	input	1062	0.134083	CD247
SNV	input	1063	0.104171	CD274
SNV	input	1064	0.139403	CD28
SNV	input	1065	0.0695347	CD2AP
SNV	input	1066	0.18185	CD300A
SNV	input	1067	0.158892	CD300C
SNV	input	1068	0.144749	CD300E
SNV	input	1069	0.180659	CD300LB
SNV	input	1070	0.255531	CD300LD
SNV	input	1071	0.0939167	CD300LF
SNV	input	1072	0.155993	CD300LG
SNV	input	1073	0.140868	CD320
SNV	input	1074	0.221157	CD33
SNV	input	1075	0.0919184	CD34
SNV	input	1076	0.175224	CD36
SNV	input	1077	0.1382	CD38
SNV	input	1078	0.126062	CD3D
SNV	input	1079	0.0587208	CD3E
SNV	input	1080	0.12685	CD3G
SNV	input	1081	0.198949	CD4
SNV	input	1082	0.205503	CD40
SNV	input	1083	0.13126	CD40LG
SNV	input	1084	0.179302	CD44
SNV	input	1085	0.179619	CD46
SNV	input	1086	0.218517	CD47
SNV	input	1087	0.162493	CD53
SNV	input	1088	0.114961	CD55
SNV	input	1089	0.0919184	CD58
SNV	input	1090	0.0981921	CD68
SNV	input	1091	0.155507	CD70
SNV	input	1092	0.174648	CD72
SNV	input	1093	0.0899848	CD74
SNV	input	1094	0.0400719	CD79A
SNV	input	1095	0.15552	CD80
SNV	input	1096	0.0400719	CD81
SNV	input	1097	0.080366	CD86
SNV	input	1098	0.152518	CD8A
SNV	input	1099	0.105115	CD8B
SNV	input	1100	0.0400719	CD9
SNV	input	1101	0.221722	CD93
SNV	input	1102	0.180659	CD96
SNV	input	1103	0.0899848	CD99
SNV	input	1104	0.0899848	CDA
SNV	input	1105	0.126862	CDC14A
SNV	input	1106	0.177836	CDC14B
SNV	input	1107	0.0919184	CDC16
SNV	input	1108	0.141202	CDC20
SNV	input	1109	0.0400719	CDC23
SNV	input	1110	0.162493	CDC25A
SNV	input	1111	0.145836	CDC25B
SNV	input	1112	0.109465	CDC25C
SNV	input	1113	0.0899848	CDC26
SNV	input	1114	0.157399	CDC27
SNV	input	1115	0.15551	CDC37
SNV	input	1116	0.0899848	CDC37L1
SNV	input	1117	0.239284	CDC40
SNV	input	1118	0.0899848	CDC42
SNV	input	1119	0.257496	CDC42BPA
SNV	input	1120	0.244341	CDC42BPB
SNV	input	1121	0.144321	CDC42EP1
SNV	input	1122	0.0400719	CDC42EP2
SNV	input	1123	0.133006	CDC42EP3
SNV	input	1124	0.242803	CDC42EP4
SNV	input	1125	0.148384	CDC42EP5
SNV	input	1126	0.112009	CDC45
SNV	input	1127	0.19352	CDC5L
SNV	input	1128	0.247229	CDC6
SNV	input	1129	0.232155	CDC7
SNV	input	1130	0.20023	CDC73
SNV	input	1131	0.12685	CDCA5
SNV	input	1132	0.151123	CDCA8
SNV	input	1133	0.175257	CDH1
SNV	input	1134	0.683463	CDH10
SNV	input	1135	0.330035	CDH11
SNV	input	1136	0.526042	CDH12
SNV	input	1137	0.307416	CDH13
SNV	input	1138	0.170787	CDH15
SNV	input	1139	0.257097	CDH17
SNV	input	1140	0.632742	CDH18
SNV	input	1141	0.359368	CDH19
SNV	input	1142	0.31482	CDH2
SNV	input	1143	0.360088	CDH23
SNV	input	1144	0.257277	CDH24
SNV	input	1145	0.215432	CDH3
SNV	input	1146	0.28437	CDH4
SNV	input	1147	0.235447	CDH5
SNV	input	1148	0.388741	CDH6
SNV	input	1149	0.385947	CDH7
SNV	input	1150	0.489956	CDH8
SNV	input	1151	0.550801	CDH9
SNV	input	1152	0.163636	CDK1
SNV	input	1153	0.107165	CDK11A
SNV	input	1154	0.0899848	CDK11B
SNV	input	1155	0.292975	CDK12
SNV	input	1156	0.209093	CDK13
SNV	input	1157	0.221627	CDK19
SNV	input	1158	0.0899848	CDK2
SNV	input	1159	0.0899848	CDK4
SNV	input	1160	0.0899848	CDK5
SNV	input	1161	0.0939167	CDK5R2
SNV	input	1162	0.28421	CDK5RAP2
SNV	input	1163	0.155507	CDK6
SNV	input	1164	0.144807	CDK7
SNV	input	1165	0.244973	CDK8
SNV	input	1166	0.266433	CDKN1A
SNV	input	1167	0.610257	CDKN2A
SNV	input	1168	0.220435	CDON
SNV	input	1169	0.129863	CDS1
SNV	input	1170	0.0429141	CDS2
SNV	input	1171	0.0919184	CDSN
SNV	input	1172	0.116451	CDT1
SNV	input	1173	0.0931101	CEACAM1
SNV	input	1174	0.219379	CEACAM3
SNV	input	1175	0.219118	CEACAM6
SNV	input	1176	0.213854	CEACAM8
SNV	input	1177	0.0899848	CEBPA
SNV	input	1178	0.0899848	CEBPD
SNV	input	1179	0.113849	CEBPE
SNV	input	1180	0.0981921	CELA2A
SNV	input	1181	0.187763	CEMIP
SNV	input	1182	0.184177	CENPC
SNV	input	1183	0.404668	CENPE
SNV	input	1184	0.349861	CENPF
SNV	input	1185	0.183758	CENPH
SNV	input	1186	0.22712	CENPI
SNV	input	1187	0.274285	CENPJ
SNV	input	1188	0.0899848	CENPK
SNV	input	1189	0.127114	CENPL
SNV	input	1190	0.0400719	CENPM
SNV	input	1191	0.0803206	CENPN
SNV	input	1192	0.247316	CENPP
SNV	input	1193	0.204064	CENPQ
SNV	input	1194	0.139925	CENPT
SNV	input	1195	0.0587208	CENPU
SNV	input	1196	0.10966	CENPW
SNV	input	1197	0.187883	CEP131
SNV	input	1198	0.396999	CEP135
SNV	input	1199	0.293119	CEP152
SNV	input	1200	0.35754	CEP162
SNV	input	1201	0.287475	CEP164
SNV	input	1202	0.411872	CEP192
SNV	input	1203	0.231348	CEP250
SNV	input	1204	0.28012	CEP290
SNV	input	1205	0.0981921	CEP41
SNV	input	1206	0.0831973	CEP43
SNV	input	1207	0.0981921	CEP57
SNV	input	1208	0.270796	CEP63
SNV	input	1209	0.21781	CEP70
SNV	input	1210	0.212006	CEP72
SNV	input	1211	0.127297	CEP76
SNV	input	1212	0.105115	CEP78
SNV	input	1213	0.255139	CEP83
SNV	input	1214	0.228331	CEP89
SNV	input	1215	0.241772	CEP97
SNV	input	1216	0.0400719	CEPT1
SNV	input	1217	0.186759	CER1
SNV	input	1218	0.202445	CERK
SNV	input	1219	0.0899848	CERS1
SNV	input	1220	0.12685	CERS2
SNV	input	1221	0.166815	CERS3
SNV	input	1222	0.198111	CERS4
SNV	input	1223	0.15552	CERS5
SNV	input	1224	0.200593	CERT1
SNV	input	1225	0.261897	CES1
SNV	input	1226	0.0919184	CES2
SNV	input	1227	0.0899848	CES3
SNV	input	1228	0.235027	CETN1
SNV	input	1229	0.158447	CETN2
SNV	input	1230	0.0899848	CETP
SNV	input	1231	0.0899848	CFB
SNV	input	1232	0.155507	CFC1
SNV	input	1233	0.39577	CFH
SNV	input	1234	0.129818	CFHR1
SNV	input	1235	0.299054	CFHR2
SNV	input	1236	0.21234	CFHR3
SNV	input	1237	0.336239	CFHR4
SNV	input	1238	0.432723	CFHR5
SNV	input	1239	0.0919184	CFI
SNV	input	1240	0.172312	CFL1
SNV	input	1241	0.200593	CFLAR
SNV	input	1242	0.129863	CFP
SNV	input	1243	0.283871	CFTR
SNV	input	1244	0.112009	CGA
SNV	input	1245	0.0899848	CGB3
SNV	input	1246	0.293675	CGN
SNV	input	1247	0.0919184	CH25H
SNV	input	1248	0.0899848	CHAC1
SNV	input	1249	0.127297	CHAC2
SNV	input	1250	0.340117	CHAT
SNV	input	1251	0.140868	CHCHD2
SNV	input	1252	0.0899848	CHCHD3
SNV	input	1253	0.150035	CHCHD6
SNV	input	1254	0.237581	CHD1
SNV	input	1255	0.223551	CHD1L
SNV	input	1256	0.218886	CHD3
SNV	input	1257	0.24906	CHD4
SNV	input	1258	0.349161	CHD8
SNV	input	1259	0.235646	CHD9
SNV	input	1260	0.0400719	CHDH
SNV	input	1261	0.240997	CHEK1
SNV	input	1262	0.222287	CHEK2
SNV	input	1263	0.13126	CHERP
SNV	input	1264	0.262994	CHGB
SNV	input	1265	0.0817628	CHI3L1
SNV	input	1266	0.294115	CHIA
SNV	input	1267	0.0919184	CHID1
SNV	input	1268	0.299129	CHIT1
SNV	input	1269	0.148091	CHKA
SNV	input	1270	0.0919184	CHKB
SNV	input	1271	0.283612	CHL1
SNV	input	1272	0.138798	CHM
SNV	input	1273	0.185557	CHML
SNV	input	1274	0.0400719	CHMP1A
SNV	input	1275	0.0400719	CHMP2A
SNV	input	1276	0.0400719	CHMP2B
SNV	input	1277	0.139925	CHMP3
SNV	input	1278	0.0899848	CHMP4B
SNV	input	1279	0.217577	CHMP4C
SNV	input	1280	0.154365	CHMP5
SNV	input	1281	0.101469	CHMP7
SNV	input	1282	0.0695475	CHN1
SNV	input	1283	0.182024	CHN2
SNV	input	1284	0.0400719	CHP1
SNV	input	1285	0.0924616	CHPF
SNV	input	1286	0.0959514	CHPF2
SNV	input	1287	0.132156	CHPT1
SNV	input	1288	0.210071	CHRDL1
SNV	input	1289	0.0899848	CHRM1
SNV	input	1290	0.363958	CHRM2
SNV	input	1291	0.345677	CHRM3
SNV	input	1292	0.0981921	CHRM4
SNV	input	1293	0.24035	CHRM5
SNV	input	1294	0.0899848	CHRNA2
SNV	input	1295	0.176735	CHRNA3
SNV	input	1296	0.285795	CHRNA4
SNV	input	1297	0.0711569	CHRNA5
SNV	input	1298	0.194188	CHRNA6
SNV	input	1299	0.174381	CHRNA7
SNV	input	1300	0.19471	CHRNA9
SNV	input	1301	0.251245	CHRNB2
SNV	input	1302	0.311662	CHRNB3
SNV	input	1303	0.222728	CHRNB4
SNV	input	1304	0.219173	CHRND
SNV	input	1305	0.0400719	CHRNE
SNV	input	1306	0.154567	CHRNG
SNV	input	1307	0.287133	CHST1
SNV	input	1308	0.148091	CHST11
SNV	input	1309	0.133992	CHST12
SNV	input	1310	0.136786	CHST14
SNV	input	1311	0.0400719	CHST15
SNV	input	1312	0.236311	CHST2
SNV	input	1313	0.0400719	CHST3
SNV	input	1314	0.15552	CHST4
SNV	input	1315	0.254637	CHST5
SNV	input	1316	0.215805	CHST6
SNV	input	1317	0.154612	CHST9
SNV	input	1318	0.160019	CHSY1
SNV	input	1319	0.200528	CHSY3
SNV	input	1320	0.300315	CHTF18
SNV	input	1321	0.132156	CHTF8
SNV	input	1322	0.179472	CHTOP
SNV	input	1323	0.18185	CHUK
SNV	input	1324	0.0899848	CIAO1
SNV	input	1325	0.202295	CIAO3
SNV	input	1326	0.123408	CIAPIN1
SNV	input	1327	0.0899848	CIB2
SNV	input	1328	0.179361	CIDEA
SNV	input	1329	0.155736	CIDEC
SNV	input	1330	0.315062	CIITA
SNV	input	1331	0.300166	CIT
SNV	input	1332	0.154567	CITED2
SNV	input	1333	0.155507	CKAP4
SNV	input	1334	0.310843	CKAP5
SNV	input	1335	0.0400719	CKB
SNV	input	1336	0.134083	CKM
SNV	input	1337	0.0400719	CKMT1A
SNV	input	1338	0.166952	CKMT2
SNV	input	1339	0.0899848	CKS1B
SNV	input	1340	0.192472	CLASP1
SNV	input	1341	0.206485	CLASP2
SNV	input	1342	0.177583	CLCN6
SNV	input	1343	0.180112	CLDN10
SNV	input	1344	0.127114	CLDN11
SNV	input	1345	0.165815	CLDN12
SNV	input	1346	0.225013	CLDN16
SNV	input	1347	0.186237	CLDN17
SNV	input	1348	0.156157	CLDN18
SNV	input	1349	0.105983	CLDN19
SNV	input	1350	0.0567224	CLDN2
SNV	input	1351	0.154612	CLDN22
SNV	input	1352	0.0899848	CLDN3
SNV	input	1353	0.0567224	CLDN4
SNV	input	1354	0.0899848	CLDN5
SNV	input	1355	0.199397	CLDN6
SNV	input	1356	0.0567224	CLDN8
SNV	input	1357	0.0919184	CLDN9
SNV	input	1358	0.241311	CLEC12A
SNV	input	1359	0.178985	CLEC1B
SNV	input	1360	0.129863	CLEC2D
SNV	input	1361	0.179584	CLEC3B
SNV	input	1362	0.144969	CLEC4A
SNV	input	1363	0.222976	CLEC4C
SNV	input	1364	0.176086	CLEC4D
SNV	input	1365	0.150667	CLEC4E
SNV	input	1366	0.0919184	CLEC4G
SNV	input	1367	0.162117	CLEC4M
SNV	input	1368	0.113452	CLEC5A
SNV	input	1369	0.179315	CLEC6A
SNV	input	1370	0.0939167	CLIC2
SNV	input	1371	0.219904	CLIC5
SNV	input	1372	0.157394	CLINT1
SNV	input	1373	0.257477	CLIP1
SNV	input	1374	0.0899848	CLIP3
SNV	input	1375	0.173779	CLN3
SNV	input	1376	0.0400719	CLNS1A
SNV	input	1377	0.22381	CLOCK
SNV	input	1378	0.0919184	CLP1
SNV	input	1379	0.149045	CLPP
SNV	input	1380	0.0899848	CLPS
SNV	input	1381	0.202423	CLPX
SNV	input	1382	0.241985	CLSPN
SNV	input	1383	0.15552	CLTA
SNV	input	1384	0.172403	CLTB
SNV	input	1385	0.22018	CLTC
SNV	input	1386	0.251179	CLTCL1
SNV	input	1387	0.398988	CLVS1
SNV	input	1388	0.320168	CLVS2
SNV	input	1389	0.218921	CMA1
SNV	input	1390	0.156065	CMAS
SNV	input	1391	0.162493	CMC2
SNV	input	1392	0.199363	CMKLR1
SNV	input	1393	0.0919184	CMPK1
SNV	input	1394	0.151123	CNBP
SNV	input	1395	0.154612	CNDP2
SNV	input	1396	0.212979	CNGA1
SNV	input	1397	0.314552	CNGA2
SNV	input	1398	0.350204	CNGA4
SNV	input	1399	0.252772	CNGB1
SNV	input	1400	0.135325	CNKSR1
SNV	input	1401	0.446146	CNKSR2
SNV	input	1402	0.0400719	CNN2
SNV	input	1403	0.306507	CNOT1
SNV	input	1404	0.0958673	CNOT10
SNV	input	1405	0.12685	CNOT11
SNV	input	1406	0.211623	CNOT2
SNV	input	1407	0.270544	CNOT3
SNV	input	1408	0.25976	CNOT4
SNV	input	1409	0.0939167	CNOT6
SNV	input	1410	0.0711569	CNOT6L
SNV	input	1411	0.134662	CNOT7
SNV	input	1412	0.106511	CNOT8
SNV	input	1413	0.29404	CNR1
SNV	input	1414	0.154612	CNR2
SNV	input	1415	0.0919184	CNTF
SNV	input	1416	0.12685	CNTFR
SNV	input	1417	0.34179	CNTN1
SNV	input	1418	0.134083	CNTN2
SNV	input	1419	0.435434	CNTN6
SNV	input	1420	0.272407	CNTNAP1
SNV	input	1421	0.19979	CNTRL
SNV	input	1422	0.0899848	COA3
SNV	input	1423	0.0899848	COA4
SNV	input	1424	0.0400719	COA5
SNV	input	1425	0.134647	COA6
SNV	input	1426	0.155004	COASY
SNV	input	1427	0.0981921	COG1
SNV	input	1428	0.186178	COG2
SNV	input	1429	0.17823	COG3
SNV	input	1430	0.204426	COG4
SNV	input	1431	0.126862	COG5
SNV	input	1432	0.182907	COG6
SNV	input	1433	0.371005	COG7
SNV	input	1434	0.120839	COG8
SNV	input	1435	0.0400719	COL10A1
SNV	input	1436	0.609102	COL11A1
SNV	input	1437	0.351834	COL11A2
SNV	input	1438	0.548899	COL12A1
SNV	input	1439	0.317095	COL13A1
SNV	input	1440	0.367666	COL14A1
SNV	input	1441	0.40926	COL15A1
SNV	input	1442	0.240965	COL16A1
SNV	input	1443	0.193832	COL17A1
SNV	input	1444	0.0899848	COL18A1
SNV	input	1445	0.475311	COL19A1
SNV	input	1446	0.352379	COL1A1
SNV	input	1447	0.437214	COL1A2
SNV	input	1448	0.348621	COL20A1
SNV	input	1449	0.24248	COL21A1
SNV	input	1450	0.599009	COL22A1
SNV	input	1451	0.080366	COL23A1
SNV	input	1452	0.460937	COL24A1
SNV	input	1453	0.357455	COL25A1
SNV	input	1454	0.26684	COL26A1
SNV	input	1455	0.24819	COL27A1
SNV	input	1456	0.303496	COL28A1
SNV	input	1457	0.418378	COL2A1
SNV	input	1458	0.466774	COL3A1
SNV	input	1459	0.370221	COL4A1
SNV	input	1460	0.454652	COL4A2
SNV	input	1461	0.281477	COL4A3
SNV	input	1462	0.382186	COL4A4
SNV	input	1463	0.307881	COL4A5
SNV	input	1464	0.354504	COL4A6
SNV	input	1465	0.312254	COL5A1
SNV	input	1466	0.378051	COL5A2
SNV	input	1467	0.335705	COL5A3
SNV	input	1468	0.156157	COL6A1
SNV	input	1469	0.287118	COL6A2
SNV	input	1470	0.535419	COL6A3
SNV	input	1471	0.300745	COL6A5
SNV	input	1472	0.503953	COL6A6
SNV	input	1473	0.361834	COL7A1
SNV	input	1474	0.346505	COL8A1
SNV	input	1475	0.162493	COL8A2
SNV	input	1476	0.406109	COL9A1
SNV	input	1477	0.20331	COL9A2
SNV	input	1478	0.202228	COL9A3
SNV	input	1479	0.0899848	COLEC10
SNV	input	1480	0.294748	COLEC11
SNV	input	1481	0.333999	COLEC12
SNV	input	1482	0.129107	COMMD1
SNV	input	1483	0.127114	COMMD10
SNV	input	1484	0.0981921	COMMD2
SNV	input	1485	0.0899848	COMMD4
SNV	input	1486	0.0400719	COMMD7
SNV	input	1487	0.155507	COMMD8
SNV	input	1488	0.138641	COMP
SNV	input	1489	0.0400719	COMT
SNV	input	1490	0.286241	COPA
SNV	input	1491	0.214822	COPB1
SNV	input	1492	0.154612	COPB2
SNV	input	1493	0.0981921	COPE
SNV	input	1494	0.211403	COPG1
SNV	input	1495	0.15552	COPG2
SNV	input	1496	0.17823	COPS2
SNV	input	1497	0.0567224	COPS3
SNV	input	1498	0.180112	COPS4
SNV	input	1499	0.154612	COPS5
SNV	input	1500	0.0400719	COPS6
SNV	input	1501	0.0695347	COPS7A
SNV	input	1502	0.155507	COPS7B
SNV	input	1503	0.1114	COPS8
SNV	input	1504	0.114961	COPZ2
SNV	input	1505	0.0899848	COQ10B
SNV	input	1506	0.0400719	COQ2
SNV	input	1507	0.12685	COQ3
SNV	input	1508	0.162493	COQ4
SNV	input	1509	0.0400719	COQ5
SNV	input	1510	0.0919184	COQ6
SNV	input	1511	0.0400719	COQ7
SNV	input	1512	0.0899848	COQ8A
SNV	input	1513	0.162493	COQ8B
SNV	input	1514	0.0400719	COQ9
SNV	input	1515	0.351841	CORIN
SNV	input	1516	0.12685	COX10
SNV	input	1517	0.0899848	COX11
SNV	input	1518	0.0899848	COX15
SNV	input	1519	0.0899848	COX16
SNV	input	1520	0.0400719	COX18
SNV	input	1521	0.0919184	COX19
SNV	input	1522	0.0899848	COX4I1
SNV	input	1523	0.127114	COX4I2
SNV	input	1524	0.0400719	COX5B
SNV	input	1525	0.0400719	COX6A1
SNV	input	1526	0.127297	COX6B1
SNV	input	1527	0.0899848	COX6C
SNV	input	1528	0.155507	COX7A2L
SNV	input	1529	0.252502	CP
SNV	input	1530	0.396204	CPA3
SNV	input	1531	0.269354	CPB1
SNV	input	1532	0.158062	CPB2
SNV	input	1533	0.181775	CPD
SNV	input	1534	0.159946	CPE
SNV	input	1535	0.135325	CPEB1
SNV	input	1536	0.315347	CPN1
SNV	input	1537	0.23659	CPN2
SNV	input	1538	0.0899848	CPNE1
SNV	input	1539	0.237803	CPNE3
SNV	input	1540	0.203849	CPNE6
SNV	input	1541	0.15552	CPNE7
SNV	input	1542	0.138798	CPNE8
SNV	input	1543	0.127114	CPOX
SNV	input	1544	0.173333	CPPED1
SNV	input	1545	0.59494	CPS1
SNV	input	1546	0.237798	CPSF1
SNV	input	1547	0.157336	CPSF2
SNV	input	1548	0.178985	CPSF3
SNV	input	1549	0.184177	CPSF4
SNV	input	1550	0.139768	CPSF6
SNV	input	1551	0.0899848	CPSF7
SNV	input	1552	0.268595	CPT1A
SNV	input	1553	0.127114	CPT1B
SNV	input	1554	0.0919184	CPT2
SNV	input	1555	0.0400719	CPTP
SNV	input	1556	0.326613	CR1
SNV	input	1557	0.366835	CR2
SNV	input	1558	0.0711569	CRABP1
SNV	input	1559	0.186922	CRACR2A
SNV	input	1560	0.15552	CRADD
SNV	input	1561	0.0607457	CRAT
SNV	input	1562	0.0400719	CRB3
SNV	input	1563	0.0919184	CRBN
SNV	input	1564	0.128472	CRCP
SNV	input	1565	0.0400719	CREB1
SNV	input	1566	0.155777	CREB3L2
SNV	input	1567	0.240828	CREB3L3
SNV	input	1568	0.157399	CREB3L4
SNV	input	1569	0.489089	CREBBP
SNV	input	1570	0.130464	CREBRF
SNV	input	1571	0.0400719	CREG1
SNV	input	1572	0.238201	CRHBP
SNV	input	1573	0.191671	CRHR1
SNV	input	1574	0.154612	CRHR2
SNV	input	1575	0.214383	CRISP3
SNV	input	1576	0.0899353	CRISPLD2
SNV	input	1577	0.0899848	CRKL
SNV	input	1578	0.0400719	CRLF1
SNV	input	1579	0.135325	CRLF2
SNV	input	1580	0.185327	CRMP1
SNV	input	1581	0.1978	CRNKL1
SNV	input	1582	0.272188	CROT
SNV	input	1583	0.143712	CRP
SNV	input	1584	0.158892	CRTAM
SNV	input	1585	0.17823	CRTC1
SNV	input	1586	0.0919184	CRTC2
SNV	input	1587	0.155507	CRTC3
SNV	input	1588	0.0899848	CRYAB
SNV	input	1589	0.206189	CRYBA4
SNV	input	1590	0.12685	CRYL1
SNV	input	1591	0.0939167	CS
SNV	input	1592	0.0921006	CSAD
SNV	input	1593	0.191414	CSF1
SNV	input	1594	0.29268	CSF1R
SNV	input	1595	0.299723	CSF2RA
SNV	input	1596	0.338312	CSF2RB
SNV	input	1597	0.0899848	CSF3
SNV	input	1598	0.252036	CSF3R
SNV	input	1599	0.172439	CSGALNACT1
SNV	input	1600	0.186178	CSGALNACT2
SNV	input	1601	0.0899353	CSH1
SNV	input	1602	0.192652	CSKMT
SNV	input	1603	0.198355	CSN1S1
SNV	input	1604	0.129863	CSN2
SNV	input	1605	0.135325	CSN3
SNV	input	1606	0.0919184	CSNK1A1
SNV	input	1607	0.127297	CSNK1D
SNV	input	1608	0.0899848	CSNK1G2
SNV	input	1609	0.0587208	CSNK2A1
SNV	input	1610	0.240329	CSPG4
SNV	input	1611	0.0899848	CSPG5
SNV	input	1612	0.0400719	CST3
SNV	input	1613	0.0567224	CSTF1
SNV	input	1614	0.234979	CSTF2
SNV	input	1615	0.229726	CSTF2T
SNV	input	1616	0.0899848	CSTF3
SNV	input	1617	0.198411	CTBP1
SNV	input	1618	0.140868	CTBP2
SNV	input	1619	0.119832	CTC1
SNV	input	1620	0.112009	CTCF
SNV	input	1621	0.0400719	CTDNEP1
SNV	input	1622	0.162109	CTDP1
SNV	input	1623	0.163299	CTDSP2
SNV	input	1624	0.193103	CTH
SNV	input	1625	0.159211	CTLA4
SNV	input	1626	0.198949	CTNNA1
SNV	input	1627	0.549463	CTNNA2
SNV	input	1628	0.125657	CTNNB1
SNV	input	1629	0.0899848	CTNNBL1
SNV	input	1630	0.204525	CTNND1
SNV	input	1631	0.0899848	CTNS
SNV	input	1632	0.0981921	CTPS1
SNV	input	1633	0.155507	CTPS2
SNV	input	1634	0.180659	CTR9
SNV	input	1635	0.128472	CTRB2
SNV	input	1636	0.20977	CTSA
SNV	input	1637	0.0567224	CTSB
SNV	input	1638	0.13126	CTSC
SNV	input	1639	0.176435	CTSD
SNV	input	1640	0.10159	CTSE
SNV	input	1641	0.148638	CTSF
SNV	input	1642	0.236075	CTSG
SNV	input	1643	0.128472	CTSK
SNV	input	1644	0.160019	CTSL
SNV	input	1645	0.157235	CTSO
SNV	input	1646	0.0998144	CTSS
SNV	input	1647	0.162493	CTSV
SNV	input	1648	0.230449	CTSW
SNV	input	1649	0.127114	CTSZ
SNV	input	1650	0.234915	CTTN
SNV	input	1651	0.565844	CUBN
SNV	input	1652	0.198607	CUL1
SNV	input	1653	0.150885	CUL2
SNV	input	1654	0.370113	CUL3
SNV	input	1655	0.127114	CUL4A
SNV	input	1656	0.235496	CUL4B
SNV	input	1657	0.32156	CUL5
SNV	input	1658	0.210031	CUL7
SNV	input	1659	0.304175	CUL9
SNV	input	1660	0.224803	CUTC
SNV	input	1661	0.382338	CUX1
SNV	input	1662	0.0939167	CWC15
SNV	input	1663	0.187644	CWC22
SNV	input	1664	0.0919184	CWC25
SNV	input	1665	0.0981921	CWC27
SNV	input	1666	0.322248	CWF19L2
SNV	input	1667	0.080366	CX3CL1
SNV	input	1668	0.246761	CX3CR1
SNV	input	1669	0.0400719	CXADR
SNV	input	1670	0.195039	CXCL11
SNV	input	1671	0.0400719	CXCL13
SNV	input	1672	0.0567224	CXCL16
SNV	input	1673	0.0939167	CXCL2
SNV	input	1674	0.17407	CXCL5
SNV	input	1675	0.0981921	CXCL9
SNV	input	1676	0.166196	CXCR1
SNV	input	1677	0.186237	CXCR2
SNV	input	1678	0.169263	CXCR3
SNV	input	1679	0.323712	CXCR4
SNV	input	1680	0.0400719	CXCR5
SNV	input	1681	0.204646	CXXC1
SNV	input	1682	0.0899848	CXXC4
SNV	input	1683	0.0919184	CXXC5
SNV	input	1684	0.103393	CYB5B
SNV	input	1685	0.186881	CYB5R1
SNV	input	1686	0.0400719	CYB5R2
SNV	input	1687	0.250136	CYB5R4
SNV	input	1688	0.140868	CYB5RL
SNV	input	1689	0.230912	CYBA
SNV	input	1690	0.36001	CYBB
SNV	input	1691	0.219043	CYC1
SNV	input	1692	0.0567224	CYCS
SNV	input	1693	0.26367	CYFIP1
SNV	input	1694	0.315414	CYFIP2
SNV	input	1695	0.13657	CYGB
SNV	input	1696	0.245338	CYLD
SNV	input	1697	0.200206	CYP11A1
SNV	input	1698	0.443417	CYP11B1
SNV	input	1699	0.257026	CYP11B2
SNV	input	1700	0.130609	CYP17A1
SNV	input	1701	0.236311	CYP19A1
SNV	input	1702	0.283771	CYP1A1
SNV	input	1703	0.0939167	CYP1A2
SNV	input	1704	0.216807	CYP1B1
SNV	input	1705	0.281306	CYP21A2
SNV	input	1706	0.210854	CYP24A1
SNV	input	1707	0.166828	CYP26A1
SNV	input	1708	0.181786	CYP26B1
SNV	input	1709	0.0899848	CYP26C1
SNV	input	1710	0.18185	CYP27A1
SNV	input	1711	0.0899848	CYP27B1
SNV	input	1712	0.147711	CYP2A13
SNV	input	1713	0.279416	CYP2A6
SNV	input	1714	0.209806	CYP2A7
SNV	input	1715	0.252046	CYP2B6
SNV	input	1716	0.238912	CYP2C18
SNV	input	1717	0.236348	CYP2C19
SNV	input	1718	0.198922	CYP2C8
SNV	input	1719	0.1737	CYP2C9
SNV	input	1720	0.127114	CYP2D6
SNV	input	1721	0.0899848	CYP2E1
SNV	input	1722	0.2004	CYP2F1
SNV	input	1723	0.174736	CYP2J2
SNV	input	1724	0.217577	CYP2R1
SNV	input	1725	0.0899848	CYP2S1
SNV	input	1726	0.0981921	CYP2U1
SNV	input	1727	0.154612	CYP2W1
SNV	input	1728	0.0567224	CYP39A1
SNV	input	1729	0.1672	CYP3A4
SNV	input	1730	0.277449	CYP3A43
SNV	input	1731	0.0567224	CYP3A5
SNV	input	1732	0.162493	CYP3A7
SNV	input	1733	0.180112	CYP46A1
SNV	input	1734	0.0981921	CYP4A11
SNV	input	1735	0.127114	CYP4A22
SNV	input	1736	0.169263	CYP4B1
SNV	input	1737	0.162236	CYP4F11
SNV	input	1738	0.29033	CYP4F12
SNV	input	1739	0.281502	CYP4F2
SNV	input	1740	0.201558	CYP4F22
SNV	input	1741	0.129863	CYP4F3
SNV	input	1742	0.315135	CYP4F8
SNV	input	1743	0.258469	CYP4V2
SNV	input	1744	0.0959514	CYP51A1
SNV	input	1745	0.288721	CYP7A1
SNV	input	1746	0.112009	CYP7B1
SNV	input	1747	0.22467	CYP8B1
SNV	input	1748	0.134083	CYRIB
SNV	input	1749	0.207247	CYSLTR1
SNV	input	1750	0.199319	CYSLTR2
SNV	input	1751	0.0400719	CYSTM1
SNV	input	1752	0.0899848	CYTH1
SNV	input	1753	0.154612	CYTH2
SNV	input	1754	0.12685	CYTH3
SNV	input	1755	0.156065	CYTH4
SNV	input	1756	0.129863	D2HGDH
SNV	input	1757	0.112009	DAAM1
SNV	input	1758	0.244369	DAB2
SNV	input	1759	0.160229	DAB2IP
SNV	input	1760	0.288545	DACT1
SNV	input	1761	0.105115	DAG1
SNV	input	1762	0.35333	DAGLA
SNV	input	1763	0.136609	DAGLB
SNV	input	1764	0.178985	DAND5
SNV	input	1765	0.127209	DAP3
SNV	input	1766	0.251191	DAPK1
SNV	input	1767	0.106185	DAPK2
SNV	input	1768	0.157399	DAPK3
SNV	input	1769	0.0981921	DARS1
SNV	input	1770	0.201897	DARS2
SNV	input	1771	0.199319	DAXX
SNV	input	1772	0.224111	DBF4
SNV	input	1773	0.251847	DBI
SNV	input	1774	0.200457	DBN1
SNV	input	1775	0.12685	DBNL
SNV	input	1776	0.0939167	DBP
SNV	input	1777	0.128472	DBT
SNV	input	1778	0.0981921	DCAF10
SNV	input	1779	0.0400719	DCAF11
SNV	input	1780	0.227585	DCAF13
SNV	input	1781	0.262532	DCAF17
SNV	input	1782	0.19045	DCAF4
SNV	input	1783	0.266742	DCAF5
SNV	input	1784	0.157399	DCAF6
SNV	input	1785	0.140868	DCAF7
SNV	input	1786	0.18329	DCAF8
SNV	input	1787	0.12685	DCAKD
SNV	input	1788	0.488525	DCC
SNV	input	1789	0.173362	DCK
SNV	input	1790	0.168376	DCLRE1C
SNV	input	1791	0.212791	DCN
SNV	input	1792	0.155507	DCP1A
SNV	input	1793	0.218399	DCP1B
SNV	input	1794	0.300736	DCSTAMP
SNV	input	1795	0.262789	DCT
SNV	input	1796	0.22564	DCTN1
SNV	input	1797	0.2082	DCTN4
SNV	input	1798	0.127297	DCTN5
SNV	input	1799	0.0400719	DCTPP1
SNV	input	1800	0.169734	DCUN1D1
SNV	input	1801	0.129863	DCUN1D2
SNV	input	1802	0.0919184	DCUN1D3
SNV	input	1803	0.118704	DCUN1D4
SNV	input	1804	0.0400719	DCUN1D5
SNV	input	1805	0.313317	DCX
SNV	input	1806	0.0567224	DDA1
SNV	input	1807	0.0899848	DDAH1
SNV	input	1808	0.2004	DDB1
SNV	input	1809	0.135325	DDB2
SNV	input	1810	0.269318	DDC
SNV	input	1811	0.301893	DDHD1
SNV	input	1812	0.212749	DDHD2
SNV	input	1813	0.0400719	DDIT3
SNV	input	1814	0.176294	DDIT4
SNV	input	1815	0.278209	DDX1
SNV	input	1816	0.155414	DDX11
SNV	input	1817	0.162493	DDX17
SNV	input	1818	0.200206	DDX20
SNV	input	1819	0.0567224	DDX21
SNV	input	1820	0.289959	DDX23
SNV	input	1821	0.0981921	DDX39A
SNV	input	1822	0.0919184	DDX39B
SNV	input	1823	0.207437	DDX3X
SNV	input	1824	0.237783	DDX4
SNV	input	1825	0.0939167	DDX41
SNV	input	1826	0.217724	DDX42
SNV	input	1827	0.127114	DDX46
SNV	input	1828	0.0899848	DDX47
SNV	input	1829	0.0899848	DDX49
SNV	input	1830	0.172497	DDX5
SNV	input	1831	0.161037	DDX52
SNV	input	1832	0.12685	DDX6
SNV	input	1833	0.174952	DECR1
SNV	input	1834	0.194046	DECR2
SNV	input	1835	0.230249	DEF6
SNV	input	1836	0.0899848	DEFA3
SNV	input	1837	0.106512	DEFA4
SNV	input	1838	0.0899848	DEFA5
SNV	input	1839	0.152827	DEFA6
SNV	input	1840	0.0899848	DEFB1
SNV	input	1841	0.0899848	DEFB106A
SNV	input	1842	0.275977	DEFB110
SNV	input	1843	0.235199	DEFB112
SNV	input	1844	0.0899848	DEFB113
SNV	input	1845	0.136786	DEFB114
SNV	input	1846	0.12685	DEFB115
SNV	input	1847	0.0817628	DEFB116
SNV	input	1848	0.211068	DEFB118
SNV	input	1849	0.127114	DEFB119
SNV	input	1850	0.0919184	DEFB121
SNV	input	1851	0.0982049	DEFB123
SNV	input	1852	0.0899848	DEFB124
SNV	input	1853	0.1761	DEFB125
SNV	input	1854	0.0919184	DEFB126
SNV	input	1855	0.105115	DEFB127
SNV	input	1856	0.0899848	DEFB128
SNV	input	1857	0.15552	DEFB129
SNV	input	1858	0.165506	DEFB132
SNV	input	1859	0.0400719	DEFB135
SNV	input	1860	0.12685	DEFB136
SNV	input	1861	0.154612	DEGS1
SNV	input	1862	0.0899848	DEK
SNV	input	1863	0.237834	DENND1A
SNV	input	1864	0.246753	DENND1B
SNV	input	1865	0.147793	DENND1C
SNV	input	1866	0.338086	DENND2A
SNV	input	1867	0.188725	DENND2C
SNV	input	1868	0.124477	DENND2D
SNV	input	1869	0.260848	DENND3
SNV	input	1870	0.200421	DENND4A
SNV	input	1871	0.214536	DENND4B
SNV	input	1872	0.27729	DENND4C
SNV	input	1873	0.206323	DENND5A
SNV	input	1874	0.163333	DENND5B
SNV	input	1875	0.189849	DENND6A
SNV	input	1876	0.0567224	DENND6B
SNV	input	1877	0.278849	DEPDC1B
SNV	input	1878	0.289693	DEPDC5
SNV	input	1879	0.0400719	DERA
SNV	input	1880	0.162109	DES
SNV	input	1881	0.0567224	DFFA
SNV	input	1882	0.15552	DFFB
SNV	input	1883	0.198879	DGAT1
SNV	input	1884	0.112009	DGAT2
SNV	input	1885	0.160019	DGAT2L6
SNV	input	1886	0.186237	DGCR8
SNV	input	1887	0.0899848	DGUOK
SNV	input	1888	0.0919184	DHCR24
SNV	input	1889	0.126199	DHCR7
SNV	input	1890	0.0919184	DHDDS
SNV	input	1891	0.157399	DHFR2
SNV	input	1892	0.196222	DHH
SNV	input	1893	0.0899848	DHRS3
SNV	input	1894	0.0695347	DHRS4
SNV	input	1895	0.154612	DHRS9
SNV	input	1896	0.290415	DHX15
SNV	input	1897	0.135325	DHX16
SNV	input	1898	0.171693	DHX35
SNV	input	1899	0.200285	DHX37
SNV	input	1900	0.201052	DHX38
SNV	input	1901	0.21257	DHX8
SNV	input	1902	0.259139	DHX9
SNV	input	1903	0.158078	DIAPH1
SNV	input	1904	0.299385	DIAPH2
SNV	input	1905	0.312449	DIAPH3
SNV	input	1906	0.275465	DICER1
SNV	input	1907	0.358227	DIDO1
SNV	input	1908	0.169951	DIMT1
SNV	input	1909	0.0567224	DIO1
SNV	input	1910	0.199363	DIO2
SNV	input	1911	0.220107	DIO3
SNV	input	1912	0.154612	DIS3
SNV	input	1913	0.267293	DISP2
SNV	input	1914	0.228183	DKK1
SNV	input	1915	0.185415	DKK2
SNV	input	1916	0.0939167	DKK4
SNV	input	1917	0.189635	DLAT
SNV	input	1918	0.470473	DLC1
SNV	input	1919	0.186178	DLD
SNV	input	1920	0.265761	DLG1
SNV	input	1921	0.390345	DLG2
SNV	input	1922	0.204109	DLG3
SNV	input	1923	0.080366	DLG4
SNV	input	1924	0.131381	DLG5
SNV	input	1925	0.307524	DLGAP1
SNV	input	1926	0.327058	DLGAP2
SNV	input	1927	0.239434	DLGAP3
SNV	input	1928	0.178884	DLGAP4
SNV	input	1929	0.235078	DLGAP5
SNV	input	1930	0.207817	DLK1
SNV	input	1931	0.330955	DLL1
SNV	input	1932	0.106512	DLL3
SNV	input	1933	0.158683	DLL4
SNV	input	1934	0.13126	DLST
SNV	input	1935	0.234812	DLX5
SNV	input	1936	0.0899848	DLX6
SNV	input	1937	0.0410419	DMAC2L
SNV	input	1938	0.155507	DMAP1
SNV	input	1939	0.417867	DMBT1
SNV	input	1940	0.569944	DMD
SNV	input	1941	0.163299	DMGDH
SNV	input	1942	0.197332	DMP1
SNV	input	1943	0.0919184	DMPK
SNV	input	1944	0.204397	DMRT1
SNV	input	1945	0.12685	DMTN
SNV	input	1946	0.143712	DNA2
SNV	input	1947	0.0400719	DNAJA1
SNV	input	1948	0.0981921	DNAJA2
SNV	input	1949	0.134155	DNAJA4
SNV	input	1950	0.134083	DNAJB1
SNV	input	1951	0.158892	DNAJB11
SNV	input	1952	0.19376	DNAJB9
SNV	input	1953	0.191414	DNAJC11
SNV	input	1954	0.317027	DNAJC13
SNV	input	1955	0.212835	DNAJC19
SNV	input	1956	0.199518	DNAJC2
SNV	input	1957	0.0567224	DNAJC5
SNV	input	1958	0.288879	DNAJC6
SNV	input	1959	0.0607457	DNAJC8
SNV	input	1960	0.0400719	DNAL4
SNV	input	1961	0.184177	DNASE1L1
SNV	input	1962	0.286404	DNER
SNV	input	1963	0.0981921	DNM1
SNV	input	1964	0.121005	DNM2
SNV	input	1965	0.261184	DNM3
SNV	input	1966	0.230884	DNMBP
SNV	input	1967	0.194894	DNMT1
SNV	input	1968	0.286601	DNMT3A
SNV	input	1969	0.258124	DNMT3B
SNV	input	1970	0.157629	DNMT3L
SNV	input	1971	0.211093	DOCK1
SNV	input	1972	0.400509	DOCK10
SNV	input	1973	0.396711	DOCK11
SNV	input	1974	0.499275	DOCK2
SNV	input	1975	0.272865	DOCK3
SNV	input	1976	0.350826	DOCK4
SNV	input	1977	0.300973	DOCK5
SNV	input	1978	0.249336	DOCK6
SNV	input	1979	0.26632	DOCK7
SNV	input	1980	0.231596	DOCK8
SNV	input	1981	0.140029	DOCK9
SNV	input	1982	0.162493	DOK1
SNV	input	1983	0.130383	DOK2
SNV	input	1984	0.155507	DOK3
SNV	input	1985	0.0567224	DOK4
SNV	input	1986	0.184177	DOK5
SNV	input	1987	0.27842	DOK6
SNV	input	1988	0.0899848	DOLK
SNV	input	1989	0.252502	DOT1L
SNV	input	1990	0.0567224	DPAGT1
SNV	input	1991	0.16455	DPEP1
SNV	input	1992	0.112009	DPEP2
SNV	input	1993	0.0899848	DPF1
SNV	input	1994	0.0981921	DPF2
SNV	input	1995	0.331008	DPF3
SNV	input	1996	0.0981921	DPH1
SNV	input	1997	0.329555	DPH2
SNV	input	1998	0.180932	DPH5
[truncated: 30,448 more rows]

## Sheet: lusc_t_multi_omics_fusion_att_i
omics	layer	node_index	importance	mapped_name	overall_position
SNV	input	0	0.329833	A2M
SNV	input	1	0.100766	AAAS
SNV	input	2	0.364389	ABCA1
SNV	input	3	0.37593	ABCA12
SNV	input	4	0.54872	ABCA13
SNV	input	5	0.178604	ABCA2
SNV	input	6	0.168133	ABCA3
SNV	input	7	0.295508	ABCA5
SNV	input	8	0.350938	ABCA6
SNV	input	9	0.141041	ABCA7
SNV	input	10	0.43656	ABCA9
SNV	input	11	0.354316	ABCB4
SNV	input	12	0.122508	ABCB6
SNV	input	13	0.209262	ABCB7
SNV	input	14	0.135877	ABCB8
SNV	input	15	0.321847	ABCC2
SNV	input	16	0.168133	ABCC3
SNV	input	17	0.188962	ABCC4
SNV	input	18	0.23461	ABCC5
SNV	input	19	0.339694	ABCC9
SNV	input	20	0.241987	ABCD1
SNV	input	21	0.317805	ABCD2
SNV	input	22	0.199225	ABCD3
SNV	input	23	0.0847538	ABCD4
SNV	input	24	0.136663	ABCE1
SNV	input	25	0.178002	ABCF2
SNV	input	26	0.0576889	ABCG1
SNV	input	27	0.22989	ABCG2
SNV	input	28	0.213937	ABCG4
SNV	input	29	0.210907	ABCG5
SNV	input	30	0.37613	ABCG8
SNV	input	31	0.0817193	ABHD17B
SNV	input	32	0.0847538	ABHD4
SNV	input	33	0.0386109	ABHD6
SNV	input	34	0.278752	ABI1
SNV	input	35	0.0546544	ABI2
SNV	input	36	0.203423	ABL1
SNV	input	37	0.226941	ABL2
SNV	input	38	0.108784	ABLIM2
SNV	input	39	0.292519	ABLIM3
SNV	input	40	0.130578	ABR
SNV	input	41	0.0386109	ACAA1
SNV	input	42	0.391476	ACACB
SNV	input	43	0.176447	ACAD10
SNV	input	44	0.190472	ACAD11
SNV	input	45	0.111073	ACADL
SNV	input	46	0.207447	ACADM
SNV	input	47	0.0915072	ACADS
SNV	input	48	0.143658	ACADVL
SNV	input	49	0.13311	ACAT1
SNV	input	50	0.108784	ACBD4
SNV	input	51	0.108784	ACBD5
SNV	input	52	0.0386109	ACBD6
SNV	input	53	0.0769928	ACBD7
SNV	input	54	0.228653	ACE2
SNV	input	55	0.265463	ACER2
SNV	input	56	0.0386109	ACER3
SNV	input	57	0.154553	ACHE
SNV	input	58	0.139482	ACKR2
SNV	input	59	0.155667	ACKR3
SNV	input	60	0.111073	ACKR4
SNV	input	61	0.15396	ACLY
SNV	input	62	0.137579	ACMSD
SNV	input	63	0.111073	ACO2
SNV	input	64	0.117632	ACOT11
SNV	input	65	0.108324	ACOT12
SNV	input	66	0.152845	ACOT2
SNV	input	67	0.0817193	ACOT4
SNV	input	68	0.126282	ACOT7
SNV	input	69	0.192689	ACOT8
SNV	input	70	0.0386109	ACOT9
SNV	input	71	0.21876	ACOX1
SNV	input	72	0.108324	ACOX2
SNV	input	73	0.143103	ACOX3
SNV	input	74	0.122508	ACOXL
SNV	input	75	0.117632	ACP3
SNV	input	76	0.132427	ACP6
SNV	input	77	0.0546544	ACSBG2
SNV	input	78	0.115498	ACSF2
SNV	input	79	0.207771	ACSF3
SNV	input	80	0.13311	ACSL1
SNV	input	81	0.131194	ACSL3
SNV	input	82	0.205268	ACSL5
SNV	input	83	0.278876	ACSL6
SNV	input	84	0.40661	ACSM2A
SNV	input	85	0.313921	ACSM2B
SNV	input	86	0.243718	ACSM3
SNV	input	87	0.312185	ACSM4
SNV	input	88	0.218237	ACSM5
SNV	input	89	0.135389	ACSM6
SNV	input	90	0.108784	ACSS2
SNV	input	91	0.360521	ACSS3
SNV	input	92	0.14137	ACTB
SNV	input	93	0.341088	ACTC1
SNV	input	94	0.154884	ACTG1
SNV	input	95	0.261412	ACTG2
SNV	input	96	0.229689	ACTL6A
SNV	input	97	0.198904	ACTL6B
SNV	input	98	0.133813	ACTN1
SNV	input	99	0.294877	ACTN2
SNV	input	100	0.126275	ACTN3
SNV	input	101	0.358789	ACTN4
SNV	input	102	0.152845	ACTR10
SNV	input	103	0.0769928	ACTR1A
SNV	input	104	0.0890364	ACTR1B
SNV	input	105	0.0546544	ACTR2
SNV	input	106	0.137579	ACTR3
SNV	input	107	0.124447	ACTR5
SNV	input	108	0.135389	ACTR8
SNV	input	109	0.286724	ACVR1C
SNV	input	110	0.145465	ACVR2A
SNV	input	111	0.0546544	ACVR2B
SNV	input	112	0.267403	ACVRL1
SNV	input	113	0.111073	ACY3
SNV	input	114	0.0915072	ADAL
SNV	input	115	0.174048	ADAM10
SNV	input	116	0.219918	ADAM15
SNV	input	117	0.102914	ADAM17
SNV	input	118	0.258767	ADAM19
SNV	input	119	0.212912	ADAM20
SNV	input	120	0.257537	ADAM21
SNV	input	121	0.336072	ADAM22
SNV	input	122	0.34052	ADAM23
SNV	input	123	0.115498	ADAM30
SNV	input	124	0.200642	ADAM33
SNV	input	125	0.0386109	ADAM8
SNV	input	126	0.245146	ADAM9
SNV	input	127	0.262662	ADAMTS10
SNV	input	128	0.58664	ADAMTS12
SNV	input	129	0.219342	ADAMTS13
SNV	input	130	0.153687	ADAMTS14
SNV	input	131	0.171781	ADAMTS15
SNV	input	132	0.455516	ADAMTS16
SNV	input	133	0.199114	ADAMTS17
SNV	input	134	0.494782	ADAMTS18
SNV	input	135	0.335281	ADAMTS19
SNV	input	136	0.386992	ADAMTS2
SNV	input	137	0.487229	ADAMTS20
SNV	input	138	0.366827	ADAMTS3
SNV	input	139	0.232887	ADAMTS4
SNV	input	140	0.343559	ADAMTS5
SNV	input	141	0.279047	ADAMTS6
SNV	input	142	0.319854	ADAMTS7
SNV	input	143	0.161326	ADAMTS8
SNV	input	144	0.348256	ADAMTS9
SNV	input	145	0.313441	ADAMTSL1
SNV	input	146	0.134529	ADAMTSL2
SNV	input	147	0.420076	ADAMTSL3
SNV	input	148	0.133877	ADAMTSL4
SNV	input	149	0.0386109	ADAMTSL5
SNV	input	150	0.0769928	ADAP1
SNV	input	151	0.175514	ADAR
SNV	input	152	0.207263	ADARB1
SNV	input	153	0.261848	ADCY1
SNV	input	154	0.362499	ADCY2
SNV	input	155	0.219477	ADCY3
SNV	input	156	0.274179	ADCY4
SNV	input	157	0.241627	ADCY5
SNV	input	158	0.194459	ADCY6
SNV	input	159	0.215711	ADCY7
SNV	input	160	0.426428	ADCY8
SNV	input	161	0.19341	ADCY9
SNV	input	162	0.0964671	ADCYAP1
SNV	input	163	0.338457	ADCYAP1R1
SNV	input	164	0.143103	ADD1
SNV	input	165	0.176563	ADD2
SNV	input	166	0.124447	ADD3
SNV	input	167	0.30833	ADGRE1
SNV	input	168	0.220361	ADGRE2
SNV	input	169	0.339849	ADGRE3
SNV	input	170	0.111073	ADGRE5
SNV	input	171	0.325906	ADGRF5
SNV	input	172	0.176447	ADGRG3
SNV	input	173	0.520703	ADGRV1
SNV	input	174	0.231943	ADH1A
SNV	input	175	0.273155	ADH1B
SNV	input	176	0.228943	ADH1C
SNV	input	177	0.0817193	ADH4
SNV	input	178	0.122875	ADH5
SNV	input	179	0.0817193	ADH6
SNV	input	180	0.0817193	ADH7
SNV	input	181	0.13311	ADIPOQ
SNV	input	182	0.139482	ADIPOR1
SNV	input	183	0.134529	ADIPOR2
SNV	input	184	0.0769928	ADK
SNV	input	185	0.153036	ADM
SNV	input	186	0.169965	ADORA1
SNV	input	187	0.173922	ADORA2A
SNV	input	188	0.239029	ADRA1A
SNV	input	189	0.127651	ADRA1B
SNV	input	190	0.0669995	ADRA1D
SNV	input	191	0.108784	ADRA2A
SNV	input	192	0.233017	ADRA2B
SNV	input	193	0.0817193	ADRA2C
SNV	input	194	0.148885	ADRB1
SNV	input	195	0.122508	ADRB2
SNV	input	196	0.0546544	ADRB3
SNV	input	197	0.336846	AFDN
SNV	input	198	0.240988	AFG3L2
SNV	input	199	0.0915072	AFMID
SNV	input	200	0.202405	AFP
SNV	input	201	0.191482	AGA
SNV	input	202	0.250224	AGAP2
SNV	input	203	0.369179	AGBL2
SNV	input	204	0.111073	AGBL4
SNV	input	205	0.178002	AGBL5
SNV	input	206	0.174085	AGFG1
SNV	input	207	0.15612	AGGF1
SNV	input	208	0.18577	AGL
SNV	input	209	0.15612	AGO1
SNV	input	210	0.0890364	AGO2
SNV	input	211	0.200016	AGO3
SNV	input	212	0.125919	AGO4
SNV	input	213	0.113544	AGPAT1
SNV	input	214	0.0694703	AGPAT3
SNV	input	215	0.0847538	AGPAT4
SNV	input	216	0.0890364	AGPAT5
SNV	input	217	0.151786	AGPS
SNV	input	218	0.111073	AGRN
SNV	input	219	0.167446	AGT
SNV	input	220	0.314604	AGTPBP1
SNV	input	221	0.417583	AGTR1
SNV	input	222	0.289628	AGTR2
SNV	input	223	0.135389	AGTRAP
SNV	input	224	0.363864	AHCTF1
SNV	input	225	0.0817193	AHCYL1
SNV	input	226	0.186368	AHI1
SNV	input	227	0.120605	AHR
SNV	input	228	0.235194	AHRR
SNV	input	229	0.178221	AHSG
SNV	input	230	0.0669995	AIFM2
SNV	input	231	0.153192	AIMP1
SNV	input	232	0.111073	AIMP2
SNV	input	233	0.137579	AJUBA
SNV	input	234	0.282174	AK5
SNV	input	235	0.189913	AK7
SNV	input	236	0.168069	AK8
SNV	input	237	0.288016	AK9
SNV	input	238	0.166731	AKAP12
SNV	input	239	0.344286	AKAP13
SNV	input	240	0.108784	AKAP5
SNV	input	241	0.377957	AKAP9
SNV	input	242	0.13311	AKR1B10
SNV	input	243	0.23591	AKR1B15
SNV	input	244	0.135389	AKR1C1
SNV	input	245	0.0769928	AKR1C2
SNV	input	246	0.0429141	AKR1C3
SNV	input	247	0.108784	AKR1C4
SNV	input	248	0.221705	AKR1D1
SNV	input	249	0.111073	AKR7A2
SNV	input	250	0.0607457	AKR7L
SNV	input	251	0.152845	AKT1
SNV	input	252	0.0817193	AKT1S1
SNV	input	253	0.127651	AKT2
SNV	input	254	0.10363	AKT3
SNV	input	255	0.0386109	ALAS1
SNV	input	256	0.314659	ALAS2
SNV	input	257	0.200873	ALB
SNV	input	258	0.308829	ALCAM
SNV	input	259	0.209153	ALDH18A1
SNV	input	260	0.0386109	ALDH1A1
SNV	input	261	0.254957	ALDH1A2
SNV	input	262	0.0769928	ALDH1A3
SNV	input	263	0.139482	ALDH1B1
SNV	input	264	0.193328	ALDH1L2
SNV	input	265	0.13311	ALDH2
SNV	input	266	0.0546544	ALDH3B1
SNV	input	267	0.228303	ALDH3B2
SNV	input	268	0.111073	ALDH5A1
SNV	input	269	0.232945	ALDH8A1
SNV	input	270	0.0883528	ALDOA
SNV	input	271	0.154402	ALDOB
SNV	input	272	0.293727	ALG10
SNV	input	273	0.139482	ALG10B
SNV	input	274	0.204707	ALG11
SNV	input	275	0.0817193	ALG12
SNV	input	276	0.351271	ALG13
SNV	input	277	0.248704	ALG2
SNV	input	278	0.13311	ALG3
SNV	input	279	0.172396	ALG5
SNV	input	280	0.111073	ALG6
SNV	input	281	0.213847	ALG8
SNV	input	282	0.153036	ALG9
SNV	input	283	0.269648	ALK
SNV	input	284	0.460442	ALMS1
SNV	input	285	0.0386109	ALOX12
SNV	input	286	0.108784	ALOX12B
SNV	input	287	0.10363	ALOX15
SNV	input	288	0.129423	ALOX15B
SNV	input	289	0.136862	ALOX5
SNV	input	290	0.0386109	ALOX5AP
SNV	input	291	0.132427	ALOXE3
SNV	input	292	0.171527	ALPI
SNV	input	293	0.376163	ALPK1
SNV	input	294	0.247465	ALS2
SNV	input	295	0.134529	ALS2CL
SNV	input	296	0.22531	ALX3
SNV	input	297	0.0390275	ALYREF
SNV	input	298	0.13311	AMACR
SNV	input	299	0.311128	AMBN
SNV	input	300	0.161742	AMBP
SNV	input	301	0.144874	AMDHD2
SNV	input	302	0.115498	AMELX
SNV	input	303	0.34578	AMER1
SNV	input	304	0.198173	AMHR2
SNV	input	305	0.108784	AMN
SNV	input	306	0.228548	AMOT
SNV	input	307	0.158693	AMOTL1
SNV	input	308	0.170934	AMOTL2
SNV	input	309	0.180642	AMPD1
SNV	input	310	0.169594	AMPD2
SNV	input	311	0.248051	AMPD3
SNV	input	312	0.236313	AMTN
SNV	input	313	0.216332	AMY2A
SNV	input	314	0.276403	AMY2B
SNV	input	315	0.255194	ANAPC1
SNV	input	316	0.182271	ANAPC13
SNV	input	317	0.0817193	ANAPC15
SNV	input	318	0.0915072	ANAPC2
SNV	input	319	0.117632	ANAPC4
SNV	input	320	0.283913	ANAPC5
SNV	input	321	0.0769928	ANAPC7
SNV	input	322	0.0769928	ANG
SNV	input	323	0.154553	ANGPT1
SNV	input	324	0.170661	ANGPT2
SNV	input	325	0.268405	ANGPT4
SNV	input	326	0.140469	ANGPTL4
SNV	input	327	0.0769928	ANGPTL8
SNV	input	328	0.348103	ANK1
SNV	input	329	0.52426	ANK2
SNV	input	330	0.403603	ANK3
SNV	input	331	0.153836	ANKFY1
SNV	input	332	0.118947	ANKH
SNV	input	333	0.2554	ANKLE2
SNV	input	334	0.0429141	ANKRD1
SNV	input	335	0.324714	ANKRD26
SNV	input	336	0.267153	ANKRD27
SNV	input	337	0.0386109	ANKRD28
SNV	input	338	0.140669	ANLN
SNV	input	339	0.316037	ANO1
SNV	input	340	0.163024	ANO10
SNV	input	341	0.158554	ANO2
SNV	input	342	0.357216	ANO3
SNV	input	343	0.418313	ANO4
SNV	input	344	0.393014	ANO5
SNV	input	345	0.15878	ANO6
SNV	input	346	0.0890364	ANO7
SNV	input	347	0.173372	ANO8
SNV	input	348	0.128602	ANO9
SNV	input	349	0.204934	ANPEP
SNV	input	350	0.152908	ANTXR2
SNV	input	351	0.0847538	ANXA1
SNV	input	352	0.0386109	ANXA2
SNV	input	353	0.124447	ANXA5
SNV	input	354	0.135938	ANXA6
SNV	input	355	0.265645	AOC1
SNV	input	356	0.238194	AP1B1
SNV	input	357	0.14876	AP1G1
SNV	input	358	0.108784	AP1M1
SNV	input	359	0.0964671	AP1M2
SNV	input	360	0.157949	AP1S1
SNV	input	361	0.167316	AP1S3
SNV	input	362	0.137579	AP2A1
SNV	input	363	0.0769928	AP2A2
SNV	input	364	0.221528	AP2B1
SNV	input	365	0.11149	AP2M1
SNV	input	366	0.242115	AP3B1
SNV	input	367	0.0769928	AP3S1
SNV	input	368	0.0957512	AP4B1
SNV	input	369	0.10363	AP4E1
SNV	input	370	0.187908	AP4M1
SNV	input	371	0.0769928	AP4S1
SNV	input	372	0.212768	APAF1
SNV	input	373	0.236948	APBA1
SNV	input	374	0.325884	APBA2
SNV	input	375	0.14876	APBB1
SNV	input	376	0.297819	APBB1IP
SNV	input	377	0.382557	APC
SNV	input	378	0.203288	APCS
SNV	input	379	0.0669995	APEH
SNV	input	380	0.0386109	APEX1
SNV	input	381	0.247866	APH1A
SNV	input	382	0.0769928	APH1B
SNV	input	383	0.0386109	APIP
SNV	input	384	0.0769928	APLN
SNV	input	385	0.368451	APLNR
SNV	input	386	0.0890364	APLP2
SNV	input	387	0.0546544	APOA1
SNV	input	388	0.269093	APOA4
SNV	input	389	0.243602	APOA5
SNV	input	390	0.606422	APOB
SNV	input	391	0.259561	APOBEC1
SNV	input	392	0.0769928	APOBEC2
SNV	input	393	0.136862	APOBEC3B
SNV	input	394	0.0386109	APOBEC3C
SNV	input	395	0.115498	APOBEC3G
SNV	input	396	0.0817193	APOBEC3H
SNV	input	397	0.0817193	APOBEC4
SNV	input	398	0.167242	APOBR
SNV	input	399	0.0817193	APOC2
SNV	input	400	0.159783	APOC3
SNV	input	401	0.0386109	APOD
SNV	input	402	0.15396	APOF
SNV	input	403	0.171572	APOH
SNV	input	404	0.108784	APOL1
SNV	input	405	0.0817193	APOOL
SNV	input	406	0.160618	APP
SNV	input	407	0.0386109	APRT
SNV	input	408	0.108784	AQP1
SNV	input	409	0.204883	AQP10
SNV	input	410	0.132427	AQP11
SNV	input	411	0.122508	AQP12A
SNV	input	412	0.098601	AQP3
SNV	input	413	0.176661	AQP4
SNV	input	414	0.193428	AQP5
SNV	input	415	0.111073	AQP6
SNV	input	416	0.0769928	AQP7
SNV	input	417	0.171527	AQP8
SNV	input	418	0.154553	AQP9
SNV	input	419	0.210304	AQR
SNV	input	420	0.188313	AR
SNV	input	421	0.154553	ARAF
SNV	input	422	0.137579	ARAP1
SNV	input	423	0.253867	ARAP2
SNV	input	424	0.203915	ARAP3
SNV	input	425	0.188058	ARC
SNV	input	426	0.0386109	ARCN1
SNV	input	427	0.0964671	AREG
SNV	input	428	0.239329	AREL1
SNV	input	429	0.32241	ARF1
SNV	input	430	0.115498	ARF5
SNV	input	431	0.111073	ARFGAP1
SNV	input	432	0.153561	ARFGAP2
SNV	input	433	0.154463	ARFGAP3
SNV	input	434	0.260866	ARFGEF2
SNV	input	435	0.113544	ARFRP1
SNV	input	436	0.117632	ARG1
SNV	input	437	0.108784	ARHGAP1
SNV	input	438	0.21645	ARHGAP10
SNV	input	439	0.271159	ARHGAP11A
SNV	input	440	0.0386109	ARHGAP11B
SNV	input	441	0.217474	ARHGAP12
SNV	input	442	0.212865	ARHGAP15
SNV	input	443	0.261865	ARHGAP17
SNV	input	444	0.171572	ARHGAP18
SNV	input	445	0.178169	ARHGAP19
SNV	input	446	0.256006	ARHGAP20
SNV	input	447	0.309101	ARHGAP21
SNV	input	448	0.181184	ARHGAP22
SNV	input	449	0.143103	ARHGAP24
SNV	input	450	0.21755	ARHGAP25
SNV	input	451	0.191036	ARHGAP26
SNV	input	452	0.11039	ARHGAP27
SNV	input	453	0.137579	ARHGAP28
SNV	input	454	0.247356	ARHGAP29
SNV	input	455	0.313044	ARHGAP30
SNV	input	456	0.337233	ARHGAP31
SNV	input	457	0.303328	ARHGAP32
SNV	input	458	0.310429	ARHGAP33
SNV	input	459	0.430016	ARHGAP35
SNV	input	460	0.217575	ARHGAP39
SNV	input	461	0.166879	ARHGAP4
SNV	input	462	0.157346	ARHGAP44
SNV	input	463	0.268157	ARHGAP5
SNV	input	464	0.280335	ARHGAP6
SNV	input	465	0.287189	ARHGAP9
SNV	input	466	0.0817193	ARHGDIA
SNV	input	467	0.117632	ARHGDIB
SNV	input	468	0.153836	ARHGEF1
SNV	input	469	0.175088	ARHGEF10
SNV	input	470	0.194601	ARHGEF10L
SNV	input	471	0.233381	ARHGEF11
SNV	input	472	0.268294	ARHGEF12
SNV	input	473	0.13766	ARHGEF15
SNV	input	474	0.184072	ARHGEF16
SNV	input	475	0.234972	ARHGEF17
SNV	input	476	0.221114	ARHGEF18
SNV	input	477	0.0904983	ARHGEF19
SNV	input	478	0.271995	ARHGEF2
SNV	input	479	0.153687	ARHGEF25
SNV	input	480	0.255252	ARHGEF26
SNV	input	481	0.132853	ARHGEF28
SNV	input	482	0.0769928	ARHGEF3
SNV	input	483	0.186878	ARHGEF35
SNV	input	484	0.13311	ARHGEF37
SNV	input	485	0.0890364	ARHGEF38
SNV	input	486	0.108784	ARHGEF39
SNV	input	487	0.182092	ARHGEF4
SNV	input	488	0.211509	ARHGEF40
SNV	input	489	0.176248	ARHGEF5
SNV	input	490	0.239111	ARHGEF6
SNV	input	491	0.201109	ARHGEF7
SNV	input	492	0.191597	ARHGEF9
SNV	input	493	0.428266	ARID1A
SNV	input	494	0.435754	ARID1B
SNV	input	495	0.360067	ARID2
SNV	input	496	0.0769928	ARID3A
SNV	input	497	0.24892	ARID4A
SNV	input	498	0.154222	ARID4B
SNV	input	499	0.11434	ARIH1
SNV	input	500	0.115498	ARIH2
SNV	input	501	0.0769928	ARL1
SNV	input	502	0.108784	ARL13B
SNV	input	503	0.0769928	ARL2BP
SNV	input	504	0.217436	ARMC8
SNV	input	505	0.0817193	ARMCX3
SNV	input	506	0.0890364	ARNT
SNV	input	507	0.137579	ARNT2
SNV	input	508	0.184964	ARNTL
SNV	input	509	0.108324	ARNTL2
SNV	input	510	0.115791	ARPC2
SNV	input	511	0.134529	ARPC3
SNV	input	512	0.0386109	ARPC5
SNV	input	513	0.249619	ARRB1
SNV	input	514	0.111073	ARRB2
SNV	input	515	0.141208	ARSA
SNV	input	516	0.117632	ARSB
SNV	input	517	0.108784	ARSD
SNV	input	518	0.25621	ARSF
SNV	input	519	0.159783	ARSG
SNV	input	520	0.177939	ARSH
SNV	input	521	0.115498	ARSI
SNV	input	522	0.21438	ARSJ
SNV	input	523	0.119888	ARSK
SNV	input	524	0.132427	ARSL
SNV	input	525	0.0546544	ARV1
SNV	input	526	0.134076	AS3MT
SNV	input	527	0.0669995	ASAH1
SNV	input	528	0.23195	ASAH2
SNV	input	529	0.244581	ASAP1
SNV	input	530	0.158788	ASB1
SNV	input	531	0.0769928	ASB10
SNV	input	532	0.154402	ASB11
SNV	input	533	0.256304	ASB12
SNV	input	534	0.111073	ASB13
SNV	input	535	0.0386109	ASB14
SNV	input	536	0.125919	ASB15
SNV	input	537	0.115791	ASB16
SNV	input	538	0.226959	ASB17
SNV	input	539	0.13311	ASB18
SNV	input	540	0.119888	ASB2
SNV	input	541	0.152973	ASB3
SNV	input	542	0.176828	ASB4
SNV	input	543	0.311133	ASB5
SNV	input	544	0.0769928	ASB6
SNV	input	545	0.13311	ASB7
SNV	input	546	0.0669995	ASB8
SNV	input	547	0.287484	ASB9
SNV	input	548	0.0669995	ASCC1
SNV	input	549	0.200604	ASCC2
SNV	input	550	0.342238	ASCC3
SNV	input	551	0.211481	ASCL1
SNV	input	552	0.443879	ASH1L
SNV	input	553	0.19889	ASH2L
SNV	input	554	0.138354	ASL
SNV	input	555	0.312726	ASMT
SNV	input	556	0.18565	ASNS
SNV	input	557	0.0817193	ASPA
SNV	input	558	0.0386109	ASPG
SNV	input	559	0.192417	ASPH
SNV	input	560	0.135389	ASPN
SNV	input	561	0.0546544	ASPSCR1
SNV	input	562	0.191789	ASS1
SNV	input	563	0.359181	ASXL1
SNV	input	564	0.280368	ASXL2
SNV	input	565	0.0546544	ATAD1
SNV	input	566	0.388976	ATAD2
SNV	input	567	0.0769928	ATAD3B
SNV	input	568	0.275177	ATF2
SNV	input	569	0.0817193	ATF3
SNV	input	570	0.117632	ATF4
SNV	input	571	0.181745	ATF6
SNV	input	572	0.308098	ATF7IP
SNV	input	573	0.543203	ATG14
SNV	input	574	0.0546544	ATG5
SNV	input	575	0.225309	ATG7
SNV	input	576	0.122508	ATG9A
SNV	input	577	0.208097	ATIC
SNV	input	578	0.452303	ATM
SNV	input	579	0.245933	ATN1
SNV	input	580	0.416255	ATP10B
SNV	input	581	0.368079	ATP10D
SNV	input	582	0.248652	ATP11A
SNV	input	583	0.272923	ATP11B
SNV	input	584	0.243659	ATP11C
SNV	input	585	0.236254	ATP12A
SNV	input	586	0.266871	ATP13A1
SNV	input	587	0.269774	ATP13A2
SNV	input	588	0.274713	ATP13A4
SNV	input	589	0.334253	ATP13A5
SNV	input	590	0.0386109	ATP1A1
SNV	input	591	0.428058	ATP1A2
SNV	input	592	0.247384	ATP1A3
SNV	input	593	0.283866	ATP1A4
SNV	input	594	0.158554	ATP1B1
SNV	input	595	0.206294	ATP1B2
SNV	input	596	0.186275	ATP1B3
SNV	input	597	0.217453	ATP2A1
SNV	input	598	0.214339	ATP2A2
SNV	input	599	0.189752	ATP2A3
SNV	input	600	0.286983	ATP2B1
SNV	input	601	0.30956	ATP2B2
SNV	input	602	0.224237	ATP2B3
SNV	input	603	0.161383	ATP2B4
SNV	input	604	0.236303	ATP2C1
SNV	input	605	0.156456	ATP2C2
SNV	input	606	0.328138	ATP4A
SNV	input	607	0.239329	ATP4B
SNV	input	608	0.17081	ATP5F1A
SNV	input	609	0.181745	ATP5F1B
SNV	input	610	0.13311	ATP5F1C
SNV	input	611	0.0890364	ATP5MC2
SNV	input	612	0.0769928	ATP5MC3
SNV	input	613	0.108784	ATP5MF
SNV	input	614	0.0386109	ATP5MG
SNV	input	615	0.204707	ATP5PD
SNV	input	616	0.0817193	ATP5PF
SNV	input	617	0.111073	ATP6AP1
SNV	input	618	0.154463	ATP6AP2
SNV	input	619	0.152865	ATP6V0A1
SNV	input	620	0.268292	ATP6V0A2
SNV	input	621	0.217785	ATP6V0A4
SNV	input	622	0.153036	ATP6V0B
SNV	input	623	0.0386109	ATP6V0C
SNV	input	624	0.202405	ATP6V0D2
SNV	input	625	0.0769928	ATP6V0E2
SNV	input	626	0.334393	ATP6V1A
SNV	input	627	0.225448	ATP6V1B1
SNV	input	628	0.13311	ATP6V1B2
SNV	input	629	0.0950154	ATP6V1C1
SNV	input	630	0.111073	ATP6V1C2
SNV	input	631	0.115791	ATP6V1D
SNV	input	632	0.0607457	ATP6V1E1
SNV	input	633	0.0386109	ATP6V1E2
SNV	input	634	0.0386109	ATP6V1G1
SNV	input	635	0.185786	ATP6V1G3
SNV	input	636	0.630396	ATP6V1H
SNV	input	637	0.27182	ATP7A
SNV	input	638	0.187908	ATP7B
SNV	input	639	0.357948	ATP8A1
SNV	input	640	0.398999	ATP8A2
SNV	input	641	0.140669	ATP8B1
SNV	input	642	0.279079	ATP8B2
SNV	input	643	0.173372	ATP8B3
SNV	input	644	0.365987	ATP8B4
SNV	input	645	0.241831	ATP9A
SNV	input	646	0.22372	ATP9B
SNV	input	647	0.259333	ATR
SNV	input	648	0.13311	ATRIP
SNV	input	649	0.377232	ATRX
SNV	input	650	0.139482	ATXN3
SNV	input	651	0.185377	ATXN3L
SNV	input	652	0.25556	ATXN7
SNV	input	653	0.175132	ATXN7L3
SNV	input	654	0.0769928	AURKA
SNV	input	655	0.199156	AUTS2
SNV	input	656	0.0964671	AVEN
SNV	input	657	0.0769928	AVP
SNV	input	658	0.288948	AVPR1A
SNV	input	659	0.177939	AVPR1B
SNV	input	660	0.156822	AVPR2
SNV	input	661	0.136663	AWAT1
SNV	input	662	0.0576889	AWAT2
SNV	input	663	0.0950154	AXIN1
SNV	input	664	0.287789	AXIN2
SNV	input	665	0.0964671	AXL
SNV	input	666	0.117632	AZGP1
SNV	input	667	0.0769928	AZIN1
SNV	input	668	0.0769928	AZIN2
SNV	input	669	0.054194	AZU1
SNV	input	670	0.145518	B2M
SNV	input	671	0.0669995	B3GALNT1
SNV	input	672	0.204495	B3GALT2
SNV	input	673	0.108784	B3GALT4
SNV	input	674	0.181786	B3GALT5
SNV	input	675	0.115791	B3GALT6
SNV	input	676	0.134529	B3GAT1
SNV	input	677	0.125919	B3GAT2
SNV	input	678	0.168273	B3GAT3
SNV	input	679	0.133813	B3GLCT
SNV	input	680	0.108324	B3GNT2
SNV	input	681	0.181951	B3GNT3
SNV	input	682	0.0890364	B3GNT4
SNV	input	683	0.0769928	B3GNT5
SNV	input	684	0.0386109	B3GNT6
SNV	input	685	0.134529	B3GNT7
SNV	input	686	0.561524	B3GNT8
SNV	input	687	0.0769928	B3GNTL1
SNV	input	688	0.156456	B4GALNT1
SNV	input	689	0.117632	B4GALNT2
SNV	input	690	0.0883528	B4GALT1
SNV	input	691	0.0817193	B4GALT2
SNV	input	692	0.157368	B4GALT3
SNV	input	693	0.216521	B4GALT4
SNV	input	694	0.0769928	B4GALT5
SNV	input	695	0.147487	B4GALT6
SNV	input	696	0.0817193	B9D2
SNV	input	697	0.149493	BAAT
SNV	input	698	0.209592	BACH1
SNV	input	699	0.0817193	BAG1
SNV	input	700	0.11149	BAG2
SNV	input	701	0.115498	BAG4
SNV	input	702	0.108784	BAG5
SNV	input	703	0.223835	BAG6
SNV	input	704	0.201275	BAIAP2
SNV	input	705	0.0890364	BAIAP2L1
SNV	input	706	0.0817193	BAIAP2L2
SNV	input	707	0.113544	BAK1
SNV	input	708	0.135389	BANP
SNV	input	709	0.177398	BAP1
SNV	input	710	0.279106	BARD1
SNV	input	711	0.0769928	BASP1
SNV	input	712	0.135389	BAX
SNV	input	713	0.211509	BAZ1B
SNV	input	714	0.176447	BAZ2A
SNV	input	715	0.0386109	BBC3
SNV	input	716	0.113544	BBOX1
SNV	input	717	0.108784	BBS1
SNV	input	718	0.0904983	BBS10
SNV	input	719	0.120605	BBS12
SNV	input	720	0.158554	BBS2
SNV	input	721	0.110467	BBS4
SNV	input	722	0.0386109	BBS5
SNV	input	723	0.392446	BBS7
SNV	input	724	0.280423	BBS9
SNV	input	725	0.274462	BCAN
SNV	input	726	0.153561	BCAP31
SNV	input	727	0.21925	BCAR1
SNV	input	728	0.226545	BCAS2
SNV	input	729	0.156868	BCDIN3D
SNV	input	730	0.513025	BCHE
SNV	input	731	0.133813	BCKDHB
SNV	input	732	0.161468	BCKDK
SNV	input	733	0.0817193	BCL10
SNV	input	734	0.289683	BCL11A
SNV	input	735	0.133813	BCL2A1
SNV	input	736	0.108324	BCL2L1
SNV	input	737	0.0847538	BCL2L14
SNV	input	738	0.235653	BCL6
SNV	input	739	0.108784	BCL7A
SNV	input	740	0.163737	BCL9
SNV	input	741	0.238269	BCL9L
SNV	input	742	0.157075	BCO1
SNV	input	743	0.17738	BCO2
SNV	input	744	0.175794	BCR
SNV	input	745	0.0429141	BCS1L
SNV	input	746	0.176412	BDH1
SNV	input	747	0.169614	BDKRB1
SNV	input	748	0.141161	BDKRB2
SNV	input	749	0.127219	BDNF
SNV	input	750	0.134529	BECN1
SNV	input	751	0.168631	BEGAIN
SNV	input	752	0.166408	BEX3
SNV	input	753	0.0769928	BGLAP
SNV	input	754	0.0386109	BGN
SNV	input	755	0.0817193	BHLHE22
SNV	input	756	0.0817193	BHLHE40
SNV	input	757	0.0769928	BHLHE41
SNV	input	758	0.176447	BHMT
SNV	input	759	0.300704	BICD1
SNV	input	760	0.133813	BICD2
SNV	input	761	0.189905	BID
SNV	input	762	0.223375	BIN2
SNV	input	763	0.0890364	BIRC2
SNV	input	764	0.115498	BIRC3
SNV	input	765	0.0386109	BIRC5
SNV	input	766	0.498836	BIRC6
SNV	input	767	0.111073	BIRC7
SNV	input	768	0.283555	BLK
SNV	input	769	0.240547	BLM
SNV	input	770	0.098601	BLMH
SNV	input	771	0.122508	BLNK
SNV	input	772	0.0576889	BLOC1S6
SNV	input	773	0.0669995	BLVRA
SNV	input	774	0.0386109	BLVRB
SNV	input	775	0.22703	BLZF1
SNV	input	776	0.0546544	BMI1
SNV	input	777	0.115498	BMP1
SNV	input	778	0.15612	BMP10
SNV	input	779	0.147118	BMP15
SNV	input	780	0.0386109	BMP2
SNV	input	781	0.228774	BMP4
SNV	input	782	0.0890364	BMP7
SNV	input	783	0.31011	BMPR1A
SNV	input	784	0.0817193	BMPR1B
SNV	input	785	0.163002	BMPR2
SNV	input	786	0.14137	BMS1
SNV	input	787	0.108784	BMT2
SNV	input	788	0.195565	BMX
SNV	input	789	0.0694703	BNIP1
SNV	input	790	0.133652	BNIP2
SNV	input	791	0.266547	BOC
SNV	input	792	0.353891	BOD1L1
SNV	input	793	0.238032	BOP1
SNV	input	794	0.0847538	BORA
SNV	input	795	0.0890364	BPGM
SNV	input	796	0.187024	BPI
SNV	input	797	0.275751	BPIFB2
SNV	input	798	0.259869	BRAF
SNV	input	799	0.0769928	BRAP
SNV	input	800	0.384952	BRCA1
SNV	input	801	0.339678	BRCA2
SNV	input	802	0.152845	BRD1
SNV	input	803	0.122508	BRD2
SNV	input	804	0.203798	BRD4
SNV	input	805	0.126253	BRD7
SNV	input	806	0.270951	BRD8
SNV	input	807	0.115791	BRF1
SNV	input	808	0.204715	BRF2
SNV	input	809	0.10363	BRIP1
SNV	input	810	0.19517	BRMS1
SNV	input	811	0.229361	BRPF1
SNV	input	812	0.222743	BRPF3
SNV	input	813	0.115791	BRS3
SNV	input	814	0.0390275	BSG
SNV	input	815	0.325903	BSN
SNV	input	816	0.168631	BST2
SNV	input	817	0.0817193	BTBD6
SNV	input	818	0.1666	BTD
SNV	input	819	0.0769928	BTG1
SNV	input	820	0.135233	BTG4
SNV	input	821	0.337145	BTK
SNV	input	822	0.154553	BTN2A1
SNV	input	823	0.254973	BTN2A2
SNV	input	824	0.154627	BTN3A1
SNV	input	825	0.158554	BTN3A2
SNV	input	826	0.183098	BTN3A3
SNV	input	827	0.137579	BTNL2
SNV	input	828	0.187785	BTNL8
SNV	input	829	0.0817193	BTNL9
SNV	input	830	0.0964671	BTRC
SNV	input	831	0.213386	BUB1
SNV	input	832	0.280258	BUB1B
SNV	input	833	0.108324	BUB3
SNV	input	834	0.167695	BUD13
SNV	input	835	0.0915072	BUD31
SNV	input	836	0.158554	BYSL
SNV	input	837	0.0769928	C1D
SNV	input	838	0.10363	C1GALT1
SNV	input	839	0.234726	C1GALT1C1
SNV	input	840	0.194878	C1QB
SNV	input	841	0.0769928	C1QBP
SNV	input	842	0.135389	C1QC
SNV	input	843	0.17081	C1R
SNV	input	844	0.156822	C1S
SNV	input	845	0.0769928	C2
SNV	input	846	0.259674	C2CD3
SNV	input	847	0.306124	C2CD5
SNV	input	848	0.325075	C3
SNV	input	849	0.207181	C3AR1
SNV	input	850	0.111073	C4A
SNV	input	851	0.108784	C4B
SNV	input	852	0.236767	C4BPA
SNV	input	853	0.0964671	C4BPB
SNV	input	854	0.180642	C5
SNV	input	855	0.172273	C5AR1
SNV	input	856	0.18294	C5AR2
SNV	input	857	0.431898	C6
SNV	input	858	0.357673	C7
SNV	input	859	0.223083	C8A
SNV	input	860	0.211509	C8B
SNV	input	861	0.25739	C9
SNV	input	862	0.321859	C9orf78
SNV	input	863	0.114782	CA1
SNV	input	864	0.141421	CA12
SNV	input	865	0.0817193	CA13
SNV	input	866	0.0817193	CA14
SNV	input	867	0.0817193	CA2
SNV	input	868	0.183714	CA3
SNV	input	869	0.161943	CA4
SNV	input	870	0.16152	CA5A
SNV	input	871	0.0915072	CA5B
SNV	input	872	0.155938	CA6
SNV	input	873	0.077436	CA7
SNV	input	874	0.0817193	CA9
SNV	input	875	0.177854	CAB39
SNV	input	876	0.111073	CAB39L
SNV	input	877	0.243718	CABIN1
SNV	input	878	0.0769928	CABLES1
SNV	input	879	0.0890364	CABP1
SNV	input	880	0.138354	CABP2
SNV	input	881	0.329733	CACNA1B
SNV	input	882	0.422273	CACNA1C
SNV	input	883	0.215931	CACNA1D
SNV	input	884	0.577964	CACNA1E
SNV	input	885	0.31224	CACNA1G
SNV	input	886	0.297246	CACNA1H
SNV	input	887	0.409809	CACNA1I
SNV	input	888	0.361653	CACNA1S
SNV	input	889	0.296557	CACNA2D1
SNV	input	890	0.188313	CACNA2D2
SNV	input	891	0.127651	CACNA2D3
SNV	input	892	0.0429141	CACNB1
SNV	input	893	0.306446	CACNB2
SNV	input	894	0.117632	CACNB3
SNV	input	895	0.172005	CACNB4
SNV	input	896	0.139559	CACNG2
SNV	input	897	0.251575	CACNG3
SNV	input	898	0.0915072	CACNG4
SNV	input	899	0.184257	CACNG6
SNV	input	900	0.233042	CACNG7
SNV	input	901	0.203913	CACNG8
SNV	input	902	0.0817193	CACTIN
SNV	input	903	0.174048	CADM1
SNV	input	904	0.305118	CADM2
SNV	input	905	0.304275	CADM3
SNV	input	906	0.157489	CALB1
SNV	input	907	0.190286	CALCA
SNV	input	908	0.415291	CALCR
SNV	input	909	0.175514	CALCRL
SNV	input	910	0.280287	CALD1
SNV	input	911	0.113544	CALM1
SNV	input	912	0.108324	CALML5
SNV	input	913	0.182328	CALR
SNV	input	914	0.220537	CALU
SNV	input	915	0.0769928	CAMK1
SNV	input	916	0.207379	CAMK2A
SNV	input	917	0.154553	CAMK2B
SNV	input	918	0.0964671	CAMK2D
SNV	input	919	0.0817193	CAMK2G
SNV	input	920	0.176921	CAMK4
SNV	input	921	0.159698	CAMKK1
SNV	input	922	0.13311	CAMKK2
SNV	input	923	0.25132	CAMKMT
SNV	input	924	0.135389	CAMLG
SNV	input	925	0.265372	CAND1
SNV	input	926	0.108324	CANT1
SNV	input	927	0.140669	CANX
SNV	input	928	0.0386109	CAP1
SNV	input	929	0.0817193	CAP2
SNV	input	930	0.108784	CAPN1
SNV	input	931	0.174738	CAPN2
SNV	input	932	0.0386109	CAPNS1
SNV	input	933	0.0769928	CAPNS2
SNV	input	934	0.111073	CAPZA1
SNV	input	935	0.159107	CAPZA3
SNV	input	936	0.192893	CARD11
SNV	input	937	0.174048	CARD8
SNV	input	938	0.0769928	CARD9
SNV	input	939	0.117632	CARM1
SNV	input	940	0.166879	CARNMT1
SNV	input	941	0.17156	CARNS1
SNV	input	942	0.229038	CARS1
SNV	input	943	0.154463	CARS2
SNV	input	944	0.113544	CASC3
SNV	input	945	0.275167	CASK
SNV	input	946	0.193612	CASP1
SNV	input	947	0.156456	CASP10
SNV	input	948	0.13311	CASP14
SNV	input	949	0.244205	CASP2
SNV	input	950	0.184382	CASP4
SNV	input	951	0.274209	CASP5
SNV	input	952	0.0386109	CASP6
SNV	input	953	0.0669995	CASP7
SNV	input	954	0.205332	CASP8
SNV	input	955	0.189099	CASP8AP2
SNV	input	956	0.0546544	CASP9
SNV	input	957	0.215037	CASQ1
SNV	input	958	0.132427	CASQ2
SNV	input	959	0.385456	CASR
SNV	input	960	0.13311	CAST
SNV	input	961	0.0769928	CAT
SNV	input	962	0.152845	CATSPER2
SNV	input	963	0.0847538	CATSPER3
SNV	input	964	0.115498	CATSPER4
SNV	input	965	0.210304	CATSPERB
SNV	input	966	0.263137	CATSPERD
SNV	input	967	0.193151	CATSPERG
SNV	input	968	0.113544	CAV1
SNV	input	969	0.0769928	CAV2
SNV	input	970	0.0915072	CAV3
SNV	input	971	0.190601	CBFA2T2
SNV	input	972	0.159208	CBFB
SNV	input	973	0.174048	CBL
SNV	input	974	0.277739	CBLB
SNV	input	975	0.259743	CBLIF
SNV	input	976	0.296772	CBLL1
SNV	input	977	0.199327	CBLL2
SNV	input	978	0.0386109	CBR1
SNV	input	979	0.136862	CBX2
SNV	input	980	0.0386109	CBX4
SNV	input	981	0.0386109	CBX5
SNV	input	982	0.0386109	CBX6
SNV	input	983	0.108784	CBX8
SNV	input	984	0.147118	CC2D1B
SNV	input	985	0.152845	CC2D2A
SNV	input	986	0.224188	CCAR1
SNV	input	987	0.0546544	CCAR2
SNV	input	988	0.137579	CCDC115
SNV	input	989	0.271974	CCDC12
SNV	input	990	0.054194	CCDC22
SNV	input	991	0.171876	CCDC59
SNV	input	992	0.180624	CCDC8
SNV	input	993	0.332541	CCDC88A
SNV	input	994	0.237958	CCK
SNV	input	995	0.170661	CCKAR
SNV	input	996	0.279613	CCKBR
SNV	input	997	0.0769928	CCL1
SNV	input	998	0.0576889	CCL16
SNV	input	999	0.182422	CCL17
SNV	input	1000	0.0847538	CCL19
SNV	input	1001	0.0769928	CCL20
SNV	input	1002	0.0940054	CCL21
SNV	input	1003	0.0769928	CCL23
SNV	input	1004	0.0386109	CCL27
SNV	input	1005	0.0769928	CCL28
SNV	input	1006	0.149705	CCL3
SNV	input	1007	0.0386109	CCL4
SNV	input	1008	0.0847538	CCL5
SNV	input	1009	0.145465	CCL7
SNV	input	1010	0.13311	CCNA1
SNV	input	1011	0.0546544	CCNA2
SNV	input	1012	0.134529	CCNB1
SNV	input	1013	0.135389	CCNB2
SNV	input	1014	0.154553	CCND1
SNV	input	1015	0.0915072	CCND2
SNV	input	1016	0.0386109	CCND3
SNV	input	1017	0.134529	CCNE1
SNV	input	1018	0.0847538	CCNE2
SNV	input	1019	0.13653	CCNF
SNV	input	1020	0.111073	CCNG2
SNV	input	1021	0.246611	CCNK
SNV	input	1022	0.120605	CCNT1
SNV	input	1023	0.186668	CCNT2
SNV	input	1024	0.174738	CCP110
SNV	input	1025	0.199972	CCR1
SNV	input	1026	0.133813	CCR10
SNV	input	1027	0.171572	CCR2
SNV	input	1028	0.0859394	CCR3
SNV	input	1029	0.133813	CCR4
SNV	input	1030	0.14607	CCR5
SNV	input	1031	0.169833	CCR6
SNV	input	1032	0.100766	CCR8
SNV	input	1033	0.0769928	CCR9
SNV	input	1034	0.132427	CCRL2
SNV	input	1035	0.0817193	CCS
SNV	input	1036	0.0386109	CCT2
SNV	input	1037	0.13311	CCT3
SNV	input	1038	0.122765	CCT4
SNV	input	1039	0.115498	CCT5
SNV	input	1040	0.152094	CCT6A
SNV	input	1041	0.211804	CCT6B
SNV	input	1042	0.13311	CCT7
SNV	input	1043	0.0386109	CCZ1
SNV	input	1044	0.108784	CCZ1B
SNV	input	1045	0.440119	CD109
SNV	input	1046	0.13128	CD14
SNV	input	1047	0.11978	CD160
SNV	input	1048	0.374982	CD163
SNV	input	1049	0.111073	CD177
SNV	input	1050	0.222035	CD180
SNV	input	1051	0.111073	CD19
SNV	input	1052	0.440534	CD1A
SNV	input	1053	0.257312	CD1B
SNV	input	1054	0.316969	CD1C
SNV	input	1055	0.249137	CD1D
SNV	input	1056	0.0890364	CD200
SNV	input	1057	0.0847538	CD200R1
SNV	input	1058	0.358945	CD207
SNV	input	1059	0.180642	CD209
SNV	input	1060	0.217701	CD22
SNV	input	1061	0.225309	CD226
SNV	input	1062	0.120605	CD247
SNV	input	1063	0.0769928	CD274
SNV	input	1064	0.108324	CD28
SNV	input	1065	0.0669995	CD2AP
SNV	input	1066	0.161383	CD300A
SNV	input	1067	0.14137	CD300C
SNV	input	1068	0.17411	CD300E
SNV	input	1069	0.159107	CD300LB
SNV	input	1070	0.230981	CD300LD
SNV	input	1071	0.0847538	CD300LF
SNV	input	1072	0.137579	CD300LG
SNV	input	1073	0.115791	CD320
SNV	input	1074	0.234131	CD33
SNV	input	1075	0.0817193	CD34
SNV	input	1076	0.147467	CD36
SNV	input	1077	0.115498	CD38
SNV	input	1078	0.0769928	CD3D
SNV	input	1079	0.0576889	CD3E
SNV	input	1080	0.111073	CD3G
SNV	input	1081	0.221818	CD4
SNV	input	1082	0.152845	CD40
SNV	input	1083	0.136663	CD40LG
SNV	input	1084	0.154553	CD44
SNV	input	1085	0.152908	CD46
SNV	input	1086	0.216566	CD47
SNV	input	1087	0.135389	CD53
SNV	input	1088	0.0769928	CD55
SNV	input	1089	0.0817193	CD58
SNV	input	1090	0.0890364	CD68
SNV	input	1091	0.181786	CD70
SNV	input	1092	0.197535	CD72
SNV	input	1093	0.0769928	CD74
SNV	input	1094	0.0386109	CD79A
SNV	input	1095	0.132427	CD80
SNV	input	1096	0.0769928	CD81
SNV	input	1097	0.0964671	CD86
SNV	input	1098	0.108784	CD8A
SNV	input	1099	0.0964671	CD8B
SNV	input	1100	0.0386109	CD9
SNV	input	1101	0.230201	CD93
SNV	input	1102	0.304271	CD96
SNV	input	1103	0.0769928	CD99
SNV	input	1104	0.0769928	CDA
SNV	input	1105	0.11039	CDC14A
SNV	input	1106	0.163293	CDC14B
SNV	input	1107	0.0817193	CDC16
SNV	input	1108	0.111073	CDC20
SNV	input	1109	0.0386109	CDC23
SNV	input	1110	0.201429	CDC25A
SNV	input	1111	0.134495	CDC25B
SNV	input	1112	0.108784	CDC25C
SNV	input	1113	0.0769928	CDC26
SNV	input	1114	0.139482	CDC27
SNV	input	1115	0.13311	CDC37
SNV	input	1116	0.0769928	CDC37L1
SNV	input	1117	0.21929	CDC40
SNV	input	1118	0.0769928	CDC42
SNV	input	1119	0.244614	CDC42BPA
SNV	input	1120	0.228811	CDC42BPB
SNV	input	1121	0.0817193	CDC42EP1
SNV	input	1122	0.0386109	CDC42EP2
SNV	input	1123	0.202852	CDC42EP3
SNV	input	1124	0.17081	CDC42EP4
SNV	input	1125	0.248937	CDC42EP5
SNV	input	1126	0.10363	CDC45
SNV	input	1127	0.174085	CDC5L
SNV	input	1128	0.208393	CDC6
SNV	input	1129	0.175648	CDC7
SNV	input	1130	0.168133	CDC73
SNV	input	1131	0.111073	CDCA5
SNV	input	1132	0.108784	CDCA8
SNV	input	1133	0.166731	CDH1
SNV	input	1134	0.625853	CDH10
SNV	input	1135	0.296887	CDH11
SNV	input	1136	0.502126	CDH12
SNV	input	1137	0.26858	CDH13
SNV	input	1138	0.156822	CDH15
SNV	input	1139	0.283688	CDH17
SNV	input	1140	0.582739	CDH18
SNV	input	1141	0.304013	CDH19
SNV	input	1142	0.277273	CDH2
SNV	input	1143	0.390151	CDH23
SNV	input	1144	0.187725	CDH24
SNV	input	1145	0.243539	CDH3
SNV	input	1146	0.257323	CDH4
SNV	input	1147	0.337895	CDH5
SNV	input	1148	0.383612	CDH6
SNV	input	1149	0.402043	CDH7
SNV	input	1150	0.495769	CDH8
SNV	input	1151	0.503195	CDH9
SNV	input	1152	0.111073	CDK1
SNV	input	1153	0.0769928	CDK11A
SNV	input	1154	0.0769928	CDK11B
SNV	input	1155	0.322217	CDK12
SNV	input	1156	0.170912	CDK13
SNV	input	1157	0.179476	CDK19
SNV	input	1158	0.0769928	CDK2
SNV	input	1159	0.0769928	CDK4
SNV	input	1160	0.0769928	CDK5
SNV	input	1161	0.220537	CDK5R2
SNV	input	1162	0.244342	CDK5RAP2
SNV	input	1163	0.13311	CDK6
SNV	input	1164	0.108784	CDK7
SNV	input	1165	0.22507	CDK8
SNV	input	1166	0.154884	CDKN1A
SNV	input	1167	0.602963	CDKN2A
SNV	input	1168	0.208893	CDON
SNV	input	1169	0.115498	CDS1
SNV	input	1170	0.0429141	CDS2
SNV	input	1171	0.0817193	CDSN
SNV	input	1172	0.0883528	CDT1
SNV	input	1173	0.0769928	CEACAM1
SNV	input	1174	0.173372	CEACAM3
SNV	input	1175	0.111073	CEACAM6
SNV	input	1176	0.193213	CEACAM8
SNV	input	1177	0.127219	CEBPA
SNV	input	1178	0.0769928	CEBPD
SNV	input	1179	0.124689	CEBPE
SNV	input	1180	0.0890364	CELA2A
SNV	input	1181	0.139559	CEMIP
SNV	input	1182	0.19809	CENPC
SNV	input	1183	0.384835	CENPE
SNV	input	1184	0.298887	CENPF
SNV	input	1185	0.108324	CENPH
SNV	input	1186	0.183753	CENPI
SNV	input	1187	0.287558	CENPJ
SNV	input	1188	0.0769928	CENPK
SNV	input	1189	0.162298	CENPL
SNV	input	1190	0.0386109	CENPM
SNV	input	1191	0.07672	CENPN
SNV	input	1192	0.174048	CENPP
SNV	input	1193	0.171876	CENPQ
SNV	input	1194	0.157838	CENPT
SNV	input	1195	0.0576889	CENPU
SNV	input	1196	0.0915072	CENPW
SNV	input	1197	0.154553	CEP131
SNV	input	1198	0.365602	CEP135
SNV	input	1199	0.367238	CEP152
SNV	input	1200	0.363389	CEP162
SNV	input	1201	0.259295	CEP164
SNV	input	1202	0.399886	CEP192
SNV	input	1203	0.226437	CEP250
SNV	input	1204	0.244495	CEP290
SNV	input	1205	0.0890364	CEP41
SNV	input	1206	0.0817353	CEP43
SNV	input	1207	0.0890364	CEP57
SNV	input	1208	0.255249	CEP63
SNV	input	1209	0.205674	CEP70
SNV	input	1210	0.176447	CEP72
SNV	input	1211	0.108324	CEP76
SNV	input	1212	0.0964671	CEP78
SNV	input	1213	0.189752	CEP83
SNV	input	1214	0.322033	CEP89
SNV	input	1215	0.225162	CEP97
SNV	input	1216	0.0386109	CEPT1
SNV	input	1217	0.136862	CER1
SNV	input	1218	0.179239	CERK
SNV	input	1219	0.0769928	CERS1
SNV	input	1220	0.243426	CERS2
SNV	input	1221	0.151328	CERS3
SNV	input	1222	0.136663	CERS4
SNV	input	1223	0.132427	CERS5
SNV	input	1224	0.220084	CERT1
SNV	input	1225	0.30399	CES1
SNV	input	1226	0.0817193	CES2
SNV	input	1227	0.0769928	CES3
SNV	input	1228	0.202405	CETN1
SNV	input	1229	0.200513	CETN2
SNV	input	1230	0.0769928	CETP
SNV	input	1231	0.0769928	CFB
SNV	input	1232	0.13311	CFC1
SNV	input	1233	0.36766	CFH
SNV	input	1234	0.133813	CFHR1
SNV	input	1235	0.307397	CFHR2
SNV	input	1236	0.152845	CFHR3
SNV	input	1237	0.331898	CFHR4
SNV	input	1238	0.376142	CFHR5
SNV	input	1239	0.0817193	CFI
SNV	input	1240	0.13311	CFL1
SNV	input	1241	0.176447	CFLAR
SNV	input	1242	0.115498	CFP
SNV	input	1243	0.282745	CFTR
SNV	input	1244	0.10363	CGA
SNV	input	1245	0.0769928	CGB3
SNV	input	1246	0.297432	CGN
SNV	input	1247	0.0817193	CH25H
SNV	input	1248	0.0769928	CHAC1
SNV	input	1249	0.108324	CHAC2
SNV	input	1250	0.354672	CHAT
SNV	input	1251	0.115791	CHCHD2
SNV	input	1252	0.181861	CHCHD3
SNV	input	1253	0.18874	CHCHD6
SNV	input	1254	0.217125	CHD1
SNV	input	1255	0.218979	CHD1L
SNV	input	1256	0.247016	CHD3
SNV	input	1257	0.217175	CHD4
SNV	input	1258	0.32147	CHD8
SNV	input	1259	0.365206	CHD9
SNV	input	1260	0.0386109	CHDH
SNV	input	1261	0.217584	CHEK1
SNV	input	1262	0.232011	CHEK2
SNV	input	1263	0.117632	CHERP
SNV	input	1264	0.219752	CHGB
SNV	input	1265	0.0795698	CHI3L1
SNV	input	1266	0.31835	CHIA
SNV	input	1267	0.0817193	CHID1
SNV	input	1268	0.260371	CHIT1
SNV	input	1269	0.122508	CHKA
SNV	input	1270	0.0817193	CHKB
SNV	input	1271	0.258622	CHL1
SNV	input	1272	0.125919	CHM
SNV	input	1273	0.137579	CHML
SNV	input	1274	0.0386109	CHMP1A
SNV	input	1275	0.0386109	CHMP2A
SNV	input	1276	0.0386109	CHMP2B
SNV	input	1277	0.127651	CHMP3
SNV	input	1278	0.0769928	CHMP4B
SNV	input	1279	0.13311	CHMP4C
SNV	input	1280	0.108784	CHMP5
SNV	input	1281	0.0940054	CHMP7
SNV	input	1282	0.0663159	CHN1
SNV	input	1283	0.244582	CHN2
SNV	input	1284	0.0386109	CHP1
SNV	input	1285	0.0904983	CHPF
SNV	input	1286	0.0817193	CHPF2
SNV	input	1287	0.0817193	CHPT1
SNV	input	1288	0.188825	CHRDL1
SNV	input	1289	0.153036	CHRM1
SNV	input	1290	0.322935	CHRM2
SNV	input	1291	0.344271	CHRM3
SNV	input	1292	0.0890364	CHRM4
SNV	input	1293	0.240487	CHRM5
SNV	input	1294	0.0769928	CHRNA2
SNV	input	1295	0.240095	CHRNA3
SNV	input	1296	0.351016	CHRNA4
SNV	input	1297	0.0694703	CHRNA5
SNV	input	1298	0.190919	CHRNA6
SNV	input	1299	0.204304	CHRNA7
SNV	input	1300	0.1904	CHRNA9
SNV	input	1301	0.265402	CHRNB2
SNV	input	1302	0.297367	CHRNB3
SNV	input	1303	0.219752	CHRNB4
SNV	input	1304	0.26192	CHRND
SNV	input	1305	0.0386109	CHRNE
SNV	input	1306	0.133813	CHRNG
SNV	input	1307	0.230256	CHST1
SNV	input	1308	0.122508	CHST11
SNV	input	1309	0.119888	CHST12
SNV	input	1310	0.108784	CHST14
SNV	input	1311	0.0386109	CHST15
SNV	input	1312	0.201902	CHST2
SNV	input	1313	0.0386109	CHST3
SNV	input	1314	0.132427	CHST4
SNV	input	1315	0.207287	CHST5
SNV	input	1316	0.195663	CHST6
SNV	input	1317	0.134529	CHST9
SNV	input	1318	0.143103	CHSY1
SNV	input	1319	0.201607	CHSY3
SNV	input	1320	0.360555	CHTF18
SNV	input	1321	0.108784	CHTF8
SNV	input	1322	0.156456	CHTOP
SNV	input	1323	0.185752	CHUK
SNV	input	1324	0.119573	CIAO1
SNV	input	1325	0.137579	CIAO3
SNV	input	1326	0.12182	CIAPIN1
SNV	input	1327	0.0769928	CIB2
SNV	input	1328	0.195551	CIDEA
SNV	input	1329	0.108784	CIDEC
SNV	input	1330	0.307205	CIITA
SNV	input	1331	0.241062	CIT
SNV	input	1332	0.248108	CITED2
SNV	input	1333	0.13311	CKAP4
SNV	input	1334	0.268653	CKAP5
SNV	input	1335	0.0386109	CKB
SNV	input	1336	0.120605	CKM
SNV	input	1337	0.0386109	CKMT1A
SNV	input	1338	0.180547	CKMT2
SNV	input	1339	0.0769928	CKS1B
SNV	input	1340	0.161383	CLASP1
SNV	input	1341	0.184991	CLASP2
SNV	input	1342	0.174927	CLCN6
SNV	input	1343	0.158554	CLDN10
SNV	input	1344	0.108784	CLDN11
SNV	input	1345	0.16335	CLDN12
SNV	input	1346	0.200604	CLDN16
SNV	input	1347	0.134529	CLDN17
SNV	input	1348	0.137579	CLDN18
SNV	input	1349	0.0883528	CLDN19
SNV	input	1350	0.0546544	CLDN2
SNV	input	1351	0.17652	CLDN22
SNV	input	1352	0.0769928	CLDN3
SNV	input	1353	0.0546544	CLDN4
SNV	input	1354	0.127219	CLDN5
SNV	input	1355	0.229776	CLDN6
SNV	input	1356	0.0546544	CLDN8
SNV	input	1357	0.0817193	CLDN9
SNV	input	1358	0.200818	CLEC12A
SNV	input	1359	0.173499	CLEC1B
SNV	input	1360	0.115498	CLEC2D
SNV	input	1361	0.13311	CLEC3B
SNV	input	1362	0.125491	CLEC4A
SNV	input	1363	0.185752	CLEC4C
SNV	input	1364	0.149183	CLEC4D
SNV	input	1365	0.153727	CLEC4E
SNV	input	1366	0.0817193	CLEC4G
SNV	input	1367	0.214745	CLEC4M
SNV	input	1368	0.0964671	CLEC5A
SNV	input	1369	0.152845	CLEC6A
SNV	input	1370	0.0847538	CLIC2
SNV	input	1371	0.202427	CLIC5
SNV	input	1372	0.124447	CLINT1
SNV	input	1373	0.260683	CLIP1
SNV	input	1374	0.153036	CLIP3
SNV	input	1375	0.157975	CLN3
SNV	input	1376	0.0386109	CLNS1A
SNV	input	1377	0.213913	CLOCK
SNV	input	1378	0.0817193	CLP1
SNV	input	1379	0.151754	CLPP
SNV	input	1380	0.0769928	CLPS
SNV	input	1381	0.208212	CLPX
SNV	input	1382	0.179239	CLSPN
SNV	input	1383	0.176053	CLTA
SNV	input	1384	0.135389	CLTB
SNV	input	1385	0.182287	CLTC
SNV	input	1386	0.246464	CLTCL1
SNV	input	1387	0.353748	CLVS1
SNV	input	1388	0.311936	CLVS2
SNV	input	1389	0.153561	CMA1
SNV	input	1390	0.136862	CMAS
SNV	input	1391	0.135389	CMC2
SNV	input	1392	0.232745	CMKLR1
SNV	input	1393	0.157007	CMPK1
SNV	input	1394	0.108784	CNBP
SNV	input	1395	0.134529	CNDP2
SNV	input	1396	0.168133	CNGA1
SNV	input	1397	0.276096	CNGA2
SNV	input	1398	0.3682	CNGA4
SNV	input	1399	0.217841	CNGB1
SNV	input	1400	0.15574	CNKSR1
SNV	input	1401	0.432071	CNKSR2
SNV	input	1402	0.0386109	CNN2
SNV	input	1403	0.303088	CNOT1
SNV	input	1404	0.0769928	CNOT10
SNV	input	1405	0.159749	CNOT11
SNV	input	1406	0.204276	CNOT2
SNV	input	1407	0.244945	CNOT3
SNV	input	1408	0.268228	CNOT4
SNV	input	1409	0.0847538	CNOT6
SNV	input	1410	0.0694703	CNOT6L
SNV	input	1411	0.134076	CNOT7
SNV	input	1412	0.193881	CNOT8
SNV	input	1413	0.257736	CNR1
SNV	input	1414	0.209881	CNR2
SNV	input	1415	0.0817193	CNTF
SNV	input	1416	0.111073	CNTFR
SNV	input	1417	0.371155	CNTN1
SNV	input	1418	0.157764	CNTN2
SNV	input	1419	0.391551	CNTN6
SNV	input	1420	0.24639	CNTNAP1
SNV	input	1421	0.199792	CNTRL
SNV	input	1422	0.0769928	COA3
SNV	input	1423	0.0769928	COA4
SNV	input	1424	0.0386109	COA5
SNV	input	1425	0.111073	COA6
SNV	input	1426	0.209281	COASY
SNV	input	1427	0.0890364	COG1
SNV	input	1428	0.194176	COG2
SNV	input	1429	0.206352	COG3
SNV	input	1430	0.156822	COG4
SNV	input	1431	0.11039	COG5
SNV	input	1432	0.184525	COG6
SNV	input	1433	0.339636	COG7
SNV	input	1434	0.0964671	COG8
SNV	input	1435	0.0386109	COL10A1
SNV	input	1436	0.575338	COL11A1
SNV	input	1437	0.311591	COL11A2
SNV	input	1438	0.57056	COL12A1
SNV	input	1439	0.257312	COL13A1
SNV	input	1440	0.329736	COL14A1
SNV	input	1441	0.405341	COL15A1
SNV	input	1442	0.17543	COL16A1
SNV	input	1443	0.147118	COL17A1
SNV	input	1444	0.0769928	COL18A1
SNV	input	1445	0.419177	COL19A1
SNV	input	1446	0.301799	COL1A1
SNV	input	1447	0.423027	COL1A2
SNV	input	1448	0.345411	COL20A1
SNV	input	1449	0.196824	COL21A1
SNV	input	1450	0.566271	COL22A1
SNV	input	1451	0.077436	COL23A1
SNV	input	1452	0.49049	COL24A1
SNV	input	1453	0.408754	COL25A1
SNV	input	1454	0.227478	COL26A1
SNV	input	1455	0.269448	COL27A1
SNV	input	1456	0.239352	COL28A1
SNV	input	1457	0.42119	COL2A1
SNV	input	1458	0.41859	COL3A1
SNV	input	1459	0.352934	COL4A1
SNV	input	1460	0.455071	COL4A2
SNV	input	1461	0.278517	COL4A3
SNV	input	1462	0.372853	COL4A4
SNV	input	1463	0.323811	COL4A5
SNV	input	1464	0.322757	COL4A6
SNV	input	1465	0.282006	COL5A1
SNV	input	1466	0.346553	COL5A2
SNV	input	1467	0.350837	COL5A3
SNV	input	1468	0.137579	COL6A1
SNV	input	1469	0.364531	COL6A2
SNV	input	1470	0.620769	COL6A3
SNV	input	1471	0.253508	COL6A5
SNV	input	1472	0.463762	COL6A6
SNV	input	1473	0.284055	COL7A1
SNV	input	1474	0.28463	COL8A1
SNV	input	1475	0.135389	COL8A2
SNV	input	1476	0.461299	COL9A1
SNV	input	1477	0.222581	COL9A2
SNV	input	1478	0.225712	COL9A3
SNV	input	1479	0.153036	COLEC10
SNV	input	1480	0.253358	COLEC11
SNV	input	1481	0.361546	COLEC12
SNV	input	1482	0.0817193	COMMD1
SNV	input	1483	0.108784	COMMD10
SNV	input	1484	0.0890364	COMMD2
SNV	input	1485	0.0769928	COMMD4
SNV	input	1486	0.0386109	COMMD7
SNV	input	1487	0.13311	COMMD8
SNV	input	1488	0.17515	COMP
SNV	input	1489	0.0386109	COMT
SNV	input	1490	0.239352	COPA
SNV	input	1491	0.164633	COPB1
SNV	input	1492	0.134529	COPB2
SNV	input	1493	0.0890364	COPE
SNV	input	1494	0.230642	COPG1
SNV	input	1495	0.132427	COPG2
SNV	input	1496	0.154553	COPS2
SNV	input	1497	0.0546544	COPS3
SNV	input	1498	0.158554	COPS4
SNV	input	1499	0.134529	COPS5
SNV	input	1500	0.0386109	COPS6
SNV	input	1501	0.0669995	COPS7A
SNV	input	1502	0.171179	COPS7B
SNV	input	1503	0.13609	COPS8
SNV	input	1504	0.0769928	COPZ2
SNV	input	1505	0.0769928	COQ10B
SNV	input	1506	0.0386109	COQ2
SNV	input	1507	0.111073	COQ3
SNV	input	1508	0.135389	COQ4
SNV	input	1509	0.0386109	COQ5
SNV	input	1510	0.135233	COQ6
SNV	input	1511	0.0386109	COQ7
SNV	input	1512	0.0769928	COQ8A
SNV	input	1513	0.170697	COQ8B
SNV	input	1514	0.0386109	COQ9
SNV	input	1515	0.34874	CORIN
SNV	input	1516	0.111073	COX10
SNV	input	1517	0.0769928	COX11
SNV	input	1518	0.0769928	COX15
SNV	input	1519	0.0769928	COX16
SNV	input	1520	0.0386109	COX18
SNV	input	1521	0.0817193	COX19
SNV	input	1522	0.0769928	COX4I1
SNV	input	1523	0.108784	COX4I2
SNV	input	1524	0.0386109	COX5B
SNV	input	1525	0.0386109	COX6A1
SNV	input	1526	0.108324	COX6B1
SNV	input	1527	0.0769928	COX6C
SNV	input	1528	0.265463	COX7A2L
SNV	input	1529	0.282583	CP
SNV	input	1530	0.328491	CPA3
SNV	input	1531	0.285367	CPB1
SNV	input	1532	0.132853	CPB2
SNV	input	1533	0.120605	CPD
SNV	input	1534	0.098601	CPE
SNV	input	1535	0.2074	CPEB1
SNV	input	1536	0.331859	CPN1
SNV	input	1537	0.202573	CPN2
SNV	input	1538	0.0769928	CPNE1
SNV	input	1539	0.265343	CPNE3
SNV	input	1540	0.217154	CPNE6
SNV	input	1541	0.132427	CPNE7
SNV	input	1542	0.125919	CPNE8
SNV	input	1543	0.168273	CPOX
SNV	input	1544	0.13311	CPPED1
SNV	input	1545	0.559712	CPS1
SNV	input	1546	0.20455	CPSF1
SNV	input	1547	0.120605	CPSF2
SNV	input	1548	0.173225	CPSF3
SNV	input	1549	0.154463	CPSF4
SNV	input	1550	0.127651	CPSF6
SNV	input	1551	0.0769928	CPSF7
SNV	input	1552	0.278063	CPT1A
SNV	input	1553	0.108784	CPT1B
SNV	input	1554	0.0817193	CPT2
SNV	input	1555	0.0386109	CPTP
SNV	input	1556	0.322645	CR1
SNV	input	1557	0.321901	CR2
SNV	input	1558	0.0694703	CRABP1
SNV	input	1559	0.190011	CRACR2A
SNV	input	1560	0.132427	CRADD
SNV	input	1561	0.0607457	CRAT
SNV	input	1562	0.0386109	CRB3
SNV	input	1563	0.0817193	CRBN
SNV	input	1564	0.113544	CRCP
SNV	input	1565	0.0386109	CREB1
SNV	input	1566	0.118588	CREB3L2
SNV	input	1567	0.231283	CREB3L3
SNV	input	1568	0.139482	CREB3L4
SNV	input	1569	0.412737	CREBBP
SNV	input	1570	0.109411	CREBRF
SNV	input	1571	0.0386109	CREG1
SNV	input	1572	0.284296	CRHBP
SNV	input	1573	0.154553	CRHR1
SNV	input	1574	0.134529	CRHR2
SNV	input	1575	0.208637	CRISP3
SNV	input	1576	0.0866563	CRISPLD2
SNV	input	1577	0.0769928	CRKL
SNV	input	1578	0.0386109	CRLF1
SNV	input	1579	0.122508	CRLF2
SNV	input	1580	0.156822	CRMP1
SNV	input	1581	0.189226	CRNKL1
SNV	input	1582	0.302065	CROT
SNV	input	1583	0.131254	CRP
SNV	input	1584	0.14137	CRTAM
SNV	input	1585	0.191964	CRTC1
SNV	input	1586	0.0817193	CRTC2
SNV	input	1587	0.13311	CRTC3
SNV	input	1588	0.0769928	CRYAB
SNV	input	1589	0.204699	CRYBA4
SNV	input	1590	0.111073	CRYL1
SNV	input	1591	0.185797	CS
SNV	input	1592	0.0812589	CSAD
SNV	input	1593	0.137579	CSF1
SNV	input	1594	0.348668	CSF1R
SNV	input	1595	0.289853	CSF2RA
SNV	input	1596	0.305478	CSF2RB
SNV	input	1597	0.0769928	CSF3
SNV	input	1598	0.240257	CSF3R
SNV	input	1599	0.152865	CSGALNACT1
SNV	input	1600	0.215209	CSGALNACT2
SNV	input	1601	0.0866563	CSH1
SNV	input	1602	0.13311	CSKMT
SNV	input	1603	0.0769928	CSN1S1
SNV	input	1604	0.152973	CSN2
SNV	input	1605	0.122508	CSN3
SNV	input	1606	0.0817193	CSNK1A1
SNV	input	1607	0.108324	CSNK1D
SNV	input	1608	0.0769928	CSNK1G2
SNV	input	1609	0.0576889	CSNK2A1
SNV	input	1610	0.219487	CSPG4
SNV	input	1611	0.0769928	CSPG5
SNV	input	1612	0.0386109	CST3
SNV	input	1613	0.0546544	CSTF1
SNV	input	1614	0.303915	CSTF2
SNV	input	1615	0.242474	CSTF2T
SNV	input	1616	0.159629	CSTF3
SNV	input	1617	0.183098	CTBP1
SNV	input	1618	0.115791	CTBP2
SNV	input	1619	0.1122	CTC1
SNV	input	1620	0.120605	CTCF
SNV	input	1621	0.0386109	CTDNEP1
SNV	input	1622	0.154761	CTDP1
SNV	input	1623	0.17848	CTDSP2
SNV	input	1624	0.233495	CTH
SNV	input	1625	0.130674	CTLA4
SNV	input	1626	0.295064	CTNNA1
SNV	input	1627	0.52068	CTNNA2
SNV	input	1628	0.122035	CTNNB1
SNV	input	1629	0.0769928	CTNNBL1
SNV	input	1630	0.230574	CTNND1
SNV	input	1631	0.0769928	CTNS
SNV	input	1632	0.117646	CTPS1
SNV	input	1633	0.13311	CTPS2
SNV	input	1634	0.159107	CTR9
SNV	input	1635	0.195723	CTRB2
SNV	input	1636	0.169556	CTSA
SNV	input	1637	0.0546544	CTSB
SNV	input	1638	0.127625	CTSC
SNV	input	1639	0.0769928	CTSD
SNV	input	1640	0.0817193	CTSE
SNV	input	1641	0.115498	CTSF
SNV	input	1642	0.158554	CTSG
SNV	input	1643	0.113544	CTSK
SNV	input	1644	0.186164	CTSL
SNV	input	1645	0.139973	CTSO
SNV	input	1646	0.0915072	CTSS
SNV	input	1647	0.135389	CTSV
SNV	input	1648	0.153561	CTSW
SNV	input	1649	0.108784	CTSZ
SNV	input	1650	0.174048	CTTN
SNV	input	1651	0.62548	CUBN
SNV	input	1652	0.217119	CUL1
SNV	input	1653	0.152667	CUL2
SNV	input	1654	0.304956	CUL3
SNV	input	1655	0.108784	CUL4A
SNV	input	1656	0.276534	CUL4B
SNV	input	1657	0.279649	CUL5
SNV	input	1658	0.228494	CUL7
SNV	input	1659	0.252375	CUL9
SNV	input	1660	0.136663	CUTC
SNV	input	1661	0.311339	CUX1
SNV	input	1662	0.192534	CWC15
SNV	input	1663	0.217981	CWC22
SNV	input	1664	0.0817193	CWC25
SNV	input	1665	0.113294	CWC27
SNV	input	1666	0.256861	CWF19L2
SNV	input	1667	0.0964671	CX3CL1
SNV	input	1668	0.21998	CX3CR1
SNV	input	1669	0.0386109	CXADR
SNV	input	1670	0.115791	CXCL11
SNV	input	1671	0.0386109	CXCL13
SNV	input	1672	0.0546544	CXCL16
SNV	input	1673	0.220537	CXCL2
SNV	input	1674	0.212912	CXCL5
SNV	input	1675	0.137712	CXCL9
SNV	input	1676	0.13311	CXCR1
SNV	input	1677	0.134529	CXCR2
SNV	input	1678	0.144522	CXCR3
SNV	input	1679	0.311763	CXCR4
SNV	input	1680	0.0386109	CXCR5
SNV	input	1681	0.154553	CXXC1
SNV	input	1682	0.0769928	CXXC4
SNV	input	1683	0.0817193	CXXC5
SNV	input	1684	0.0769928	CYB5B
SNV	input	1685	0.251687	CYB5R1
SNV	input	1686	0.0386109	CYB5R2
SNV	input	1687	0.207391	CYB5R4
SNV	input	1688	0.115791	CYB5RL
SNV	input	1689	0.135389	CYBA
SNV	input	1690	0.32909	CYBB
SNV	input	1691	0.187024	CYC1
SNV	input	1692	0.0546544	CYCS
SNV	input	1693	0.248307	CYFIP1
SNV	input	1694	0.289751	CYFIP2
SNV	input	1695	0.108784	CYGB
SNV	input	1696	0.24576	CYLD
SNV	input	1697	0.308625	CYP11A1
SNV	input	1698	0.420691	CYP11B1
SNV	input	1699	0.505337	CYP11B2
SNV	input	1700	0.0769928	CYP17A1
SNV	input	1701	0.201902	CYP19A1
SNV	input	1702	0.262138	CYP1A1
SNV	input	1703	0.0847538	CYP1A2
SNV	input	1704	0.151008	CYP1B1
SNV	input	1705	0.17081	CYP21A2
SNV	input	1706	0.163024	CYP24A1
SNV	input	1707	0.111073	CYP26A1
SNV	input	1708	0.175635	CYP26B1
SNV	input	1709	0.271974	CYP26C1
SNV	input	1710	0.161383	CYP27A1
SNV	input	1711	0.0769928	CYP27B1
SNV	input	1712	0.188522	CYP2A13
SNV	input	1713	0.668281	CYP2A6
SNV	input	1714	0.18699	CYP2A7
SNV	input	1715	0.253456	CYP2B6
SNV	input	1716	0.240071	CYP2C18
SNV	input	1717	0.230197	CYP2C19
SNV	input	1718	0.172273	CYP2C8
SNV	input	1719	0.17865	CYP2C9
SNV	input	1720	0.108784	CYP2D6
SNV	input	1721	0.0769928	CYP2E1
SNV	input	1722	0.33826	CYP2F1
SNV	input	1723	0.16036	CYP2J2
SNV	input	1724	0.13311	CYP2R1
SNV	input	1725	0.0769928	CYP2S1
SNV	input	1726	0.0890364	CYP2U1
SNV	input	1727	0.134529	CYP2W1
SNV	input	1728	0.0546544	CYP39A1
SNV	input	1729	0.13311	CYP3A4
SNV	input	1730	0.24079	CYP3A43
SNV	input	1731	0.0817193	CYP3A5
SNV	input	1732	0.135389	CYP3A7
SNV	input	1733	0.158944	CYP46A1
SNV	input	1734	0.0890364	CYP4A11
SNV	input	1735	0.108784	CYP4A22
SNV	input	1736	0.159138	CYP4B1
SNV	input	1737	0.144515	CYP4F11
SNV	input	1738	0.27288	CYP4F12
SNV	input	1739	0.377412	CYP4F2
SNV	input	1740	0.178176	CYP4F22
SNV	input	1741	0.115498	CYP4F3
SNV	input	1742	0.275546	CYP4F8
SNV	input	1743	0.202578	CYP4V2
SNV	input	1744	0.0817193	CYP51A1
SNV	input	1745	0.232706	CYP7A1
SNV	input	1746	0.120605	CYP7B1
SNV	input	1747	0.198959	CYP8B1
SNV	input	1748	0.158016	CYRIB
SNV	input	1749	0.262475	CYSLTR1
SNV	input	1750	0.174048	CYSLTR2
SNV	input	1751	0.0386109	CYSTM1
SNV	input	1752	0.0769928	CYTH1
SNV	input	1753	0.209881	CYTH2
SNV	input	1754	0.168488	CYTH3
SNV	input	1755	0.472513	CYTH4
SNV	input	1756	0.204715	D2HGDH
SNV	input	1757	0.103631	DAAM1
SNV	input	1758	0.190706	DAB2
SNV	input	1759	0.209609	DAB2IP
SNV	input	1760	0.341337	DACT1
SNV	input	1761	0.0964671	DAG1
SNV	input	1762	0.326917	DAGLA
SNV	input	1763	0.124447	DAGLB
SNV	input	1764	0.187121	DAND5
SNV	input	1765	0.111073	DAP3
SNV	input	1766	0.237699	DAPK1
SNV	input	1767	0.0890364	DAPK2
SNV	input	1768	0.139482	DAPK3
SNV	input	1769	0.0890364	DARS1
SNV	input	1770	0.164342	DARS2
SNV	input	1771	0.174048	DAXX
SNV	input	1772	0.206472	DBF4
SNV	input	1773	0.156456	DBI
SNV	input	1774	0.176447	DBN1
SNV	input	1775	0.126282	DBNL
SNV	input	1776	0.186275	DBP
SNV	input	1777	0.162208	DBT
SNV	input	1778	0.0890364	DCAF10
SNV	input	1779	0.0386109	DCAF11
SNV	input	1780	0.181666	DCAF13
SNV	input	1781	0.187725	DCAF17
SNV	input	1782	0.257818	DCAF4
SNV	input	1783	0.249642	DCAF5
SNV	input	1784	0.139482	DCAF6
SNV	input	1785	0.115791	DCAF7
SNV	input	1786	0.190919	DCAF8
SNV	input	1787	0.111073	DCAKD
SNV	input	1788	0.455573	DCC
SNV	input	1789	0.117632	DCK
SNV	input	1790	0.171677	DCLRE1C
SNV	input	1791	0.27026	DCN
SNV	input	1792	0.176593	DCP1A
SNV	input	1793	0.218565	DCP1B
SNV	input	1794	0.294475	DCSTAMP
SNV	input	1795	0.243846	DCT
SNV	input	1796	0.209336	DCTN1
SNV	input	1797	0.228723	DCTN4
SNV	input	1798	0.108324	DCTN5
SNV	input	1799	0.0386109	DCTPP1
SNV	input	1800	0.136862	DCUN1D1
SNV	input	1801	0.115498	DCUN1D2
SNV	input	1802	0.0817193	DCUN1D3
SNV	input	1803	0.118409	DCUN1D4
SNV	input	1804	0.0386109	DCUN1D5
SNV	input	1805	0.291855	DCX
SNV	input	1806	0.0546544	DDA1
SNV	input	1807	0.0769928	DDAH1
SNV	input	1808	0.207937	DDB1
SNV	input	1809	0.18175	DDB2
SNV	input	1810	0.250956	DDC
SNV	input	1811	0.266168	DDHD1
SNV	input	1812	0.156822	DDHD2
SNV	input	1813	0.0386109	DDIT3
SNV	input	1814	0.108784	DDIT4
SNV	input	1815	0.25621	DDX1
SNV	input	1816	0.127651	DDX11
SNV	input	1817	0.135389	DDX17
SNV	input	1818	0.174006	DDX20
SNV	input	1819	0.0546544	DDX21
SNV	input	1820	0.220443	DDX23
SNV	input	1821	0.0890364	DDX39A
SNV	input	1822	0.0817193	DDX39B
SNV	input	1823	0.320396	DDX3X
SNV	input	1824	0.187637	DDX4
SNV	input	1825	0.0847538	DDX41
SNV	input	1826	0.243265	DDX42
SNV	input	1827	0.108784	DDX46
SNV	input	1828	0.0769928	DDX47
SNV	input	1829	0.0769928	DDX49
SNV	input	1830	0.162298	DDX5
SNV	input	1831	0.113544	DDX52
SNV	input	1832	0.111073	DDX6
SNV	input	1833	0.134827	DECR1
SNV	input	1834	0.154553	DECR2
SNV	input	1835	0.187637	DEF6
SNV	input	1836	0.0769928	DEFA3
SNV	input	1837	0.098601	DEFA4
SNV	input	1838	0.127219	DEFA5
SNV	input	1839	0.113544	DEFA6
SNV	input	1840	0.0769928	DEFB1
SNV	input	1841	0.0769928	DEFB106A
SNV	input	1842	0.230901	DEFB110
SNV	input	1843	0.203058	DEFB112
SNV	input	1844	0.0769928	DEFB113
SNV	input	1845	0.108784	DEFB114
SNV	input	1846	0.111073	DEFB115
SNV	input	1847	0.0795698	DEFB116
SNV	input	1848	0.294813	DEFB118
SNV	input	1849	0.108784	DEFB119
SNV	input	1850	0.0817193	DEFB121
SNV	input	1851	0.0883528	DEFB123
SNV	input	1852	0.0769928	DEFB124
SNV	input	1853	0.178239	DEFB125
SNV	input	1854	0.0817193	DEFB126
SNV	input	1855	0.0964671	DEFB127
SNV	input	1856	0.0769928	DEFB128
SNV	input	1857	0.186175	DEFB129
SNV	input	1858	0.108324	DEFB132
SNV	input	1859	0.0386109	DEFB135
SNV	input	1860	0.111073	DEFB136
SNV	input	1861	0.134529	DEGS1
SNV	input	1862	0.153036	DEK
SNV	input	1863	0.279434	DENND1A
SNV	input	1864	0.200769	DENND1B
SNV	input	1865	0.0890364	DENND1C
SNV	input	1866	0.299744	DENND2A
SNV	input	1867	0.172333	DENND2C
SNV	input	1868	0.0890364	DENND2D
SNV	input	1869	0.278128	DENND3
SNV	input	1870	0.240998	DENND4A
SNV	input	1871	0.287737	DENND4B
SNV	input	1872	0.290045	DENND4C
SNV	input	1873	0.176447	DENND5A
SNV	input	1874	0.143249	DENND5B
SNV	input	1875	0.181786	DENND6A
SNV	input	1876	0.0546544	DENND6B
SNV	input	1877	0.214028	DEPDC1B
SNV	input	1878	0.277982	DEPDC5
SNV	input	1879	0.0386109	DERA
SNV	input	1880	0.144842	DES
SNV	input	1881	0.0546544	DFFA
SNV	input	1882	0.132427	DFFB
SNV	input	1883	0.163504	DGAT1
SNV	input	1884	0.10363	DGAT2
SNV	input	1885	0.162902	DGAT2L6
SNV	input	1886	0.134529	DGCR8
SNV	input	1887	0.0769928	DGUOK
SNV	input	1888	0.0817193	DHCR24
SNV	input	1889	0.118588	DHCR7
SNV	input	1890	0.0817193	DHDDS
SNV	input	1891	0.139482	DHFR2
SNV	input	1892	0.11039	DHH
SNV	input	1893	0.269833	DHRS3
SNV	input	1894	0.0669995	DHRS4
SNV	input	1895	0.134529	DHRS9
SNV	input	1896	0.253996	DHX15
SNV	input	1897	0.122998	DHX16
SNV	input	1898	0.115498	DHX35
SNV	input	1899	0.281471	DHX37
SNV	input	1900	0.214342	DHX38
SNV	input	1901	0.180642	DHX8
SNV	input	1902	0.209747	DHX9
SNV	input	1903	0.138022	DIAPH1
SNV	input	1904	0.231783	DIAPH2
SNV	input	1905	0.243066	DIAPH3
SNV	input	1906	0.242109	DICER1
SNV	input	1907	0.332794	DIDO1
SNV	input	1908	0.0769928	DIMT1
SNV	input	1909	0.0546544	DIO1
SNV	input	1910	0.174048	DIO2
SNV	input	1911	0.193151	DIO3
SNV	input	1912	0.134529	DIS3
SNV	input	1913	0.306533	DISP2
SNV	input	1914	0.189099	DKK1
SNV	input	1915	0.268279	DKK2
SNV	input	1916	0.186275	DKK4
SNV	input	1917	0.16617	DLAT
SNV	input	1918	0.486565	DLC1
SNV	input	1919	0.300062	DLD
SNV	input	1920	0.267366	DLG1
SNV	input	1921	0.382911	DLG2
SNV	input	1922	0.153561	DLG3
SNV	input	1923	0.077436	DLG4
SNV	input	1924	0.13653	DLG5
SNV	input	1925	0.337031	DLGAP1
SNV	input	1926	0.323174	DLGAP2
SNV	input	1927	0.232045	DLGAP3
SNV	input	1928	0.15612	DLGAP4
SNV	input	1929	0.207438	DLGAP5
SNV	input	1930	0.195988	DLK1
SNV	input	1931	0.372339	DLL1
SNV	input	1932	0.098601	DLL3
SNV	input	1933	0.141421	DLL4
SNV	input	1934	0.142219	DLST
SNV	input	1935	0.22653	DLX5
SNV	input	1936	0.0769928	DLX6
SNV	input	1937	0.0390275	DMAC2L
SNV	input	1938	0.181786	DMAP1
SNV	input	1939	0.364942	DMBT1
SNV	input	1940	0.55694	DMD
SNV	input	1941	0.218308	DMGDH
SNV	input	1942	0.174927	DMP1
SNV	input	1943	0.0817193	DMPK
SNV	input	1944	0.159783	DMRT1
SNV	input	1945	0.126282	DMTN
SNV	input	1946	0.162623	DNA2
SNV	input	1947	0.0386109	DNAJA1
SNV	input	1948	0.0890364	DNAJA2
SNV	input	1949	0.0847538	DNAJA4
SNV	input	1950	0.120605	DNAJB1
SNV	input	1951	0.14137	DNAJB11
SNV	input	1952	0.132427	DNAJB9
SNV	input	1953	0.137579	DNAJC11
SNV	input	1954	0.301688	DNAJC13
SNV	input	1955	0.154463	DNAJC19
SNV	input	1956	0.318395	DNAJC2
SNV	input	1957	0.0546544	DNAJC5
SNV	input	1958	0.229964	DNAJC6
SNV	input	1959	0.0607457	DNAJC8
SNV	input	1960	0.0386109	DNAL4
SNV	input	1961	0.154463	DNASE1L1
SNV	input	1962	0.351213	DNER
SNV	input	1963	0.0890364	DNM1
SNV	input	1964	0.144045	DNM2
SNV	input	1965	0.253314	DNM3
SNV	input	1966	0.244887	DNMBP
SNV	input	1967	0.193853	DNMT1
SNV	input	1968	0.237789	DNMT3A
SNV	input	1969	0.240257	DNMT3B
SNV	input	1970	0.115498	DNMT3L
SNV	input	1971	0.234023	DOCK1
SNV	input	1972	0.360622	DOCK10
SNV	input	1973	0.387846	DOCK11
SNV	input	1974	0.44465	DOCK2
SNV	input	1975	0.262448	DOCK3
SNV	input	1976	0.297673	DOCK4
SNV	input	1977	0.266024	DOCK5
SNV	input	1978	0.245985	DOCK6
SNV	input	1979	0.238495	DOCK7
SNV	input	1980	0.209754	DOCK8
SNV	input	1981	0.119888	DOCK9
SNV	input	1982	0.135389	DOK1
SNV	input	1983	0.0890364	DOK2
SNV	input	1984	0.13311	DOK3
SNV	input	1985	0.0546544	DOK4
SNV	input	1986	0.154463	DOK5
SNV	input	1987	0.201902	DOK6
SNV	input	1988	0.0769928	DOLK
SNV	input	1989	0.259539	DOT1L
SNV	input	1990	0.0546544	DPAGT1
SNV	input	1991	0.13311	DPEP1
SNV	input	1992	0.10363	DPEP2
SNV	input	1993	0.120049	DPF1
SNV	input	1994	0.0890364	DPF2
SNV	input	1995	0.330213	DPF3
SNV	input	1996	0.0890364	DPH1
SNV	input	1997	0.353888	DPH2
SNV	input	1998	0.137579	DPH5
[truncated: 30,448 more rows]
